# Supplementary material for: A fast and cost-effective approach to develop and map EST-SSR markers: oak as a case study
Source: BMC Genomics. 2010 Oct 15;11:570. doi: 10.1186/1471-2164-11-570 (PMC3091719; doi:10.1186/1471-2164-11-570)
Supplement: Additional file 1 — Table S1. Occurrence of non-redundant SSRs in the oak unigene, according to the SSR motif and number of repeats. [file 1471-2164-11-570-S1.XLS]

## Sheet: table S1
Number of repeats	1	2	3	4	5	6	7	8	9	10	11	12	13	14	15	16	17	18	>18	Total
Motif type
AC	0	0	0	0	52	51	30	17	8	7	7	4	3	0	1	1	0	0	1	182	AC/CA/	GT/TG/
AG	0	0	0	0	176	202	173	125	131	78	76	59	45	34	33	22	12	15	23	1204	CT/TC/	AG/GA/
AT	0	0	0	0	45	61	25	17	11	22	36	30	26	17	13	8	4	2	8	325	AT/TA/	AT/TA/
CG	0	0	0	0	1	1	0	0	0	0	0	0	0	0	0	0	0	0	0	2	CG/GC/	CG/GC/
NN	0	0	0	0	274	315	228	159	150	107	119	93	74	51	47	31	16	17	32	1713
					1370
AAC	0	0	0	117	62	33	25	16	13	2	3	3	0	0	1	0	0	0	1	276	AAC/ACA/CAA/	GTT/TGT/TTG/
AAG	0	0	0	279	148	64	41	29	22	10	8	0	3	0	2	1	0	0	1	608	AAG/AGA/GAA/	CTT/TCT/TTC/
AAT	0	0	0	104	32	21	10	8	3	2	2	1	0	0	0	1	0	0	0	184	AAT/ATA/TAA/	ATT/TAT/TTA/
ACC	0	0	0	136	72	33	17	16	11	15	0	4	0	0	0	0	0	0	0	304	ACC/CAC/CCA/	GGT/GTG/TGG/
ACG	0	0	0	33	16	5	3	1	0	1	0	0	0	0	0	0	0	0	0	59	ACG/CGA/GAC/	CGT/TCG/GTC/
ACT	0	0	0	36	9	6	2	1	3	1	0	0	0	0	0	1	0	0	0	59	ACT/CTA/TAC/	AGT/TAG/GTA/
AGC	0	0	0	87	43	14	8	2	3	1	3	0	0	0	0	0	1	0	0	162	AGC/CAG/GCA/	GCT/CTG/TGC/
AGG	0	0	0	97	59	24	10	5	11	3	1	1	1	0	1	0	0	0	0	213	AGG/GAG/GGA/	CCT/CTC/TCC/
ATC	0	0	0	129	56	21	16	14	4	3	1	0	0	0	0	0	0	0	0	244	ATC/CAT/TCA/	GAT/ATG/TGA/
CCG	0	0	0	63	23	8	2	5	1	0	1	0	0	0	0	0	0	0	0	103	CCG/CGC/GCC/	CGG/GCG/GGC/
NNN	0	0	0	1081	520	229	134	97	71	38	19	9	4	0	4	3	1	0	2	2212
AAAC	0	0	36	8	4	0	0	0	0	0	0	0	0	0	0	0	0	0	0	48	AAAC/AACA/ACAA/CAAA/	GTTT/TGTT/TTGT/TTTG/
AAAG	0	0	46	21	5	7	2	0	0	0	0	0	0	0	0	0	0	0	0	81	AAAG/AAGA/AGAA/GAAA/	CTTT/TCTT/TTCT/TTTC/
AAAT	0	0	75	39	15	2	0	0	0	0	0	0	0	0	0	0	0	0	0	131	AAAT/AATA/ATAA/TAAA/	ATTT/TATT/TTAT/TTTA/
AACC	0	0	5	0	0	0	0	0	0	0	0	0	0	0	0	0	0	0	0	5	AACC/ACCA/CAAC/CCAA/	GGTT/TGGT/GTTG/TTGG/
AAGC	0	0	7	0	0	0	0	0	0	0	0	0	0	0	0	0	0	0	0	7	AAGC/AGCA/CAAG/GCAA/	GCTT/TGCT/CTTG/TTGC/
AAGG	0	0	5	4	1	1	0	0	0	0	0	0	0	0	0	0	0	0	0	11	AAGG/AGGA/GAAG/GGAA/	CCTT/TCCT/CTTC/TTCC/
AATC	0	0	11	1	0	0	0	0	0	0	0	0	0	0	0	0	0	0	0	12	AATC/ATCA/CAAT/TCAA/	GATT/TGAT/ATTG/TTGA/
AATG	0	0	15	6	0	0	0	0	0	0	0	0	0	0	0	0	0	0	0	21	AATG/ATGA/GAAT/TGAA/	CATT/TCAT/ATTC/TTCA/
AATT	0	0	11	6	0	0	0	0	0	0	0	0	0	0	0	0	0	0	0	17	AATT/ATTA/TAAT/TTAA/	AATT/TAAT/ATTA/TTAA/
ACAT	0	0	9	4	0	1	2	1	0	0	0	0	0	0	0	0	0	0	0	17	ACAT/ATAC/CATA/TACA/	ATGT/GTAT/TATG/TGTA/
ACCG	0	0	1	0	0	0	0	0	0	0	0	0	0	0	0	0	0	0	0	1	ACCG/CCGA/CGAC/GACC/	CGGT/TCGG/GTCG/GGTC/
ACTC	0	0	10	2	2	0	2	0	0	0	0	0	0	0	0	0	0	0	0	16	ACTC/CACT/CTCA/TCAC/	GAGT/AGTG/TGAG/GTGA/
AGCC	0	0	3	0	1	0	0	0	0	0	0	0	0	0	0	0	0	0	0	4	AGCC/CAGC/CCAG/GCCA/	GGCT/GCTG/CTGG/TGGC/
AGCG	0	0	4	1	0	0	0	0	0	0	0	0	0	0	0	0	0	0	0	5	AGCG/CGAG/GAGC/GCGA/	CGCT/CTCG/GCTC/TCGC/
AGCT	0	0	4	3	0	1	0	0	0	0	0	0	0	0	0	0	0	0	0	8	AGCT/CTAG/GCTA/TAGC/	AGCT/CTAG/TAGC/GCTA/
AGTT	0	0	4	0	0	0	0	0	0	0	0	0	0	0	0	0	0	0	0	4	AGTT/GTTA/TAGT/TTAG/	AACT/TAAC/ACTA/CTAA/
ATAG	0	0	7	2	0	0	0	0	0	0	0	0	0	0	0	0	0	0	0	9	AGAT/ATAG/GATA/TAGA/	ATCT/CTAT/TATC/TCTA/
ATCC	0	0	3	1	0	0	0	0	0	0	0	0	0	0	0	0	0	0	0	4	ATCC/CATC/CCAT/TCCA/	GGAT/GATG/ATGG/TGGA/
ATGC	0	0	7	1	0	0	0	0	0	0	0	0	0	0	0	0	0	0	0	8	ATGC/CATG/GCAT/TGCA/	GCAT/CATG/ATGC/TGCA/
CACC	0	0	9	2	0	0	0	0	0	0	0	0	0	0	0	0	0	0	0	11	ACCC/CACC/CCAC/CCCA/	GGGT/GGTG/GTGG/TGGG/
CACG	0	0	3	0	0	0	0	0	0	0	0	0	0	0	0	0	0	0	0	3	ACGC/CACG/CGCA/GCAC/	GCGT/CGTG/TGCG/GTGC/
CAGA	0	0	5	1	1	0	0	0	0	0	0	0	0	0	0	0	0	0	0	7	ACAG/AGAC/CAGA/GACA/	CTGT/GTCT/TCTG/TGTC/
CCCT	0	0	5	0	0	2	0	0	0	0	0	0	0	0	0	0	0	0	0	7	CCCT/CCTC/CTCC/TCCC/	AGGG/GAGG/GGAG/GGGA/
CCGC	0	0	1	0	0	0	0	0	0	0	0	0	0	0	0	0	0	0	0	1	CCCG/CCGC/CGCC/GCCC/	CGGG/GCGG/GGCG/GGGC/
GGCC	0	0	1	0	0	0	0	0	0	0	0	0	0	0	0	0	0	0	0	1	CCGG/CGGC/GCCG/GGCC/	CCGG/GCCG/CGGC/GGCC/
TACC	0	0	2	0	0	0	0	0	0	0	0	0	0	0	0	0	0	0	0	2	ACCT/CCTA/CTAC/TACC/	AGGT/TAGG/GTAG/GGTA/
TTAC	0	0	1	0	0	0	0	0	0	0	0	0	0	0	0	0	0	0	0	1	ACTT/CTTA/TACT/TTAC/	AAGT/TAAG/AGTA/GTAA/
NNNN	0	0	290	102	29	14	6	1	0	0	0	0	0	0	0	0	0	0	0	442
AAAAC	0	0	24	3	1	0	0	0	0	0	0	0	0	0	0	0	0	0	0	28	AAAAC/AAACA/AACAA/ACAAA/CAAAA/	GTTTT/TGTTT/TTGTT/TTTGT/TTTTG/
AAAAG	0	0	51	9	1	0	0	0	0	0	0	0	0	0	0	0	0	0	0	61	AAAAG/AAAGA/AAGAA/AGAAA/GAAAA/	CTTTT/TCTTT/TTCTT/TTTCT/TTTTC/
AAAAT	0	0	41	6	0	0	0	0	0	0	0	0	0	0	0	0	0	0	0	47	AAAAT/AAATA/AATAA/ATAAA/TAAAA/	ATTTT/TATTT/TTATT/TTTAT/TTTTA/
AAACC	0	0	8	0	1	0	0	0	0	0	0	0	0	0	0	0	0	0	0	9	AAACC/AACCA/ACCAA/CAAAC/CCAAA/	GGTTT/TGGTT/TTGGT/GTTTG/TTTGG/
AAAGC	0	0	6	1	0	0	0	0	0	0	0	0	0	0	0	0	0	0	0	7	AAAGC/AAGCA/AGCAA/CAAAG/GCAAA/	GCTTT/TGCTT/TTGCT/CTTTG/TTTGC/
AAATT	0	0	5	0	0	0	0	0	0	0	0	0	0	0	0	0	0	0	0	5	AAATT/AATTA/ATTAA/TAAAT/TTAAA/	AATTT/TAATT/TTAAT/ATTTA/TTTAA/
AACAC	0	0	4	2	1	0	0	0	0	0	0	0	0	0	0	0	0	0	0	7	AACAC/ACAAC/ACACA/CAACA/CACAA/	GTGTT/GTTGT/TGTGT/TGTTG/TTGTG/
AACAT	0	0	0	2	0	0	0	0	0	0	0	0	0	0	0	0	0	0	0	2	AACAT/ACATA/ATAAC/CATAA/TAACA/	ATGTT/TATGT/GTTAT/TTATG/TGTTA/
AAGAG	0	0	10	0	1	1	0	0	0	0	0	0	0	0	0	0	0	0	0	12	AAGAG/AGAAG/AGAGA/GAAGA/GAGAA/	CTCTT/CTTCT/TCTCT/TCTTC/TTCTC/
AAGGA	0	0	2	1	0	0	1	0	0	0	0	0	0	0	0	0	0	0	0	4	AAAGG/AAGGA/AGGAA/GAAAG/GGAAA/	CCTTT/TCCTT/TTCCT/CTTTC/TTTCC/
AATCA	0	0	3	0	0	0	0	0	0	0	0	0	0	0	0	0	0	0	0	3	AAATC/AATCA/ATCAA/CAAAT/TCAAA/	GATTT/TGATT/TTGAT/ATTTG/TTTGA/
ACAAT	0	0	2	0	0	0	0	0	0	0	0	0	0	0	0	0	0	0	0	2	AATAC/ACAAT/ATACA/CAATA/TACAA/	GTATT/ATTGT/TGTAT/TATTG/TTGTA/
ACATT	0	0	2	1	0	0	0	0	0	0	0	0	0	0	0	0	0	0	0	3	ACATT/ATTAC/CATTA/TACAT/TTACA/	AATGT/GTAAT/TAATG/ATGTA/TGTAA/
ACCCA	0	0	1	0	0	0	0	0	0	0	0	0	0	0	0	0	0	0	0	1	AACCC/ACCCA/CAACC/CCAAC/CCCAA/	GGGTT/TGGGT/GGTTG/GTTGG/TTGGG/
ACCCG	0	0	4	0	0	0	0	0	0	0	0	0	0	0	0	0	0	0	0	4	ACCCG/CCCGA/CCGAC/CGACC/GACCC/	CGGGT/TCGGG/GTCGG/GGTCG/GGGTC/
ACCCT	0	0	0	1	0	0	0	0	0	0	0	0	0	0	0	0	0	0	0	1	ACCCT/CCCTA/CCTAC/CTACC/TACCC/	AGGGT/TAGGG/GTAGG/GGTAG/GGGTA/
ACCGA	0	0	1	0	0	0	0	0	0	0	0	0	0	0	0	0	0	0	0	1	AACCG/ACCGA/CCGAA/CGAAC/GAACC/	CGGTT/TCGGT/TTCGG/GTTCG/GGTTC/
ACTAG	0	0	1	1	0	0	0	0	0	0	0	0	0	0	0	0	0	0	0	2	ACTAG/AGACT/CTAGA/GACTA/TAGAC/	CTAGT/AGTCT/TCTAG/TAGTC/GTCTA/
ACTTC	0	0	1	0	0	0	0	0	0	0	0	0	0	0	0	0	0	0	0	1	ACTTC/CACTT/CTTCA/TCACT/TTCAC/	GAAGT/AAGTG/TGAAG/AGTGA/GTGAA/
AGTTG	0	0	1	1	0	0	0	0	0	0	0	0	0	0	0	0	0	0	0	2	AGTTG/GAGTT/GTTGA/TGAGT/TTGAG/	CAACT/AACTC/TCAAC/ACTCA/CTCAA/
ATATA	0	0	3	3	0	1	0	0	0	0	0	0	0	0	0	0	0	0	0	7	AATAT/ATAAT/ATATA/TAATA/TATAA/	ATATT/ATTAT/TATAT/TATTA/TTATA/
ATATG	0	0	2	0	0	0	0	0	0	0	0	0	0	0	0	0	0	0	0	2	ATATG/ATGAT/GATAT/TATGA/TGATA/	CATAT/ATCAT/ATATC/TCATA/TATCA/
ATCAG	0	0	5	1	1	0	0	0	0	0	0	0	0	0	0	0	0	0	0	7	AGATC/ATCAG/CAGAT/GATCA/TCAGA/	GATCT/CTGAT/ATCTG/TGATC/TCTGA/
ATCCA	0	0	3	1	0	0	0	0	0	0	0	0	0	0	0	0	0	0	0	4	AATCC/ATCCA/CAATC/CCAAT/TCCAA/	GGATT/TGGAT/GATTG/ATTGG/TTGGA/
ATCCC	0	0	1	0	0	0	0	0	0	0	0	0	0	0	0	0	0	0	0	1	ATCCC/CATCC/CCATC/CCCAT/TCCCA/	GGGAT/GGATG/GATGG/ATGGG/TGGGA/
ATCTC	0	0	1	0	0	0	0	0	0	0	0	0	0	0	0	0	0	0	0	1	ATCTC/CATCT/CTCAT/TCATC/TCTCA/	GAGAT/AGATG/ATGAG/GATGA/TGAGA/
ATTCA	0	0	2	0	0	0	0	0	0	0	0	0	0	0	0	0	0	0	0	2	AATTC/ATTCA/CAATT/TCAAT/TTCAA/	GAATT/TGAAT/AATTG/ATTGA/TTGAA/
ATTTC	0	0	1	1	0	0	0	0	0	0	0	0	0	0	0	0	0	0	0	2	ATTTC/CATTT/TCATT/TTCAT/TTTCA/	GAAAT/AAATG/AATGA/ATGAA/TGAAA/
CACAC	0	0	2	0	0	0	0	0	0	0	0	0	0	0	0	0	0	0	0	2	ACACC/ACCAC/CACAC/CACCA/CCACA/	GGTGT/GTGGT/GTGTG/TGGTG/TGTGG/
CAGTG	0	0	2	0	0	0	0	0	0	0	0	0	0	0	0	0	0	0	0	2	AGTGC/CAGTG/GCAGT/GTGCA/TGCAG/	GCACT/CACTG/ACTGC/TGCAC/CTGCA/
CAGTT	0	0	1	1	0	0	0	0	0	0	0	0	0	0	0	0	0	0	0	2	AGTTC/CAGTT/GTTCA/TCAGT/TTCAG/	GAACT/AACTG/TGAAC/ACTGA/CTGAA/
CCAAG	0	0	1	0	0	0	0	0	0	0	0	0	0	0	0	0	0	0	0	1	AAGCC/AGCCA/CAAGC/CCAAG/GCCAA/	GGCTT/TGGCT/GCTTG/CTTGG/TTGGC/
CCAGT	0	0	2	0	0	0	0	0	0	0	0	0	0	0	0	0	0	0	0	2	AGTCC/CAGTC/CCAGT/GTCCA/TCCAG/	GGACT/GACTG/ACTGG/TGGAC/CTGGA/
CCATG	0	0	1	0	0	0	0	0	0	0	0	0	0	0	0	0	0	0	0	1	ATGCC/CATGC/CCATG/GCCAT/TGCCA/	GGCAT/GCATG/CATGG/ATGGC/TGGCA/
CCCAG	0	0	1	1	0	0	0	0	0	0	0	0	0	0	0	0	0	0	0	2	AGCCC/CAGCC/CCAGC/CCCAG/GCCCA/	GGGCT/GGCTG/GCTGG/CTGGG/TGGGC/
CCTAA	0	0	1	0	0	0	0	0	0	0	0	0	0	0	0	0	0	0	0	1	AACCT/ACCTA/CCTAA/CTAAC/TAACC/	AGGTT/TAGGT/TTAGG/GTTAG/GGTTA/
CCTCC	0	0	1	0	0	0	0	0	0	0	0	0	0	0	0	0	0	0	0	1	CCCCT/CCCTC/CCTCC/CTCCC/TCCCC/	AGGGG/GAGGG/GGAGG/GGGAG/GGGGA/
CCTTG	0	0	1	1	0	0	0	0	0	0	0	0	0	0	0	0	0	0	0	2	CCTTG/CTTGC/GCCTT/TGCCT/TTGCC/	CAAGG/GCAAG/AAGGC/AGGCA/GGCAA/
CGACG	0	0	1	0	0	0	0	0	0	0	0	0	0	0	0	0	0	0	0	1	ACGCG/CGACG/CGCGA/GACGC/GCGAC/	CGCGT/CGTCG/TCGCG/GCGTC/GTCGC/
CGTTT	0	0	0	1	0	0	0	0	0	0	0	0	0	0	0	0	0	0	0	1	CGTTT/GTTTC/TCGTT/TTCGT/TTTCG/	AAACG/GAAAC/AACGA/ACGAA/CGAAA/
CTCAC	0	0	4	0	0	0	0	0	0	0	0	0	0	0	0	0	0	0	0	4	ACCTC/CACCT/CCTCA/CTCAC/TCACC/	GAGGT/AGGTG/TGAGG/GTGAG/GGTGA/
CTCAG	0	0	1	1	0	0	0	0	0	0	0	0	0	0	0	0	0	0	0	2	AGCTC/CAGCT/CTCAG/GCTCA/TCAGC/	GAGCT/AGCTG/CTGAG/TGAGC/GCTGA/
CTCCT	0	0	4	1	0	0	0	0	0	0	0	0	0	0	0	0	0	0	0	5	CCTCT/CTCCT/CTCTC/TCCTC/TCTCC/	AGAGG/AGGAG/GAGAG/GAGGA/GGAGA/
CTCTA	0	0	1	0	0	0	0	0	0	0	0	0	0	0	0	0	0	0	0	1	ACTCT/CTACT/CTCTA/TACTC/TCTAC/	AGAGT/AGTAG/TAGAG/GAGTA/GTAGA/
GACCT	0	0	2	0	0	0	0	0	0	0	0	0	0	0	0	0	0	0	0	2	ACCTG/CCTGA/CTGAC/GACCT/TGACC/	CAGGT/TCAGG/GTCAG/AGGTC/GGTCA/
GCCGA	0	0	1	1	0	0	0	0	0	0	0	0	0	0	0	0	0	0	0	2	AGCCG/CCGAG/CGAGC/GAGCC/GCCGA/	CGGCT/CTCGG/GCTCG/GGCTC/TCGGC/
GGAAT	0	0	1	0	0	0	0	0	0	0	0	0	0	0	0	0	0	0	0	1	AATGG/ATGGA/GAATG/GGAAT/TGGAA/	CCATT/TCCAT/CATTC/ATTCC/TTCCA/
GTGTA	0	0	0	0	1	0	0	0	0	0	0	0	0	0	0	0	0	0	0	1	AGTGT/GTAGT/GTGTA/TAGTG/TGTAG/	ACACT/ACTAC/TACAC/CACTA/CTACA/
GTGTC	0	0	1	0	0	0	0	0	0	0	0	0	0	0	0	0	0	0	0	1	CGTGT/GTCGT/GTGTC/TCGTG/TGTCG/	ACACG/ACGAC/GACAC/CACGA/CGACA/
TACAG	0	0	1	0	0	0	0	0	0	0	0	0	0	0	0	0	0	0	0	1	ACAGT/AGTAC/CAGTA/GTACA/TACAG/	ACTGT/GTACT/TACTG/TGTAC/CTGTA/
TAGCT	0	0	1	0	0	0	0	0	0	0	0	0	0	0	0	0	0	0	0	1	AGCTT/CTTAG/GCTTA/TAGCT/TTAGC/	AAGCT/CTAAG/TAAGC/AGCTA/GCTAA/
TAGGA	0	0	1	0	0	0	0	0	0	0	0	0	0	0	0	0	0	0	0	1	AGGAT/ATAGG/GATAG/GGATA/TAGGA/	ATCCT/CCTAT/CTATC/TATCC/TCCTA/
TATTC	0	0	1	0	0	0	0	0	0	0	0	0	0	0	0	0	0	0	0	1	ATTCT/CTATT/TATTC/TCTAT/TTCTA/	AGAAT/AATAG/GAATA/ATAGA/TAGAA/
TCTTG	0	0	1	0	0	0	0	0	0	0	0	0	0	0	0	0	0	0	0	1	CTTGT/GTCTT/TCTTG/TGTCT/TTGTC/	ACAAG/AAGAC/CAAGA/AGACA/GACAA/
TGCGG	0	0	1	0	0	0	0	0	0	0	0	0	0	0	0	0	0	0	0	1	CGGTG/GCGGT/GGTGC/GTGCG/TGCGG/	CACCG/ACCGC/GCACC/CGCAC/CCGCA/
TGGTC	0	0	1	0	0	0	0	0	0	0	0	0	0	0	0	0	0	0	0	1	CTGGT/GGTCT/GTCTG/TCTGG/TGGTC/	ACCAG/AGACC/CAGAC/CCAGA/GACCA/
TGTTC	0	0	2	0	0	0	0	0	0	0	0	0	0	0	0	0	0	0	0	2	CTGTT/GTTCT/TCTGT/TGTTC/TTCTG/	AACAG/AGAAC/ACAGA/GAACA/CAGAA/
TTAGT	0	0	0	1	0	0	0	0	0	0	0	0	0	0	0	0	0	0	0	1	AGTTT/GTTTA/TAGTT/TTAGT/TTTAG/	AAACT/TAAAC/AACTA/ACTAA/CTAAA/
TTCCC	0	0	1	0	0	0	0	0	0	0	0	0	0	0	0	0	0	0	0	1	CCCTT/CCTTC/CTTCC/TCCCT/TTCCC/	AAGGG/GAAGG/GGAAG/AGGGA/GGGAA/
TTCCG	0	0	1	0	0	0	0	0	0	0	0	0	0	0	0	0	0	0	0	1	CCGTT/CGTTC/GTTCC/TCCGT/TTCCG/	AACGG/GAACG/GGAAC/ACGGA/CGGAA/
NNNNN	0	0	225	42	7	2	1	0	0	0	0	0	0	0	0	0	0	0	0	277
AAAAAC	0	0	21	4	0	0	0	0	0	0	0	0	0	0	0	0	0	0	0	25	AAAAAC/AAAACA/AAACAA/AACAAA/ACAAAA/CAAAAA/	GTTTTT/TGTTTT/TTGTTT/TTTGTT/TTTTGT/TTTTTG/
AAAAAG	0	0	41	2	1	0	0	0	0	0	0	0	0	0	0	0	0	0	0	44	AAAAAG/AAAAGA/AAAGAA/AAGAAA/AGAAAA/GAAAAA/	CTTTTT/TCTTTT/TTCTTT/TTTCTT/TTTTCT/TTTTTC/
AAAAAT	0	0	15	3	0	0	0	0	0	0	0	0	0	0	0	0	0	0	0	18	AAAAAT/AAAATA/AAATAA/AATAAA/ATAAAA/TAAAAA/	ATTTTT/TATTTT/TTATTT/TTTATT/TTTTAT/TTTTTA/
AAAAGG	0	0	1	2	0	0	0	0	0	0	0	0	0	0	0	0	0	0	0	3	AAAAGG/AAAGGA/AAGGAA/AGGAAA/GAAAAG/GGAAAA/	CCTTTT/TCCTTT/TTCCTT/TTTCCT/CTTTTC/TTTTCC/
AAAATG	0	0	1	0	0	0	0	0	0	0	0	0	0	0	0	0	0	0	0	1	AAAATG/AAATGA/AATGAA/ATGAAA/GAAAAT/TGAAAA/	CATTTT/TCATTT/TTCATT/TTTCAT/ATTTTC/TTTTCA/
AAACAC	0	0	10	1	0	0	0	0	0	0	0	0	0	0	0	0	0	0	0	11	AAACAC/AACACA/ACAAAC/ACACAA/CAAACA/CACAAA/	GTGTTT/TGTGTT/GTTTGT/TTGTGT/TGTTTG/TTTGTG/
AAACCA	0	0	5	3	0	0	0	0	0	0	0	0	0	0	0	0	0	0	0	8	AAAACC/AAACCA/AACCAA/ACCAAA/CAAAAC/CCAAAA/	GGTTTT/TGGTTT/TTGGTT/TTTGGT/GTTTTG/TTTTGG/
AAACTC	0	0	3	0	0	0	0	0	0	0	0	0	0	0	0	0	0	0	0	3	AAACTC/AACTCA/ACTCAA/CAAACT/CTCAAA/TCAAAC/	GAGTTT/TGAGTT/TTGAGT/AGTTTG/TTTGAG/GTTTGA/
AAAGAT	0	0	1	0	0	0	0	0	0	0	0	0	0	0	0	0	0	0	0	1	AAAGAT/AAGATA/AGATAA/ATAAAG/GATAAA/TAAAGA/	ATCTTT/TATCTT/TTATCT/CTTTAT/TTTATC/TCTTTA/
AACACC	0	0	4	1	1	0	0	0	0	0	0	0	0	0	0	0	0	0	0	6	AACACC/ACACCA/ACCAAC/CAACAC/CACCAA/CCAACA/	GGTGTT/TGGTGT/GTTGGT/GTGTTG/TTGGTG/TGTTGG/
AACCCC	0	0	0	0	1	0	0	0	0	0	0	0	0	0	0	0	0	0	0	1	AACCCC/ACCCCA/CAACCC/CCAACC/CCCAAC/CCCCAA/	GGGGTT/TGGGGT/GGGTTG/GGTTGG/GTTGGG/TTGGGG/
AACCCG	0	0	4	1	1	0	0	0	0	0	0	0	0	0	0	0	0	0	0	6	AACCCG/ACCCGA/CCCGAA/CCGAAC/CGAACC/GAACCC/	CGGGTT/TCGGGT/TTCGGG/GTTCGG/GGTTCG/GGGTTC/
AACCCT	0	0	17	10	0	0	0	0	0	0	0	0	0	0	0	0	0	0	0	27	AACCCT/ACCCTA/CCCTAA/CCTAAC/CTAACC/TAACCC/	AGGGTT/TAGGGT/TTAGGG/GTTAGG/GGTTAG/GGGTTA/
AACGAG	0	0	4	0	0	0	0	0	0	0	0	0	0	0	0	0	0	0	0	4	AACGAG/ACGAGA/AGAACG/CGAGAA/GAACGA/GAGAAC/	CTCGTT/TCTCGT/CGTTCT/TTCTCG/TCGTTC/GTTCTC/
AACTCG	0	0	2	1	0	0	0	0	0	0	0	0	0	0	0	0	0	0	0	3	AACTCG/ACTCGA/CGAACT/CTCGAA/GAACTC/TCGAAC/	CGAGTT/TCGAGT/AGTTCG/TTCGAG/GAGTTC/GTTCGA/
AACTCT	0	0	0	1	0	0	0	0	0	0	0	0	0	0	0	0	0	0	0	1	AACTCT/ACTCTA/CTAACT/CTCTAA/TAACTC/TCTAAC/	AGAGTT/TAGAGT/AGTTAG/TTAGAG/GAGTTA/GTTAGA/
AACTTC	0	0	1	1	0	0	0	0	0	0	0	0	0	0	0	0	0	0	0	2	AACTTC/ACTTCA/CAACTT/CTTCAA/TCAACT/TTCAAC/	GAAGTT/TGAAGT/AAGTTG/TTGAAG/AGTTGA/GTTGAA/
AAGCCA	0	0	1	1	0	0	0	0	0	0	0	0	0	0	0	0	0	0	0	2	AAAGCC/AAGCCA/AGCCAA/CAAAGC/CCAAAG/GCCAAA/	GGCTTT/TGGCTT/TTGGCT/GCTTTG/CTTTGG/TTTGGC/
AAGCTG	0	0	1	0	0	0	0	0	0	0	0	0	0	0	0	0	0	0	0	1	AAGCTG/AGCTGA/CTGAAG/GAAGCT/GCTGAA/TGAAGC/	CAGCTT/TCAGCT/CTTCAG/AGCTTC/TTCAGC/GCTTCA/
AAGTGA	0	0	1	0	0	0	0	0	0	0	0	0	0	0	0	0	0	0	0	1	AAAGTG/AAGTGA/AGTGAA/GAAAGT/GTGAAA/TGAAAG/	CACTTT/TCACTT/TTCACT/ACTTTC/TTTCAC/CTTTCA/
AATAGA	0	0	1	1	0	0	0	0	0	0	0	0	0	0	0	0	0	0	0	2	AAATAG/AATAGA/AGAAAT/ATAGAA/GAAATA/TAGAAA/	CTATTT/TCTATT/ATTTCT/TTCTAT/TATTTC/TTTCTA/
AATAGC	0	0	2	1	1	0	0	0	0	0	0	0	0	0	0	0	0	0	0	4	AATAGC/AGCAAT/ATAGCA/CAATAG/GCAATA/TAGCAA/	GCTATT/ATTGCT/TGCTAT/CTATTG/TATTGC/TTGCTA/
AATCAG	0	0	1	0	0	0	0	0	0	0	0	0	0	0	0	0	0	0	0	1	AATCAG/AGAATC/ATCAGA/CAGAAT/GAATCA/TCAGAA/	CTGATT/GATTCT/TCTGAT/ATTCTG/TGATTC/TTCTGA/
AATCCG	0	0	3	0	0	0	0	0	0	0	0	0	0	0	0	0	0	0	0	3	AATCCG/ATCCGA/CCGAAT/CGAATC/GAATCC/TCCGAA/	CGGATT/TCGGAT/ATTCGG/GATTCG/GGATTC/TTCGGA/
AATGCC	0	0	1	1	0	0	0	0	0	0	0	0	0	0	0	0	0	0	0	2	AATGCC/ATGCCA/CAATGC/CCAATG/GCCAAT/TGCCAA/	GGCATT/TGGCAT/GCATTG/CATTGG/ATTGGC/TTGGCA/
AATGGC	0	0	1	1	0	0	0	0	0	0	0	0	0	0	0	0	0	0	0	2	AATGGC/ATGGCA/CAATGG/GCAATG/GGCAAT/TGGCAA/	GCCATT/TGCCAT/CCATTG/CATTGC/ATTGCC/TTGCCA/
AATTCC	0	0	1	1	0	0	0	0	0	0	0	0	0	0	0	0	0	0	0	2	AATTCC/ATTCCA/CAATTC/CCAATT/TCCAAT/TTCCAA/	GGAATT/TGGAAT/GAATTG/AATTGG/ATTGGA/TTGGAA/
AATTGT	0	0	2	0	0	0	0	0	0	0	0	0	0	0	0	0	0	0	0	2	AATTGT/ATTGTA/GTAATT/TAATTG/TGTAAT/TTGTAA/	ACAATT/TACAAT/AATTAC/CAATTA/ATTACA/TTACAA/
ACAAGG	0	0	1	0	0	0	0	0	0	0	0	0	0	0	0	0	0	0	0	1	AAGGAC/ACAAGG/AGGACA/CAAGGA/GACAAG/GGACAA/	GTCCTT/CCTTGT/TGTCCT/TCCTTG/CTTGTC/TTGTCC/
ACAATC	0	0	4	2	0	0	0	0	0	0	0	0	0	0	0	0	0	0	0	6	AATCAC/ACAATC/ATCACA/CAATCA/CACAAT/TCACAA/	GTGATT/GATTGT/TGTGAT/TGATTG/ATTGTG/TTGTGA/
ACACAG	0	0	4	2	0	0	0	0	0	0	0	0	0	0	0	0	0	0	0	6	ACACAG/ACAGAC/AGACAC/CACAGA/CAGACA/GACACA/	CTGTGT/GTCTGT/GTGTCT/TCTGTG/TGTCTG/TGTGTC/
ACACAT	0	0	1	1	0	0	0	0	0	0	0	0	0	0	0	0	0	0	0	2	ACACAT/ACATAC/ATACAC/CACATA/CATACA/TACACA/	ATGTGT/GTATGT/GTGTAT/TATGTG/TGTATG/TGTGTA/
ACACCC	0	0	3	0	1	0	0	0	0	0	0	0	0	0	0	0	0	0	0	4	ACACCC/ACCCAC/CACACC/CACCCA/CCACAC/CCCACA/	GGGTGT/GTGGGT/GGTGTG/TGGGTG/GTGTGG/TGTGGG/
ACAGCA	0	0	10	8	0	1	0	0	0	0	0	0	0	0	0	0	0	0	0	19	AACAGC/ACAGCA/AGCAAC/CAACAG/CAGCAA/GCAACA/	GCTGTT/TGCTGT/GTTGCT/CTGTTG/TTGCTG/TGTTGC/
ACAGCC	0	0	4	1	0	1	1	0	0	0	0	0	0	0	0	0	0	0	0	7	ACAGCC/AGCCAC/CACAGC/CAGCCA/CCACAG/GCCACA/	GGCTGT/GTGGCT/GCTGTG/TGGCTG/CTGTGG/TGTGGC/
ACATGG	0	0	1	0	1	0	0	0	0	0	0	0	0	0	0	0	0	0	0	2	ACATGG/ATGGAC/CATGGA/GACATG/GGACAT/TGGACA/	CCATGT/GTCCAT/TCCATG/CATGTC/ATGTCC/TGTCCA/
ACCAAT	0	0	2	0	0	0	0	0	0	0	0	0	0	0	0	0	0	0	0	2	AATACC/ACCAAT/ATACCA/CAATAC/CCAATA/TACCAA/	GGTATT/ATTGGT/TGGTAT/GTATTG/TATTGG/TTGGTA/
ACCACA	0	0	3	0	0	0	0	0	0	0	0	0	0	0	0	0	0	0	0	3	AACCAC/ACAACC/ACCACA/CAACCA/CACAAC/CCACAA/	GTGGTT/GGTTGT/TGTGGT/TGGTTG/GTTGTG/TTGTGG/
ACCACG	0	0	1	1	0	0	0	0	0	0	0	0	0	0	0	0	0	0	0	2	ACCACG/ACGACC/CACGAC/CCACGA/CGACCA/GACCAC/	CGTGGT/GGTCGT/GTCGTG/TCGTGG/TGGTCG/GTGGTC/
ACCAGC	0	0	9	1	0	0	0	0	0	0	0	0	0	0	0	0	0	0	0	10	ACCAGC/AGCACC/CACCAG/CAGCAC/CCAGCA/GCACCA/	GCTGGT/GGTGCT/CTGGTG/GTGCTG/TGCTGG/TGGTGC/
ACCATA	0	0	1	0	0	0	0	0	0	0	0	0	0	0	0	0	0	0	0	1	AACCAT/ACCATA/ATAACC/CATAAC/CCATAA/TAACCA/	ATGGTT/TATGGT/GGTTAT/GTTATG/TTATGG/TGGTTA/
ACCCAA	0	0	3	1	0	0	0	0	0	0	0	0	0	0	0	0	0	0	0	4	AAACCC/AACCCA/ACCCAA/CAAACC/CCAAAC/CCCAAA/	GGGTTT/TGGGTT/TTGGGT/GGTTTG/GTTTGG/TTTGGG/
ACCTAA	0	0	1	0	0	0	0	0	0	0	0	0	0	0	0	0	0	0	0	1	AAACCT/AACCTA/ACCTAA/CCTAAA/CTAAAC/TAAACC/	AGGTTT/TAGGTT/TTAGGT/TTTAGG/GTTTAG/GGTTTA/
ACCTCC	0	0	4	2	1	0	0	0	0	0	0	0	0	0	0	0	0	0	0	7	ACCTCC/CACCTC/CCACCT/CCTCCA/CTCCAC/TCCACC/	GGAGGT/GAGGTG/AGGTGG/TGGAGG/GTGGAG/GGTGGA/
ACGATC	0	0	1	1	0	0	0	0	0	0	0	0	0	0	0	0	0	0	0	2	ACGATC/ATCACG/CACGAT/CGATCA/GATCAC/TCACGA/	GATCGT/CGTGAT/ATCGTG/TGATCG/GTGATC/TCGTGA/
ACGGAG	0	0	2	0	0	0	0	0	0	0	0	0	0	0	0	0	0	0	0	2	ACGGAG/AGACGG/CGGAGA/GACGGA/GAGACG/GGAGAC/	CTCCGT/CCGTCT/TCTCCG/TCCGTC/CGTCTC/GTCTCC/
ACTCCC	0	0	2	1	0	0	0	0	0	0	0	0	0	0	0	0	0	0	0	3	ACTCCC/CACTCC/CCACTC/CCCACT/CTCCCA/TCCCAC/	GGGAGT/GGAGTG/GAGTGG/AGTGGG/TGGGAG/GTGGGA/
ACTGAA	0	0	1	1	0	0	0	0	0	0	0	0	0	0	0	0	0	0	0	2	AAACTG/AACTGA/ACTGAA/CTGAAA/GAAACT/TGAAAC/	CAGTTT/TCAGTT/TTCAGT/TTTCAG/AGTTTC/GTTTCA/
ACTGCC	0	0	5	1	0	0	0	0	0	0	0	0	0	0	0	0	0	0	0	6	ACTGCC/CACTGC/CCACTG/CTGCCA/GCCACT/TGCCAC/	GGCAGT/GCAGTG/CAGTGG/TGGCAG/AGTGGC/GTGGCA/
AGAAGG	0	0	1	2	1	0	0	0	0	0	0	0	0	0	0	0	0	0	0	4	AAGGAG/AGAAGG/AGGAGA/GAAGGA/GAGAAG/GGAGAA/	CTCCTT/CCTTCT/TCTCCT/TCCTTC/CTTCTC/TTCTCC/
AGAGAA	0	0	14	1	0	0	0	0	0	0	0	0	0	0	0	0	0	0	0	15	AAAGAG/AAGAGA/AGAAAG/AGAGAA/GAAAGA/GAGAAA/	CTCTTT/TCTCTT/CTTTCT/TTCTCT/TCTTTC/TTTCTC/
AGAGAC	0	0	4	1	0	0	0	0	0	0	0	0	0	0	0	0	0	0	0	5	ACAGAG/AGACAG/AGAGAC/CAGAGA/GACAGA/GAGACA/	CTCTGT/CTGTCT/GTCTCT/TCTCTG/TCTGTC/TGTCTC/
AGAGAT	0	0	1	0	1	0	0	0	0	0	0	0	0	0	0	0	0	0	0	2	AGAGAT/AGATAG/ATAGAG/GAGATA/GATAGA/TAGAGA/	ATCTCT/CTATCT/CTCTAT/TATCTC/TCTATC/TCTCTA/
AGAGGA	0	0	12	1	0	0	0	0	0	0	0	0	0	0	0	0	0	0	0	13	AAGAGG/AGAGGA/AGGAAG/GAAGAG/GAGGAA/GGAAGA/	CCTCTT/TCCTCT/CTTCCT/CTCTTC/TTCCTC/TCTTCC/
AGAGGG	0	0	4	0	0	0	0	0	0	0	0	0	0	0	0	0	0	0	0	4	AGAGGG/AGGGAG/GAGAGG/GAGGGA/GGAGAG/GGGAGA/	CCCTCT/CTCCCT/CCTCTC/TCCCTC/CTCTCC/TCTCCC/
AGATGA	0	0	8	3	0	0	0	0	0	0	0	0	0	0	0	0	0	0	0	11	AAGATG/AGATGA/ATGAAG/GAAGAT/GATGAA/TGAAGA/	CATCTT/TCATCT/CTTCAT/ATCTTC/TTCATC/TCTTCA/
AGATGG	0	0	4	2	0	1	0	0	0	0	0	0	0	0	0	0	0	0	0	7	AGATGG/ATGGAG/GAGATG/GATGGA/GGAGAT/TGGAGA/	CCATCT/CTCCAT/CATCTC/TCCATC/ATCTCC/TCTCCA/
AGCAAA	0	0	1	1	0	0	0	0	0	0	0	0	0	0	0	0	0	0	0	2	AAAAGC/AAAGCA/AAGCAA/AGCAAA/CAAAAG/GCAAAA/	GCTTTT/TGCTTT/TTGCTT/TTTGCT/CTTTTG/TTTTGC/
AGCCAG	0	0	1	1	0	0	0	0	0	0	0	0	0	0	0	0	0	0	0	2	AGAGCC/AGCCAG/CAGAGC/CCAGAG/GAGCCA/GCCAGA/	GGCTCT/CTGGCT/GCTCTG/CTCTGG/TGGCTC/TCTGGC/
AGCCAT	0	0	1	2	0	0	0	0	0	0	0	0	0	0	0	0	0	0	0	3	AGCCAT/ATAGCC/CATAGC/CCATAG/GCCATA/TAGCCA/	ATGGCT/GGCTAT/GCTATG/CTATGG/TATGGC/TGGCTA/
AGCCGG	0	0	1	1	0	0	0	0	0	0	0	0	0	0	0	0	0	0	0	2	AGCCGG/CCGGAG/CGGAGC/GAGCCG/GCCGGA/GGAGCC/	CCGGCT/CTCCGG/GCTCCG/CGGCTC/TCCGGC/GGCTCC/
AGGCAG	0	0	2	1	0	0	0	0	0	0	0	0	0	0	0	0	0	0	0	3	AGAGGC/AGGCAG/CAGAGG/GAGGCA/GCAGAG/GGCAGA/	GCCTCT/CTGCCT/CCTCTG/TGCCTC/CTCTGC/TCTGCC/
AGGTGC	0	0	0	2	0	0	0	0	0	0	0	0	0	0	0	0	0	0	0	2	AGGTGC/CAGGTG/GCAGGT/GGTGCA/GTGCAG/TGCAGG/	GCACCT/CACCTG/ACCTGC/TGCACC/CTGCAC/CCTGCA/
AGTAAT	0	0	3	0	0	0	0	0	0	0	0	0	0	0	0	0	0	0	0	3	AATAGT/AGTAAT/ATAGTA/GTAATA/TAATAG/TAGTAA/	ACTATT/ATTACT/TACTAT/TATTAC/CTATTA/TTACTA/
AGTCAC	0	0	2	1	1	0	0	0	0	0	0	0	0	0	0	0	0	0	0	4	ACAGTC/AGTCAC/CACAGT/CAGTCA/GTCACA/TCACAG/	GACTGT/GTGACT/ACTGTG/TGACTG/TGTGAC/CTGTGA/
AGTCCG	0	0	1	1	0	0	0	0	0	0	0	0	0	0	0	0	0	0	0	2	AGTCCG/CCGAGT/CGAGTC/GAGTCC/GTCCGA/TCCGAG/	CGGACT/ACTCGG/GACTCG/GGACTC/TCGGAC/CTCGGA/
AGTTCC	0	0	1	0	0	0	0	0	0	0	0	0	0	0	0	0	0	0	0	1	AGTTCC/CAGTTC/CCAGTT/GTTCCA/TCCAGT/TTCCAG/	GGAACT/GAACTG/AACTGG/TGGAAC/ACTGGA/CTGGAA/
AGTTGG	0	0	6	0	0	0	0	0	0	0	0	0	0	0	0	0	0	0	0	6	AGTTGG/GAGTTG/GGAGTT/GTTGGA/TGGAGT/TTGGAG/	CCAACT/CAACTC/AACTCC/TCCAAC/ACTCCA/CTCCAA/
ATACCC	0	0	0	0	1	0	1	0	0	0	0	0	0	0	0	0	0	0	0	2	ACCCAT/ATACCC/CATACC/CCATAC/CCCATA/TACCCA/	ATGGGT/GGGTAT/GGTATG/GTATGG/TATGGG/TGGGTA/
ATACTG	0	0	0	0	1	0	0	0	0	0	0	0	0	0	0	0	0	0	0	1	ACTGAT/ATACTG/CTGATA/GATACT/TACTGA/TGATAC/	ATCAGT/CAGTAT/TATCAG/AGTATC/TCAGTA/GTATCA/
ATCACC	0	0	3	1	1	0	0	0	0	0	0	0	0	0	0	0	0	0	0	5	ACCATC/ATCACC/CACCAT/CATCAC/CCATCA/TCACCA/	GATGGT/GGTGAT/ATGGTG/GTGATG/TGATGG/TGGTGA/
ATCCCA	0	0	1	2	0	0	0	0	0	0	0	0	0	0	0	0	0	0	0	3	AATCCC/ATCCCA/CAATCC/CCAATC/CCCAAT/TCCCAA/	GGGATT/TGGGAT/GGATTG/GATTGG/ATTGGG/TTGGGA/
ATGGTC	0	0	3	0	0	0	0	0	0	0	0	0	0	0	0	0	0	0	0	3	ATGGTC/CATGGT/GGTCAT/GTCATG/TCATGG/TGGTCA/	GACCAT/ACCATG/ATGACC/CATGAC/CCATGA/TGACCA/
ATTTCC	0	0	1	1	0	0	0	0	0	0	0	0	0	0	0	0	0	0	0	2	ATTTCC/CATTTC/CCATTT/TCCATT/TTCCAT/TTTCCA/	GGAAAT/GAAATG/AAATGG/AATGGA/ATGGAA/TGGAAA/
ATTTTG	0	0	2	0	0	0	0	0	0	0	0	0	0	0	0	0	0	0	0	2	ATTTTG/GATTTT/TGATTT/TTGATT/TTTGAT/TTTTGA/	CAAAAT/AAAATC/AAATCA/AATCAA/ATCAAA/TCAAAA/
CAAACG	0	0	0	1	0	0	0	0	0	0	0	0	0	0	0	0	0	0	0	1	AAACGC/AACGCA/ACGCAA/CAAACG/CGCAAA/GCAAAC/	GCGTTT/TGCGTT/TTGCGT/CGTTTG/TTTGCG/GTTTGC/
CAAATC	0	0	9	2	0	0	0	0	0	0	0	0	0	0	0	0	0	0	0	11	AAATCC/AATCCA/ATCCAA/CAAATC/CCAAAT/TCCAAA/	GGATTT/TGGATT/TTGGAT/GATTTG/ATTTGG/TTTGGA/
CAACAT	0	0	4	0	1	0	0	0	0	0	0	0	0	0	0	0	0	0	0	5	AACATC/ACATCA/ATCAAC/CAACAT/CATCAA/TCAACA/	GATGTT/TGATGT/GTTGAT/ATGTTG/TTGATG/TGTTGA/
CAACCT	0	0	4	0	0	0	0	0	0	0	0	0	0	0	0	0	0	0	0	4	AACCTC/ACCTCA/CAACCT/CCTCAA/CTCAAC/TCAACC/	GAGGTT/TGAGGT/AGGTTG/TTGAGG/GTTGAG/GGTTGA/
CAAGAA	0	0	1	2	0	0	0	0	0	0	0	0	0	0	0	0	0	0	0	3	AACAAG/AAGAAC/ACAAGA/AGAACA/CAAGAA/GAACAA/	CTTGTT/GTTCTT/TCTTGT/TGTTCT/TTCTTG/TTGTTC/
CAAGAG	0	0	0	1	0	0	0	0	0	0	0	0	0	0	0	0	0	0	0	1	AAGAGC/AGAGCA/AGCAAG/CAAGAG/GAGCAA/GCAAGA/	GCTCTT/TGCTCT/CTTGCT/CTCTTG/TTGCTC/TCTTGC/
CAAGAT	0	0	0	1	0	0	0	0	0	0	0	0	0	0	0	0	0	0	0	1	AAGATC/AGATCA/ATCAAG/CAAGAT/GATCAA/TCAAGA/	GATCTT/TGATCT/CTTGAT/ATCTTG/TTGATC/TCTTGA/
CAATAA	0	0	0	1	0	0	0	0	0	0	0	0	0	0	0	0	0	0	0	1	AACAAT/AATAAC/ACAATA/ATAACA/CAATAA/TAACAA/	ATTGTT/GTTATT/TATTGT/TGTTAT/TTATTG/TTGTTA/
CAATTT	0	0	1	0	0	0	0	0	0	0	0	0	0	0	0	0	0	0	0	1	AATTTC/ATTTCA/CAATTT/TCAATT/TTCAAT/TTTCAA/	GAAATT/TGAAAT/AAATTG/AATTGA/ATTGAA/TTGAAA/
CACAAG	0	0	0	1	0	0	0	0	0	0	0	0	0	0	0	0	0	0	0	1	AAGCAC/ACAAGC/AGCACA/CAAGCA/CACAAG/GCACAA/	GTGCTT/GCTTGT/TGTGCT/TGCTTG/CTTGTG/TTGTGC/
CACCCC	0	0	1	0	0	0	0	0	0	0	0	0	0	0	0	0	0	0	0	1	ACCCCC/CACCCC/CCACCC/CCCACC/CCCCAC/CCCCCA/	GGGGGT/GGGGTG/GGGTGG/GGTGGG/GTGGGG/TGGGGG/
CACTCT	0	0	1	3	2	0	0	0	0	0	0	0	0	0	0	0	0	0	0	6	ACTCTC/CACTCT/CTCACT/CTCTCA/TCACTC/TCTCAC/	GAGAGT/AGAGTG/AGTGAG/TGAGAG/GAGTGA/GTGAGA/
CAGCTG	0	0	2	1	0	0	0	0	0	0	0	0	0	0	0	0	0	0	0	3	AGCTGC/CAGCTG/CTGCAG/GCAGCT/GCTGCA/TGCAGC/	GCAGCT/CAGCTG/CTGCAG/AGCTGC/TGCAGC/GCTGCA/
CAGGCA	0	0	0	1	0	0	0	0	0	0	0	0	0	0	0	0	0	0	0	1	ACAGGC/AGGCAC/CACAGG/CAGGCA/GCACAG/GGCACA/	GCCTGT/GTGCCT/CCTGTG/TGCCTG/CTGTGC/TGTGCC/
CAGGCT	0	0	2	1	0	0	0	0	0	0	0	0	0	0	0	0	0	0	0	3	AGGCTC/CAGGCT/CTCAGG/GCTCAG/GGCTCA/TCAGGC/	GAGCCT/AGCCTG/CCTGAG/CTGAGC/TGAGCC/GCCTGA/
CAGGGA	0	0	1	2	0	0	0	0	0	0	0	0	0	0	0	0	0	0	0	3	ACAGGG/AGGGAC/CAGGGA/GACAGG/GGACAG/GGGACA/	CCCTGT/GTCCCT/TCCCTG/CCTGTC/CTGTCC/TGTCCC/
CATGAA	0	0	0	1	0	0	0	0	0	0	0	0	0	0	0	0	0	0	0	1	AACATG/ACATGA/ATGAAC/CATGAA/GAACAT/TGAACA/	CATGTT/TCATGT/GTTCAT/TTCATG/ATGTTC/TGTTCA/
CATGGG	0	0	1	0	0	0	0	0	0	0	0	0	0	0	0	0	0	0	0	1	ATGGGC/CATGGG/GCATGG/GGCATG/GGGCAT/TGGGCA/	GCCCAT/CCCATG/CCATGC/CATGCC/ATGCCC/TGCCCA/
CCACCG	0	0	4	2	0	0	0	0	0	0	0	0	0	0	0	0	0	0	0	6	ACCGCC/CACCGC/CCACCG/CCGCCA/CGCCAC/GCCACC/	GGCGGT/GCGGTG/CGGTGG/TGGCGG/GTGGCG/GGTGGC/
CCATTC	0	0	2	1	1	0	0	0	0	0	0	0	0	0	0	0	0	0	0	4	ATTCCC/CATTCC/CCATTC/CCCATT/TCCCAT/TTCCCA/	GGGAAT/GGAATG/GAATGG/AATGGG/ATGGGA/TGGGAA/
CCCATC	0	0	1	1	0	0	0	0	0	0	0	0	0	0	0	0	0	0	0	2	ATCCCC/CATCCC/CCATCC/CCCATC/CCCCAT/TCCCCA/	GGGGAT/GGGATG/GGATGG/GATGGG/ATGGGG/TGGGGA/
CCCGCA	0	0	2	0	0	0	0	0	0	0	0	0	0	0	0	0	0	0	0	2	ACCCGC/CACCCG/CCCGCA/CCGCAC/CGCACC/GCACCC/	GCGGGT/CGGGTG/TGCGGG/GTGCGG/GGTGCG/GGGTGC/
CCCTTT	0	0	0	0	1	0	0	0	0	0	0	0	0	0	0	0	0	0	0	1	CCCTTT/CCTTTC/CTTTCC/TCCCTT/TTCCCT/TTTCCC/	AAAGGG/GAAAGG/GGAAAG/AAGGGA/AGGGAA/GGGAAA/
CCGCCT	0	0	6	0	0	0	0	0	1	0	0	0	0	0	0	0	0	0	0	7	CCGCCT/CCTCCG/CGCCTC/CTCCGC/GCCTCC/TCCGCC/	AGGCGG/CGGAGG/GAGGCG/GCGGAG/GGAGGC/GGCGGA/
CCGTTC	0	0	1	0	0	0	0	0	0	0	0	0	0	0	0	0	0	0	0	1	CCCGTT/CCGTTC/CGTTCC/GTTCCC/TCCCGT/TTCCCG/	AACGGG/GAACGG/GGAACG/GGGAAC/ACGGGA/CGGGAA/
CCTAGA	0	0	2	0	0	0	0	0	0	0	0	0	0	0	0	0	0	0	0	2	ACCTAG/AGACCT/CCTAGA/CTAGAC/GACCTA/TAGACC/	CTAGGT/AGGTCT/TCTAGG/GTCTAG/TAGGTC/GGTCTA/
CCTAGT	0	0	2	0	0	0	0	0	0	0	0	0	0	0	0	0	0	0	0	2	AGTCCT/CCTAGT/CTAGTC/GTCCTA/TAGTCC/TCCTAG/	AGGACT/ACTAGG/GACTAG/TAGGAC/GGACTA/CTAGGA/
CCTCAC	0	0	1	0	0	0	0	0	0	0	0	0	0	0	0	0	0	0	0	1	ACCCTC/CACCCT/CCCTCA/CCTCAC/CTCACC/TCACCC/	GAGGGT/AGGGTG/TGAGGG/GTGAGG/GGTGAG/GGGTGA/
CCTCGG	0	0	1	0	0	0	0	0	0	0	0	0	0	0	0	0	0	0	0	1	CCTCGG/CGGCCT/CTCGGC/GCCTCG/GGCCTC/TCGGCC/	CCGAGG/AGGCCG/GCCGAG/CGAGGC/GAGGCC/GGCCGA/
CCTTCA	0	0	1	0	1	0	0	0	0	0	0	0	0	0	0	0	0	0	0	2	ACCTTC/CACCTT/CCTTCA/CTTCAC/TCACCT/TTCACC/	GAAGGT/AAGGTG/TGAAGG/GTGAAG/AGGTGA/GGTGAA/
CGAAGC	0	0	0	1	0	0	0	0	0	0	0	0	0	0	0	0	0	0	0	1	AAGCCG/AGCCGA/CCGAAG/CGAAGC/GAAGCC/GCCGAA/	CGGCTT/TCGGCT/CTTCGG/GCTTCG/GGCTTC/TTCGGC/
CGACGC	0	0	2	1	0	0	0	0	0	0	0	0	0	0	0	0	0	0	0	3	ACGCCG/CCGACG/CGACGC/CGCCGA/GACGCC/GCCGAC/	CGGCGT/CGTCGG/GCGTCG/TCGGCG/GGCGTC/GTCGGC/
CGATGA	0	0	3	1	0	0	0	0	0	0	0	0	0	0	0	0	0	0	0	4	ACGATG/ATGACG/CGATGA/GACGAT/GATGAC/TGACGA/	CATCGT/CGTCAT/TCATCG/ATCGTC/GTCATC/TCGTCA/
CGATTC	0	0	1	0	0	0	0	0	0	0	0	0	0	0	0	0	0	0	0	1	ATTCCG/CCGATT/CGATTC/GATTCC/TCCGAT/TTCCGA/	CGGAAT/AATCGG/GAATCG/GGAATC/ATCGGA/TCGGAA/
CGCCGT	0	0	3	0	0	0	0	0	0	0	0	0	0	0	0	0	0	0	0	3	CCGTCG/CGCCGT/CGTCGC/GCCGTC/GTCGCC/TCGCCG/	CGACGG/ACGGCG/GCGACG/GACGGC/GGCGAC/CGGCGA/
CGCTTC	0	0	1	0	0	0	0	0	0	0	0	0	0	0	0	0	0	0	0	1	CCGCTT/CGCTTC/CTTCCG/GCTTCC/TCCGCT/TTCCGC/	AAGCGG/GAAGCG/CGGAAG/GGAAGC/AGCGGA/GCGGAA/
CGGTGC	0	0	1	0	0	0	0	0	0	0	0	0	0	0	0	0	0	0	0	1	CCGGTG/CGGTGC/GCCGGT/GGTGCC/GTGCCG/TGCCGG/	CACCGG/GCACCG/ACCGGC/GGCACC/CGGCAC/CCGGCA/
CTAAGC	0	0	0	1	0	0	0	0	0	0	0	0	0	0	0	0	0	0	0	1	AAGCCT/AGCCTA/CCTAAG/CTAAGC/GCCTAA/TAAGCC/	AGGCTT/TAGGCT/CTTAGG/GCTTAG/TTAGGC/GGCTTA/
CTCAAG	0	0	1	1	0	0	0	0	0	0	0	0	0	0	0	0	0	0	0	2	AAGCTC/AGCTCA/CAAGCT/CTCAAG/GCTCAA/TCAAGC/	GAGCTT/TGAGCT/AGCTTG/CTTGAG/TTGAGC/GCTTGA/
CTCAAT	0	0	1	0	0	0	0	0	0	0	0	0	0	0	0	0	0	0	0	1	AATCTC/ATCTCA/CAATCT/CTCAAT/TCAATC/TCTCAA/	GAGATT/TGAGAT/AGATTG/ATTGAG/GATTGA/TTGAGA/
CTCACA	0	0	0	1	0	0	0	0	0	0	0	0	0	0	0	0	0	0	0	1	ACACTC/ACTCAC/CACACT/CACTCA/CTCACA/TCACAC/	GAGTGT/GTGAGT/AGTGTG/TGAGTG/TGTGAG/GTGTGA/
CTCACG	0	0	2	0	0	0	0	0	0	0	0	0	0	0	0	0	0	0	0	2	ACGCTC/CACGCT/CGCTCA/CTCACG/GCTCAC/TCACGC/	GAGCGT/AGCGTG/TGAGCG/CGTGAG/GTGAGC/GCGTGA/
CTCTCG	0	0	1	0	0	0	0	0	0	0	0	0	0	0	0	0	0	0	0	1	CGCTCT/CTCGCT/CTCTCG/GCTCTC/TCGCTC/TCTCGC/	AGAGCG/AGCGAG/CGAGAG/GAGAGC/GAGCGA/GCGAGA/
CTCTGA	0	0	1	0	0	0	0	0	0	0	0	0	0	0	0	0	0	0	0	1	ACTCTG/CTCTGA/CTGACT/GACTCT/TCTGAC/TGACTC/	CAGAGT/TCAGAG/AGTCAG/AGAGTC/GTCAGA/GAGTCA/
CTGAGG	0	0	2	0	1	0	0	0	0	0	0	0	0	0	0	0	0	0	0	3	AGGCTG/CTGAGG/GAGGCT/GCTGAG/GGCTGA/TGAGGC/	CAGCCT/CCTCAG/AGCCTC/CTCAGC/TCAGCC/GCCTCA/
CTGGCA	0	0	1	0	0	0	0	0	0	0	0	0	0	0	0	0	0	0	0	1	ACTGGC/CACTGG/CTGGCA/GCACTG/GGCACT/TGGCAC/	GCCAGT/CCAGTG/TGCCAG/CAGTGC/AGTGCC/GTGCCA/
CTGGTA	0	0	1	0	0	0	0	0	0	0	0	0	0	0	0	0	0	0	0	1	ACTGGT/CTGGTA/GGTACT/GTACTG/TACTGG/TGGTAC/	ACCAGT/TACCAG/AGTACC/CAGTAC/CCAGTA/GTACCA/
CTGTAG	0	0	2	0	0	0	0	0	0	0	0	0	0	0	0	0	0	0	0	2	AGCTGT/CTGTAG/GCTGTA/GTAGCT/TAGCTG/TGTAGC/	ACAGCT/CTACAG/TACAGC/AGCTAC/CAGCTA/GCTACA/
CTTCCC	0	0	1	2	0	0	0	0	0	0	0	0	0	0	0	0	0	0	0	3	CCCCTT/CCCTTC/CCTTCC/CTTCCC/TCCCCT/TTCCCC/	AAGGGG/GAAGGG/GGAAGG/GGGAAG/AGGGGA/GGGGAA/
GAAGAC	0	0	3	1	0	0	0	0	0	0	0	0	0	0	0	0	0	0	0	4	AAGACG/ACGAAG/AGACGA/CGAAGA/GAAGAC/GACGAA/	CGTCTT/CTTCGT/TCGTCT/TCTTCG/GTCTTC/TTCGTC/
GAAGCA	0	0	3	1	0	0	0	0	0	0	0	0	0	0	0	0	0	0	0	4	AAGCAG/AGAAGC/AGCAGA/CAGAAG/GAAGCA/GCAGAA/	CTGCTT/GCTTCT/TCTGCT/CTTCTG/TGCTTC/TTCTGC/
GAATGA	0	0	1	0	0	0	0	0	0	0	0	0	0	0	0	0	0	0	0	1	AATGAG/AGAATG/ATGAGA/GAATGA/GAGAAT/TGAGAA/	CTCATT/CATTCT/TCTCAT/TCATTC/ATTCTC/TTCTCA/
GAATTC	0	0	0	2	0	0	0	0	0	0	0	0	0	0	0	0	0	0	0	2	AATTCG/ATTCGA/CGAATT/GAATTC/TCGAAT/TTCGAA/	CGAATT/TCGAAT/AATTCG/GAATTC/ATTCGA/TTCGAA/
GACCAA	0	0	2	0	0	0	0	0	0	0	0	0	0	0	0	0	0	0	0	2	AAGACC/ACCAAG/AGACCA/CAAGAC/CCAAGA/GACCAA/	GGTCTT/CTTGGT/TGGTCT/GTCTTG/TCTTGG/TTGGTC/
GACGCT	0	0	0	1	0	0	0	0	0	0	0	0	0	0	0	0	0	0	0	1	ACGCTG/CGCTGA/CTGACG/GACGCT/GCTGAC/TGACGC/	CAGCGT/TCAGCG/CGTCAG/AGCGTC/GTCAGC/GCGTCA/
GAGCAC	0	0	0	0	0	1	0	0	0	0	0	0	0	0	0	0	0	0	0	1	ACGAGC/AGCACG/CACGAG/CGAGCA/GAGCAC/GCACGA/	GCTCGT/CGTGCT/CTCGTG/TGCTCG/GTGCTC/TCGTGC/
GAGCTC	0	0	1	0	0	0	0	0	0	0	0	0	0	0	0	0	0	0	0	1	AGCTCG/CGAGCT/CTCGAG/GAGCTC/GCTCGA/TCGAGC/	CGAGCT/AGCTCG/CTCGAG/GAGCTC/TCGAGC/GCTCGA/
GAGTCT	0	0	2	0	0	0	0	0	0	0	0	0	0	0	0	0	0	0	0	2	AGTCTG/CTGAGT/GAGTCT/GTCTGA/TCTGAG/TGAGTC/	CAGACT/ACTCAG/AGACTC/TCAGAC/CTCAGA/GACTCA/
GATAAT	0	0	0	1	0	0	0	0	0	0	0	0	0	0	0	0	0	0	0	1	AATGAT/ATAATG/ATGATA/GATAAT/TAATGA/TGATAA/	ATCATT/CATTAT/TATCAT/ATTATC/TCATTA/TTATCA/
GATCAT	0	0	1	0	0	0	0	0	0	0	0	0	0	0	0	0	0	0	0	1	ATCATG/ATGATC/CATGAT/GATCAT/TCATGA/TGATCA/	CATGAT/GATCAT/ATCATG/ATGATC/TCATGA/TGATCA/
GATGAG	0	0	2	0	0	0	0	0	0	0	0	0	0	0	0	0	0	0	0	2	AGGATG/ATGAGG/GAGGAT/GATGAG/GGATGA/TGAGGA/	CATCCT/CCTCAT/ATCCTC/CTCATC/TCATCC/TCCTCA/
GATGGC	0	0	1	0	0	0	0	0	0	0	0	0	0	0	0	0	0	0	0	1	ATGGCG/CGATGG/GATGGC/GCGATG/GGCGAT/TGGCGA/	CGCCAT/CCATCG/GCCATC/CATCGC/ATCGCC/TCGCCA/
GATTAC	0	0	0	0	1	0	0	0	0	0	0	0	0	0	0	0	0	0	0	1	ACGATT/ATTACG/CGATTA/GATTAC/TACGAT/TTACGA/	AATCGT/CGTAAT/TAATCG/GTAATC/ATCGTA/TCGTAA/
GATTCA	0	0	2	0	0	0	0	0	0	0	0	0	0	0	0	0	0	0	0	2	AGATTC/ATTCAG/CAGATT/GATTCA/TCAGAT/TTCAGA/	GAATCT/CTGAAT/AATCTG/TGAATC/ATCTGA/TCTGAA/
GATTTC	0	0	0	1	0	0	0	0	0	0	0	0	0	0	0	0	0	0	0	1	ATTTCG/CGATTT/GATTTC/TCGATT/TTCGAT/TTTCGA/	CGAAAT/AAATCG/GAAATC/AATCGA/ATCGAA/TCGAAA/
GCAAAG	0	0	1	0	0	0	0	0	0	0	0	0	0	0	0	0	0	0	0	1	AAAGGC/AAGGCA/AGGCAA/CAAAGG/GCAAAG/GGCAAA/	GCCTTT/TGCCTT/TTGCCT/CCTTTG/CTTTGC/TTTGCC/
GCAATC	0	0	2	0	0	0	0	0	0	0	0	0	0	0	0	0	0	0	0	2	AATCGC/ATCGCA/CAATCG/CGCAAT/GCAATC/TCGCAA/	GCGATT/TGCGAT/CGATTG/ATTGCG/GATTGC/TTGCGA/
GCAGGA	0	0	3	0	0	0	0	0	0	0	0	0	0	0	0	0	0	0	0	3	AGCAGG/AGGAGC/CAGGAG/GAGCAG/GCAGGA/GGAGCA/	CCTGCT/GCTCCT/CTCCTG/CTGCTC/TCCTGC/TGCTCC/
GCCAAG	0	0	1	0	0	0	1	0	0	0	0	0	0	0	0	0	0	0	0	2	AAGGCC/AGGCCA/CAAGGC/CCAAGG/GCCAAG/GGCCAA/	GGCCTT/TGGCCT/GCCTTG/CCTTGG/CTTGGC/TTGGCC/
GCGATC	0	0	1	0	0	0	0	0	0	0	0	0	0	0	0	0	0	0	0	1	ATCGCG/CGATCG/CGCGAT/GATCGC/GCGATC/TCGCGA/	CGCGAT/CGATCG/ATCGCG/GCGATC/GATCGC/TCGCGA/
GCGGTT	0	0	1	0	0	0	0	0	0	0	0	0	0	0	0	0	0	0	0	1	CGGTTG/GCGGTT/GGTTGC/GTTGCG/TGCGGT/TTGCGG/	CAACCG/AACCGC/GCAACC/CGCAAC/ACCGCA/CCGCAA/
GCTCCA	0	0	3	0	0	0	0	0	0	0	0	0	0	0	0	0	0	0	0	3	AGCTCC/CAGCTC/CCAGCT/CTCCAG/GCTCCA/TCCAGC/	GGAGCT/GAGCTG/AGCTGG/CTGGAG/TGGAGC/GCTGGA/
GGAGTC	0	0	2	0	0	0	0	0	0	0	0	0	0	0	0	0	0	0	0	2	AGTCGG/CGGAGT/GAGTCG/GGAGTC/GTCGGA/TCGGAG/	CCGACT/ACTCCG/CGACTC/GACTCC/TCCGAC/CTCCGA/
GGTAGC	0	0	0	1	0	0	0	0	0	0	0	0	0	0	0	0	0	0	0	1	AGCGGT/CGGTAG/GCGGTA/GGTAGC/GTAGCG/TAGCGG/	ACCGCT/CTACCG/TACCGC/GCTACC/CGCTAC/CCGCTA/
GGTAGG	0	0	1	0	0	0	0	0	0	0	0	0	0	0	0	0	0	0	0	1	AGGGGT/GGGGTA/GGGTAG/GGTAGG/GTAGGG/TAGGGG/	ACCCCT/TACCCC/CTACCC/CCTACC/CCCTAC/CCCCTA/
GGTTCA	0	0	1	0	0	0	0	0	0	0	0	0	0	0	0	0	0	0	0	1	AGGTTC/CAGGTT/GGTTCA/GTTCAG/TCAGGT/TTCAGG/	GAACCT/AACCTG/TGAACC/CTGAAC/ACCTGA/CCTGAA/
GGTTTC	0	0	1	1	0	0	0	0	0	0	0	0	0	0	0	0	0	0	0	2	CGGTTT/GGTTTC/GTTTCG/TCGGTT/TTCGGT/TTTCGG/	AAACCG/GAAACC/CGAAAC/AACCGA/ACCGAA/CCGAAA/
GTAGAA	0	0	1	0	0	0	0	0	0	0	0	0	0	0	0	0	0	0	0	1	AAGTAG/AGAAGT/AGTAGA/GAAGTA/GTAGAA/TAGAAG/	CTACTT/ACTTCT/TCTACT/TACTTC/TTCTAC/CTTCTA/
GTCAAA	0	0	1	0	0	0	0	0	0	0	0	0	0	0	0	0	0	0	0	1	AAAGTC/AAGTCA/AGTCAA/CAAAGT/GTCAAA/TCAAAG/	GACTTT/TGACTT/TTGACT/ACTTTG/TTTGAC/CTTTGA/
GTCAAG	0	0	1	0	0	0	0	0	0	0	0	0	0	0	0	0	0	0	0	1	AAGGTC/AGGTCA/CAAGGT/GGTCAA/GTCAAG/TCAAGG/	GACCTT/TGACCT/ACCTTG/TTGACC/CTTGAC/CCTTGA/
GTCTGG	0	0	0	1	0	0	0	0	0	0	0	0	0	0	0	0	0	0	0	1	CTGGGT/GGGTCT/GGTCTG/GTCTGG/TCTGGG/TGGGTC/	ACCCAG/AGACCC/CAGACC/CCAGAC/CCCAGA/GACCCA/
GTCTTT	0	0	1	0	0	0	0	0	0	0	0	0	0	0	0	0	0	0	0	1	CTTTGT/GTCTTT/TCTTTG/TGTCTT/TTGTCT/TTTGTC/	ACAAAG/AAAGAC/CAAAGA/AAGACA/AGACAA/GACAAA/
GTGCAA	0	0	0	0	0	1	0	0	0	0	0	0	0	0	0	0	0	0	0	1	AAGTGC/AGTGCA/CAAGTG/GCAAGT/GTGCAA/TGCAAG/	GCACTT/TGCACT/CACTTG/ACTTGC/TTGCAC/CTTGCA/
GTGGAA	0	0	3	0	0	0	0	0	0	0	0	0	0	0	0	0	0	0	0	3	AAGTGG/AGTGGA/GAAGTG/GGAAGT/GTGGAA/TGGAAG/	CCACTT/TCCACT/CACTTC/ACTTCC/TTCCAC/CTTCCA/
TAAATG	0	0	1	0	0	0	0	0	0	0	0	0	0	0	0	0	0	0	0	1	AAATGT/AATGTA/ATGTAA/GTAAAT/TAAATG/TGTAAA/	ACATTT/TACATT/TTACAT/ATTTAC/CATTTA/TTTACA/
TAATGG	0	0	1	0	0	0	0	0	0	0	0	0	0	0	0	0	0	0	0	1	AATGGT/ATGGTA/GGTAAT/GTAATG/TAATGG/TGGTAA/	ACCATT/TACCAT/ATTACC/CATTAC/CCATTA/TTACCA/
TAGCAG	0	0	1	0	0	0	0	0	0	0	0	0	0	0	0	0	0	0	0	1	AGCAGT/AGTAGC/CAGTAG/GCAGTA/GTAGCA/TAGCAG/	ACTGCT/GCTACT/CTACTG/TACTGC/TGCTAC/CTGCTA/
TAGTAC	0	0	1	0	0	0	0	0	0	0	0	0	0	0	0	0	0	0	0	1	ACTAGT/AGTACT/CTAGTA/GTACTA/TACTAG/TAGTAC/	ACTAGT/AGTACT/TACTAG/TAGTAC/CTAGTA/GTACTA/
TATGAG	0	0	1	0	0	0	0	0	0	0	0	0	0	0	0	0	0	0	0	1	AGTATG/ATGAGT/GAGTAT/GTATGA/TATGAG/TGAGTA/	CATACT/ACTCAT/ATACTC/TCATAC/CTCATA/TACTCA/
TCAGCA	0	0	2	1	0	0	0	0	0	0	0	0	0	0	0	0	0	0	0	3	AGCATC/ATCAGC/CAGCAT/CATCAG/GCATCA/TCAGCA/	GATGCT/GCTGAT/ATGCTG/CTGATG/TGATGC/TGCTGA/
TCAGGA	0	0	0	0	1	0	0	0	0	0	0	0	0	0	0	0	0	0	0	1	AGGATC/ATCAGG/CAGGAT/GATCAG/GGATCA/TCAGGA/	GATCCT/CCTGAT/ATCCTG/CTGATC/TGATCC/TCCTGA/
TCGCAT	0	0	1	0	0	0	0	0	0	0	0	0	0	0	0	0	0	0	0	1	ATTCGC/CATTCG/CGCATT/GCATTC/TCGCAT/TTCGCA/	GCGAAT/CGAATG/AATGCG/GAATGC/ATGCGA/TGCGAA/
TCGCTT	0	0	1	0	0	0	0	0	0	0	0	0	0	0	0	0	0	0	0	1	CGCTTT/CTTTCG/GCTTTC/TCGCTT/TTCGCT/TTTCGC/	AAAGCG/CGAAAG/GAAAGC/AAGCGA/AGCGAA/GCGAAA/
TCTCAG	0	0	1	0	0	0	0	0	0	0	0	0	0	0	0	0	0	0	0	1	AGTCTC/CAGTCT/CTCAGT/GTCTCA/TCAGTC/TCTCAG/	GAGACT/AGACTG/ACTGAG/TGAGAC/GACTGA/CTGAGA/
TGATAT	0	0	0	1	0	0	0	0	0	0	0	0	0	0	0	0	0	0	0	1	ATATTG/ATTGAT/GATATT/TATTGA/TGATAT/TTGATA/	CAATAT/ATCAAT/AATATC/TCAATA/ATATCA/TATCAA/
TGCATC	0	0	1	0	0	0	0	0	0	0	0	0	0	0	0	0	0	0	0	1	ATCTGC/CATCTG/CTGCAT/GCATCT/TCTGCA/TGCATC/	GCAGAT/CAGATG/ATGCAG/AGATGC/TGCAGA/GATGCA/
TGGGGC	0	0	1	0	0	0	0	0	0	0	0	0	0	0	0	0	0	0	0	1	CTGGGG/GCTGGG/GGCTGG/GGGCTG/GGGGCT/TGGGGC/	CCCCAG/CCCAGC/CCAGCC/CAGCCC/AGCCCC/GCCCCA/
TGGTTC	0	0	0	1	0	0	0	0	0	0	0	0	0	0	0	0	0	0	0	1	CTGGTT/GGTTCT/GTTCTG/TCTGGT/TGGTTC/TTCTGG/	AACCAG/AGAACC/CAGAAC/ACCAGA/GAACCA/CCAGAA/
TTCAAA	0	0	1	0	0	0	0	0	0	0	0	0	0	0	0	0	0	0	0	1	AAATTC/AATTCA/ATTCAA/CAAATT/TCAAAT/TTCAAA/	GAATTT/TGAATT/TTGAAT/AATTTG/ATTTGA/TTTGAA/
TTTCGT	0	0	2	0	0	0	0	0	0	0	0	0	0	0	0	0	0	0	0	2	CGTTTT/GTTTTC/TCGTTT/TTCGTT/TTTCGT/TTTTCG/	AAAACG/GAAAAC/AAACGA/AACGAA/ACGAAA/CGAAAA/
NNNNNN	0	0	416	126	23	5	3	0	1	0	0	0	0	0	0	0	0	0	0	574
