# Supplementary material for: A fast and cost-effective approach to develop and map EST-SSR markers: oak as a case study
Source: BMC Genomics. 2010 Oct 15;11:570. doi: 10.1186/1471-2164-11-570 (PMC3091719; doi:10.1186/1471-2164-11-570)
Supplement: Additional file 2 — Table S1. Characteristics of the Quercus EST-SSRs. [file 1471-2164-11-570-S2.XLS]

## Sheet: TableS1
SSR ID	contig ID	EST ID	nucleotide motif	motif type	repeat number	expected size (bp)	Forward primer	Reverse primer	PCR amplification	polymorphism	linkage group assignement*	bin position	segregation type	bin position on female map	bin position on male map
FIR001	CL1811_CT2120	LG0AAA14YE13RM1.SCF, LG0AAC23YI05RM1.SCF, LG0AAC25YK22RM1.SCF, LG0AAC25YK22RM1.SCF_1, LG0AAC25YK22RM1.SCF_2, LG0AAC27YC12RM1.SCF, LG0AAC27YC12RM1.SCF_1, LG0AAC27YC12RM1.SCF_2, LG0AAC4YP19RM1.SCF, LG0AAC4YP19RM1.SCF_1, LG0AAC4YP19RM1.SCF_2, LG0AAC5YH14RM1.SCF, LG0AAD12YE07RM1.SCF_2X, LG0AAD12YE07RM1.SCF_2X_1, LG0AAD12YE07RM1.SCF_2X_2	di	ag	9	160	CCACTCTCTTCCTCCCCTTC	ACTTGCTTTTCTTCCCAATTT	YES	YES	1		1:1	No assignation	1.1
FIR002	CL6962_CT7776	LG0AAB9YN10RM1.SCF, LG0AAC31YD11RM1.SCF_1X, LG0AAA14YA10RM1.SCF_1X, LG0AAD16YO02RM1.SCF	tri	cag	7	300	TGGGTATTCCTGCAAATTCA	AAATTTCCCCAAATGCTGGT	YES	NO	NO		NO	No assignation	No assignation
FIR003	CL1986_CT2305	LG0AAC11YF10RM1.SCF, LG0AAC31YG02RM1.SCF	di	tc	12	170	GGCTTCAGCTTTACGTCTGC	CAAAGGGCTCTACCTTGGTG	YES	YES	10		1:1:1:1	10.2	10.1
FIR004	CL2055_CT2381	LG0AAC23YD19RM1.SCF, LG0AAC4YC16RM1.SCF	di	ct	18	160	TCTCTCTCAGGGCAGCTTCT	AACCAAACTCAGATCCAGATTCA	YES	YES	3		1:1:1:1	3.1	3.1
FIR005	LG0AAC8YA09RM1.SCF	LG0AAC8YA09RM1.SCF, LG0AAC8YA09RM1.SCF_1	tri	caa	8	170	GGCAACAAGGCCTTAAATCA	GGCAAGGGTTAAGGTGAACA	YES	YES	9		1:1:1:1	9.2	9.1
FIR006	LG0AAC8YA09RM1.SCF	LG0AAC8YA09RM1.SCF, LG0AAC8YA09RM1.SCF_1	tri	ggt	5	165	GTGGTGGGATTGTCTGACCT	CTTTGCAAATGGCACTGTTG	YES	NO	NO		NO	No assignation	No assignation
FIR007	CL217_CT283	LG0AAC19YP14RM1.SCF, LG0AAC24YM07RM1.SCF, LG0AAC14YP03RM1.SCF, LG0AAD30YL22RM1.SCF, LG0AAA15YJ22RM1.SCF, LG0AAD5YN13RM1.SCF, LG0AAC21YF08RM1.SCF, LG0AAC18YD11RM1.SCF, LG0AAC7YN22RM1.SCF, LG0AAD10YO19RM1.SCF, LG0AAD19YK24RM1.SCF, LG0AAB16YF06RM1.SCF, LG0AAB2YN15RM1.SCF, LG0AAC28YJ08RM1.SCF, LG0AAB27YM05RM1.SCF	tri	aga	5	160	TCCCACTGGTCTTTTTAGCA	GAAAGTGGTGACCGCAAGAT	YES	NO	NO		NO	No assignation	No assignation
FIR008	CL9715_CT12724	LG0AAD24YF13RM1.SCF, LG0AAB19YK05RM1.SCF, LG0AAD12YM06RM1.SCF, LG0AAA15YE19RM1.SCF	di	tc	9	160	AATCAGCCGTGAGTTTCTCG	ACCGAAATCGAAGAGGGAGT	YES	YES	12		1:1	12.1	No assignation
FIR009	CL8676_CT12289	LG0AAB19YK19RM1.SCF, LG0AAD29YA03RM1.SCF, LG0AAD42YN19RM1.SCF, LG0AAD40YO04RM1.SCF, LG0AAA4YL17RM1.SCF, LG0AAD49YK10RM1.SCF, SSH2pl4F06.esd, LG0AAC12YP22RM1.SCF, LG0AAA13YI06RM1.SCF, LG0AAA9YH22RM1.SCF, LG0AAD49YO16RM1.SCF, LG0AAD33YK04RM1.SCF, SSH4GFpl1G11.esd, LG0AAB19YJ18RM1.SCF, LG0AAC5YG20RM1.SCF, LG0AAD27YE22RM1.SCF, LG0AAD15YP08RM1.SCF, LG0AAD37YE10RM1.SCF, LG0AAC6YA21RM1.SCF, LG0AAB26YF10…	tri	tta	6	150	GCCGACGATTCCACACTACT	TCCCCAATGTTTCAATTCTACC	YES	YES	2		1:1:1:1	2.2	2.1
FIR010	CL390_CT495	LG0AAA3YN17RM1.SCF_1°, LG0AAC11YK13RM1.SCF, LG0AAA1YF14RM1.SCF, LG0AAC30YH20RM1.SCF	tri	tct	5	160	TCATTGTTCTCTCATAACCTTCCA	GTTCACCTTGGCAAAAATGG	YES	NO	NO		NO	No assignation	No assignation
FIR011	CL8796_CT10192	LG0AAC27YC21RM1.SCF_1°, LG0AAA4YM07RM1.SCF_1°, LG0AAA13YP12RM1.SCF_1X, LG0AAC7YP07RM1.SCF_1a	tri	ctt	5	172	ATGATCCCCATAGCCTTGC	GCCGAGAAGAAGATCTCGAA	YES	NO	NO		NO	No assignation	No assignation
FIR012	CL9715_CT13634	LG0AAA17YD09RM1.SCF, LG0AAD26YE18RM1.SCF, LG0AAA6YJ18RM1.SCF, LG0AAA15YL08RM1.SCF, LG0AAD40YA12RM1.SCF, LG0AAB27YG08RM1.SCF, LG0AAA20YC05RM1.SCF_1t, LG0AAA3YH08RM1.SCF, LG0AAA5YB13RM1.SCF, LG0AAA8YE06RM1.SCF, LG0AAA13YC10RM1.SCF_1°, LG0AAB20YI08RM1.SCF, LG0AAB27YO07RM1.SCF, LG0AAB24YM17RM1.SCF, LG0AAB7YM17RM1.SCF, LG0AAA16YE04RM1.SCF_1X, LG0AAB15YB15RM1.SCF	tri	gca	5	256	ATCATGCAACTTCTCCGTGA	TCCATGGTTCACTGCTGTTC	YES	NO	NO		NO	No assignation	No assignation
FIR013	CL95_CT128	LG0AAA11YL19RM1.SCF_1°, LG0AAA5YH23RM1.SCF, LG0AAA3YF12RM1.SCF_1X, LG0AAB21YB08RM1.SCF, LG0AAB14YE10RM1.SCF_1X, LG0AAB20YJ09RM1.SCF_1X, SSH04E11	tri	cag	5	160	CGGGGAGGTTGATGAGTATT	AACACTGTCACCCCCATAGC	YES	YES	2		1:1	2.3	No assignation
FIR014	CL4682_CT11455	LG0AAA14YP23RM1.SCF, LG0AAD23YL19RM1.SCF	tri	tcg	8	169	TTATCGACCATGGCGAAGTT	TTCAATGAAACTAGACCACAACAA	YES	NO	NO		NO	No assignation	No assignation
FIR015	CL1987_CT2307	LG0AAD46YK08RM1.SCF, LG0AAD46YK08RM1.SCF_1, LG0AAD25YP22RM1.SCF, LG0AAD25YP22RM1.SCF_1, LG0AAC31YG05RM1.SCF, LG0AAC31YG05RM1.SCF_1, LG0AAA2YK08RM1.SCF, LG0AAA2YK08RM1.SCF_1	di	ac	10	135	ACCCTAAAACCCCAATCACC	CGGATCTTCGGCTATTCTTG	YES	YES	8		1:1	8.1	No assignation
FIR016	CL9715_CT13062	LG0AAA20YD10RM1.SCF_1t, SSH5pl1F10, SSH4pl4H09.esd, FSSH02G04, SSH5pl3H11, LG0AAB6YB18RM1.SCF_1°, LG0AAD21YJ14RM1.SCF_1X, LG0AAC26YL01RM1.SCF, LG0AAD28YL11RM1.SCF_1X, LG0AAD46YN13RM1.SCF_1X, LG0AAC24YC17RM1.SCF, LG0AAB8YN23RM1.SCF	tri	ctt	11	230	AAATGTGTGCTTGTTGTATGCAG	CCCAACAAATGATAATTAGAAGCA	YES	YES	2		1:1:1:1	2.6	2.4
FIR017	LG0AAB25YB17RM1.SCF	LG0AAB25YB17RM1.SCF, LG0AAB25YB17RM1.SCF_1, LG0AAA13YG03RM1.SCF, LG0AAA13YG03RM1.SCF_1, LG0AAC6YF18RM1.SCF, LG0AAC25YN05RM1.SCF, LG0AAA6YD15RM1.SCF_1X, LG0AAA6YD15RM1.SCF_1X_1, LG0AAA18YP18RM1.SCF, LG0AAA18YP18RM1.SCF_1, LG0AAC26YL15RM1.SCF, LG0AAC17YL12RM1.SCF, LG0AAC3YK13RM1.SCF, LG0AAC3YK13RM1.SCF_1, LG0AAC25YJ22RM1.SCF, LG0AAA8YJ19RM1.SCF_1a, LG0AAA8YJ19RM1.SCF_1a_1, LG0AAA2YB09RM1.SCF, LG0AA…	tri	acc	5	227	TTCCTCAGTCCAATGGAACC	TGAACTGCTGGACTTGATGC	YES	NO	NO		NO	No assignation	No assignation
FIR018	CL9715_CT13468	LG0AAB2YH09RM1.SCF, LG0AAB16YD08RM1.SCF, LG0AAC5YC24RM1.SCF, SSH6pl2C03.esd	tri	aca	5	223	AGGCCAAATAGGAGTGACGA	TTCGGGGATGAAATTGTTGT	YES	NO	NO		NO	No assignation	No assignation
FIR019	CL8709_CT12308	LG0AAD21YG21RM1.SCF, LG0AAD32YC15RM1.SCF, SSH1pl2B01.esd, SSH1pl3D03.esd	penta	gatct	5	220	AAGCAATTAGGTGGGCGAGT	TGTTCGCCATTTCTCTCTCTC	YES	YES	1		1:1	No assignation	1.1
FIR020	CL2208_CT2549	LG0AAC26YD19RM1.SCF, LG0AAC4YL18RM1.SCF, LG0AAC9YJ20RM1.SCF, LG0AAC17YO09RM1.SCF, LG0AAC25YI01RM1.SCF, LG0AAC16YA11RM1.SCF, LG0AAC27YL13RM1.SCF_1X	di	ag	8	220	TGCCACCTTTTCCTTCTCAT	ATTCACCTTACCCCCATTCC	YES	YES	NO	no assignation	1:2:1	No assignation	No assignation
FIR021	CL8450_CT11820	LG0AAD36YH09RM1.SCF, LG0AAD36YH09RM1.SCF_1, LG0AAA6YK23RM1.SCF, LG0AAD14YA03RM1.SCF, LG0AAD14YA03RM1.SCF_1, LG0AAD22YK20RM1.SCF, LG0AAD17YF13RM1.SCF_1t, LG0AAD8YH09RM1.SCF, LG0AAA3YD20RM1.SCF, LG0AAA3YD20RM1.SCF_1, LG0AAA14YM21RM1.SCF, LG0AAA5YH09RM1.SCF, LG0AAD50YG06RM1.SCF, LG0AAD50YG06RM1.SCF_1, LG0AAD32YB03RM1.SCF, LG0AAD32YB03RM1.SCF_1, LG0AAD1YG23RM1.SCF, LG0AAD1YG23RM1.SCF_1, LG0AAD38YG09R…	tri	cac	6	210	CTCATCATCGGAGGTGGAGT	TTTGAGAAGAGGCGAGTCGT	YES	YES	6		1:1:1:1	6.1	6.1
FIR022	CL1373_CT1637	LG0AAB28YJ23RM1.SCF, LG0AAB7YG15RM1.SCF, LG0AAB29YG22RM1.SCF, LG0AAC12YD22RM1.SCF	tri	tcc	6	219	TACTGGCAGCAGCACAAAAC	ATGATGATGATGGGGAGGAA	YES	NO	NO		NO	No assignation	No assignation
FIR023	CL7391_CT8245	LG0AAC12YD17RM1.SCF, LG0AAC2YA15RM1.SCF, LG0AAC6YC11RM1.SCF	tri	aac	7	220	CACACCCATCATCAAACACC	CGCTGGTAGGACCAGAACAT	YES	YES	10		1:1:1:1	10.3	10.4
FIR024	CL2027_CT2349	LG0AAC15YD23RM1.SCF, LG0AAC3YG13RM1.SCF	tri	cct	6	230	CGCTTCTCCTCATCCTCAAG	CTCAAAAGGCACGATTCTCC	YES	YES	5		1:1	No assignation	5.2
FIR025	CL2149_CT2483	LG0AAC19YG03RM1.SCF, LG0AAC7YJ22RM1.SCF	tri	atg	8	215	TTGGAAATGAGGATTGGAAGA	AAACCAAGTACACGGCAACA	YES	YES	10		1:1	No assignation	10.1
FIR026	CL8597_CT9915	LG0AAD27YC06RM1.SCF, LG0AAD27YC06RM1.SCF_1, LG0AAD20YM06RM1.SCF, LG0AAD20YM06RM1.SCF_1, LG0AAD32YL09RM1.SCF, LG0AAD32YL09RM1.SCF_1, LG0AAC6YC24RM1.SCF, LG0AAC6YC24RM1.SCF_1, LG0AAB3YD14RM1.SCF, LG0AAB3YD14RM1.SCF_1, LG0AAD32YJ24RM1.SCF, LG0AAB21YG16RM1.SCF, LG0AAA4YN02RM1.SCF_1X, LG0AAD25YB18RM1.SCF_1t, LG0AAD39YM05RM1.SCF_1X	di	tc	11	215	CTTCATGCACCAATTCCTCA	GGCCATGTATGTGTGCAAAA	YES	YES	9		1:1	No assignation	9.1
FIR027	CL1065_CT11335	LG0AAB24YC14RM1.SCF, LG0AAD22YK03RM1.SCF, LG0AAD34YL06RM1.SCF_1a, LG0AAD5YP08RM1.SCF, LG0AAA16YK10RM1.SCF, LG0AAB16YG19RM1.SCF, LG0AAB21YI24RM1.SCF, LG0AAB26YK10RM1.SCF, LG0AAB8YM01RM1.SCF, LG0AAB19YM03RM1.SCF, LG0AAC14YB04RM1.SCF, LG0AAC28YI23RM1.SCF, LG0AAD14YH21RM1.SCF, LG0AAB5YC21RM1.SCF, LG0AAD13YL03RM1.SCF, LG0AAA3YD02RM1.SCF, LG0AAD36YE09RM1.SCF_2X, LG0AAD9YJ11RM1.SCF, LG0AAB7YI14RM1.SCF	tri	gat	8	220	GCTCGAGGAGAAGAAGCTCA	GGGACTTTCCACTTAGCGATT	YES	YES	6		1:1	No assignation	6.1
FIR028	CL344_CT11278	LG0AAC3YL19RM1.SCF, LG0AAC6YB15RM1.SCF	di	tc	8	225	GGAAGAGTGTTCGGAAAGCA	CCAGCTCCTCCACAATAGCA	YES	YES	1		1:1:1:1	1.2	1.2
FIR029	CL8131_CT9053	LG0AAC17YI03RM1.SCF, LG0AAC17YI03RM1.SCF_1, LG0AAC21YN04RM1.SCF, LG0AAC21YN04RM1.SCF_1, LG0AAC4YE08RM1.SCF, LG0AAC4YE08RM1.SCF_1	tri	aag	6	270	TGGCTTTTTGAGTGAAACGA	AGCGTGGACAGAATCTTTGG	YES	YES	10		1:1	10.2	No assignation
FIR030	CL8905_CT10338	LG0AAD45YA13RM1.SCF, LG0AAC9YI09RM1.SCF, LG0AAC3YJ17RM1.SCF, LG0AAC15YG10RM1.SCF	di	ag	7	150	GGACATATTTATCTAGGAGACGAGGT	ATGTCCCATAGCACAGAGCA	YES	YES	7		1:1:1:1	7.2	7.3
FIR031	CL289_CT370	LG0AAA17YD14RM1.SCF, SSH2pl4C01.esd_1X	di	tc	7	170	ACGAGTCCAACGGAAGTTGT	CACAACTTCACAAGGCAAGG	YES	YES	11		1:1:1:1	11.2	11.2
FIR032	CL2100_CT2430	LG0AAC15YE12RM1.SCF, LG0AAC5YJ04RM1.SCF	di	ta	7	170	TGAAACTGGTCTCAGATTTTGTG	ACACTACACACACTTGCTCTTTTT	YES	YES	2		1:1	2.6	No assignation
FIR033	CL1905_CT2223	LG0AAA13YN03RM1.SCF, LG0AAC10YA18RM1.SCF, LG0AAC28YL23RM1.SCF	di	ct	7	170	AAGCTTTCCACCGACTTTCA	TGAAGTTGCGGAGAAGAGAGA	YES	YES	NO	no assignation	1:1	No assignation	No assignation
FIR034	CL7866_CT8774	LG0AAD14YC02RM1.SCF_1X, LG0AAD21YL05RM1.SCF_1X, LG0AAD14YK11RM1.SCF_1°, LG0AAB27YK21RM1.SCF, LG0AAB9YE21RM1.SCF, LG0AAD6YB09RM1.SCF_1X, LG0AAD7YB09RM1.SCF_1°, LG0AAC11YN20RM1.SCF	tri	gaa	5	135	CACAAACCCAACATTTTCCA	TCAGTTCCATCAAAGCATCG	YES	YES	2		1:1	2.6	No assignation
FIR035	CL4150_CT4690	LG0AAD33YL19RM1.SCF, LG0AAD17YB06RM1.SCF, LG0AAD19YM07RM1.SCF_2X, SSH5pl2F11, LG0AAC6YG23RM1.SCF	di	at	6	170	GCTAAGGTTCCGTGTTCCAA	GGCCAGCAACTAAACCAAGA	YES	YES	5		1:1	5.4	No assignation
FIR036	CL8970_CT10420	LG0AAA11YE01RM1.SCF_1X, LG0AAA12YE23RM1.SCF_1X, LG0AAC21YP23RM1.SCF, LG0AAC26YP11RM1.SCF, LG0AAA9YL16RM1.SCF, LG0AAC10YB01RM1.SCF, LG0AAC26YJ08RM1.SCF	di	ac	7	150	CCACCACACACATCTCTCTCA	CAAATCACCCTTTTTCGATTG	YES	YES	9		1:1:1:1	9.1	9.1
FIR037	CL8591_CT12225	LG0AAD40YF15RM1.SCF, LG0AAB20YL02RM1.SCF, LG0AAB2YO12RM1.SCF, LG0AAB12YI23RM1.SCF, LG0AAD15YG20RM1.SCF, LG0AAB27YN09RM1.SCF, LG0AAB3YD21RM1.SCF, LG0AAD19YF09RM1.SCF, LG0AAB7YC06RM1.SCF, LG0AAB20YD04RM1.SCF, LG0AAB21YA22RM1.SCF, LG0AAD9YD03RM1.SCF, LG0AAB24YD21RM1.SCF, LG0AAB29YE13RM1.SCF, LG0AAB16YM06RM1.SCF, LG0AAB20YF05RM1.SCF, LG0AAB9YG02RM1.SCF, LG0AAB16YI04RM1.SCF, LG0AAB17YD13RM1.SCF, LG0AA…	di	ct	7	170	AACGATTCCAGCCTTGTCAT	CTTGGGTTGGAGTCATCTGG	YES	YES	9		1:1:1:1	9.1	9.1
FIR038	CL841_CT1029	LG0AAD8YN21RM1.SCF, LG0AAB15YC01RM1.SCF, LG0AAD10YK11RM1.SCF, LG0AAB27YJ03RM1.SCF, LG0AAC4YG02RM1.SCF, LG0AAD2YM07FM1.SCF, LG0AAA12YK11RM1.SCF_1X	di	ag	7	130	CACACAAAACAAAACGCACA	ATGAGGTCGTCATCCTCTGG	YES	NO	NO		NO	No assignation	No assignation
FIR039	CL9715_CT15911	SSH6gfpl2E07.esd, SSH6gfpl2E07.esd_1, SSH6gfpl3F05.esd, SSH6gfpl3F05.esd_1, LG0AAB8YG20RM1.SCF, LG0AAB8YG20RM1.SCF_1, SSH6gfpl1B02.esd_2X, SSH6gfpl1B02.esd_2X_1, LG0AAC11YA21RM1.SCF, LG0AAC11YA21RM1.SCF_1, LG0AAC3YN23RM1.SCF, LG0AAC3YN23RM1.SCF_1, LG0AAC11YC17RM1.SCF, LG0AAC11YC17RM1.SCF_1, LG0AAB8YB24RM1.SCF, LG0AAB8YB24RM1.SCF_1, LG0AAB14YB06RM1.SCF, LG0AAB14YB06RM1.SCF_1, LG0AAB6YN22RM1.SCF, L…	di	ct	7	135	GAGCCTCTTTCATCGCTCAC	TCAACACCCCAAAACTCCAT	YES	YES	1		1:1	No assignation	1.2
FIR040	CL9715_CT13496	LG0AAA6YD14RM1.SCF	tri	gga	15	185	GAAACGGAAACGCAAACG	GAGCAGAGGGCTAAACTCCA	YES	YES	NO	no assignation	1:2:1	No assignation	No assignation
FIR041	CL9715_CT14266	LG0AAA16YG15RM1.SCF, LG0AAA14YJ08RM1.SCF_1X, LG0AAA12YK14RM1.SCF, LG0AAA18YF11RM1.SCF	di	at	6	170	TTAGCAATGGGAAATCAATCA	CAAGACATTTGGTCTTTTGTGC	YES	YES	NO	no assignation	1:1	No assignation	No assignation
FIR042	CL114_CT149	LG0AAC9YE15RM1.scf	tri	gtt	5	135	CCCCATTTTACGTTTGTTTGTT	CCCGAACGACTAAATGAGCTA	YES	YES	6		1:1	No assignation	6.1
FIR043	CL1945_CT2263	LG0AAC12YE17RM1.SCF, LG0AAC12YE17RM1.SCF_1, LG0AAC25YM08RM1.SCF, LG0AAC25YM08RM1.SCF_1, LG0AAC25YK24RM1.SCF, LG0AAC22YH24RM1.SCF, LG0AAB20YL22RM1.SCF, LG0AAB7YP01RM1.SCF, LG0AAB10YJ10RM1.SCF, LG0AAC9YD24RM1.SCF, LG0AAA14YK09RM1.SCF, LG0AAB18YC06RM1.SCF, LG0AAC17YH12RM1.SCF, LG0AAA7YJ16RM1.SCF, SSH6gfpl1F07.esd_2X, SSH5gfpl1E04, LG0AAC2YO03RM1.SCF	di	tc	9	140	TTCTCCATTTCACACGCTTC	ACGACATCGTTTTGGAGCTT	YES	YES	7		1:1:1:1	7.3	7.3
FIR044	CL176_CT232	LG0AAB4YC21RM1.SCF, LG0AAC15YE08RM1.SCF, LG0AAC6YN03RM1.SCF, LG0AAD27YE05RM1.SCF_2X, LG0AAA6YE03RM1.SCF, LG0AAD17YB13RM1.SCF_1°, LG0AAA17YC24RM1.SCF, LG0AAA10YI13RM1.SCF, LG0AAA13YK16RM1.SCF_2X, LG0AAD29YG15RM1.SCF_1°, SSH3GFpl4E11.esd, LG0AAA10YB07RM1.SCF, SSH3GFpl4A07.esd, LG0AAD32YD16RM1.SCF, LG0AAB27YN03RM1.SCF, LG0AAD22YC23RM1.SCF_2X, LG0AAD51YN16RM1.SCF	tetra	tgtt	5	135	TGTCCTTGTTTCCTACAAGGTG	TGCCGGAAACTAGTCCTCAA	YES	YES	8		1:1	No assignation	8.2
FIR045	CL7722_CT8620	LG0AAA10YK18RM1.SCF, LG0AAC9YN24RM1.SCF	tri	caa	5	210	TGAACCCGTCGAATAAGACC	GTGAGCGAGTTCTCATGCTG	YES	YES	9		1:1	No assignation	9.1
FIR046	CL8612_CT12241	LG0AAA14YP24RM1.SCF_1t, SSH11B10, SSH13C02, SSH09C03, SSH09B03, SSH09B08, SSH10G02, SSH09F03, SSH13B10, SSH11F08	di	at	11	215	GTTTTGGGGCATTTTGTGAC	GGCTAGTCTAGTGTGGGGCTTT	YES	YES	8		1:1	8.1	No assignation
FIR047	CL5663_CT6350	LG0AAA14YC14RM1.SCF, LG0AAA13YM23RM1.SCF	tri	tcg	6	240	AACCCATTTGAGGTTTTTGC	CCGAAAAAGAAAACCCACCT	YES	YES	3		1:1	No assignation	3.1
FIR048	CL4741_CT5330	LG0AAA10YC07RM1.SCF, LG0AAB15YG23RM1.SCF	di	ct	9	210	TGCACCAAAATTGGAGGATG	TTGATGCAAGGTGCAGTTTC	YES	YES	2		1:1	2.6	No assignation
FIR049	CL9078_CT12435	LG0AAD6YL05RM1.SCF, LG0AAD36YF22RM1.SCF	tri	att	6	227	CCAAAGCCATTTCTGCAATA	AATGGCACTTTCTTCCCTTG	YES	NO	NO		NO	No assignation	No assignation
FIR050	CL9715_CT15579	LG0AAA10YJ18RM1.SCF, LG0AAA14YE09RM1.SCF, LG0AAA20YD08RM1.SCF_1X, LG0AAA3YB12RM1.SCF_1X, LG0AAA7YJ14RM1.SCF, LG0AAB16YJ06RM1.SCF, LG0AAB3YL03RM1.SCF, LG0AAC13YN23RM1.SCF, LG0AAC24YC08RM1.SCF, LG0AAC24YH18RM1.SCF, LG0AAC24YK18RM1.SCF, LG0AAC6YH16RM1.SCF, LG0AAD10YF09RM1.SCF_1t, LG0AAD23YN12RM1.SCF, LG0AAD46YK01RM1.SCF_1X, LG0AAD51YJ08RM1.SCF	di	tc	7	165	ATGGGTGTTGCTATGGCTGT	CGCATTTAGCACCCAAAAAC	YES	YES	10		1:1	10.2	No assignation
FIR051	CL5767_CT6464	LG0AAB13YA24RM1.SCF, LG0AAA16YN22RM1.SCF	di	ga	11	170	CCTTAAGGGAAAGCATGTCG	TGGTTTGACAGGAAGCCTTG	YES	YES	3		1:1:1:1	3.1	3.1
FIR052	CL5762_CT6459	LG0AAA13YI21RM1.SCF, SSH4pl2F08.esd, SSH4pl1C02.esd, LG0AAC24YE07RM1.SCF, LG0AAB10YN15RM1.SCF	di	tc	8	165	TTTGGTTCCAAATCTCTCTTTCTC	TCGCCATTAAATTAACAACCAA	YES	YES	8		1:1:1:1	8.1	8.4
FIR053	CL3760_CT4250	LG0AAD24YE23RM1.SCF_1X, LG0AAD24YE23RM1.SCF_1X_1, LG0AAA14YH04RM1.SCF, LG0AAA14YH04RM1.SCF_1, LG0AAD50YO18RM1.SCF_1X, LG0AAD50YO18RM1.SCF_1X_1, LG0AAD29YO08RM1.SCF_1X, LG0AAD29YO08RM1.SCF_1X_1, LG0AAD6YC22RM1.SCF_1°, LG0AAD6YC22RM1.SCF_1a_1, LG0AAD27YH04RM1.SCF_1X, LG0AAD27YH04RM1.SCF_1X_1, LG0AAD7YK18RM1.SCF_1X, LG0AAD7YK18RM1.SCF_1X_1, LG0AAD45YL04RM1.SCF_1°, LG0AAD45YL04RM1.SCF_1a_1, LG0AAD27Y…	tri	gtg	7	160	AGTTTCCCCACATTTGTTGC	TACCATGCACCAAGCAATTC	YES	YES	5		1:1:1:1	5.4	5.1
FIR054	CL3760_CT4250	LG0AAD24YE23RM1.SCF_1X, LG0AAD24YE23RM1.SCF_1X_1, LG0AAA14YH04RM1.SCF, LG0AAA14YH04RM1.SCF_1, LG0AAD50YO18RM1.SCF_1X, LG0AAD50YO18RM1.SCF_1X_1, LG0AAD29YO08RM1.SCF_1X, LG0AAD29YO08RM1.SCF_1X_1, LG0AAD6YC22RM1.SCF_1°, LG0AAD6YC22RM1.SCF_1a_1, LG0AAD27YH04RM1.SCF_1X, LG0AAD27YH04RM1.SCF_1X_1, LG0AAD7YK18RM1.SCF_1X, LG0AAD7YK18RM1.SCF_1X_1, LG0AAD45YL04RM1.SCF_1°, LG0AAD45YL04RM1.SCF_1a_1, LG0AAD27Y…	di	ga	14	227	TAGGGAATTGCTTGGTGCAT	ACAGGGCGTATTGTGCTTTC	YES	NO	NO		NO	No assignation	No assignation
FIR055	CL3371_CT11410	LG0AAA8YB19RM1.SCF, LG0AAA16YJ13RM1.SCF_1X, LG0AAA13YF04RM1.SCF_1X	tri	ttc	6	150	TGCCTCTGTTCCTTGTCCTT	GGCGGTGGAGTATTTGAATG	YES	NO	NO		NO	No assignation	No assignation
FIR056	CL8604_CT9925	LG0AAA19YC02RM1.SCF_1X, LG0AAA3YC15RM1.SCF_1X, LG0AAB27YH13RM1.SCF, LG0AAC12YA02RM1.SCF, LG0AAC12YO21RM1.SCF, LG0AAC14YA04RM1.SCF, LG0AAC6YP17RM1.SCF, LG0AAC9YF21RM1.SCF, LG0AAD41YK23RM1.SCF	di	ct	7	150	ACACACTCACCCACGCACA	GCTCTGGCTGAGGAGATAATG	YES	NO	NO		NO	No assignation	No assignation
FIR057	CL9715_CT12753	LG0AAA10YF23RM1.SCF,L G0AAA10YF23RM1.SCF_1, LG0AAC11YJ06RM1.SCF, LG0AAC11YJ06RM1.SCF_1, LG0AAD26YL01RM1.SCF, LG0AAD26YL01RM1.SCF_1, LG0AAD8YD20RM1.SCF, LG0AAD8YD20RM1.SCF_1, LG0AAC31YB17RM1.SCF, LG0AAC31YB17RM1.SCF_1	tri	ctc	7	172	ACGCTCTTCTTCGAGCTCAC	CGATTCTCCAATCAGCGAGA	YES	NO	NO		NO	No assignation	No assignation
FIR058	LG0AAB17YP16RM1_SCF	LG0AAB17YP16RM1_SCF	di	tc	7	120	TGATTTTAATTGTGCCCTTGA	GGGGGTGGTAGGGGTAGG	YES	NO	NO		NO	No assignation	No assignation
FIR059	CL9715_CT12753	LG0AAA10YF23RM1.SCF,L G0AAA10YF23RM1.SCF_1, LG0AAC11YJ06RM1.SCF, LG0AAC11YJ06RM1.SCF_1, LG0AAD26YL01RM1.SCF, LG0AAD26YL01RM1.SCF_1, LG0AAD8YD20RM1.SCF, LG0AAD8YD20RM1.SCF_1, LG0AAC31YB17RM1.SCF, LG0AAC31YB17RM1.SCF_1	di	ga	15	160	GGTGGTTTCCGTGAGCATAG	TTGCCACACCTTCTCGTTAG	YES	YES	12		1:1:1:1	12.3	12.2
FIR060	CL9715_CT14356	LG0AAC14YF04RM1_SCF	tri	aga	6	162	TAATGCGGAGCCTTTAGGTG	TCACCATCCTCAGCCTCTTT	YES	NO	NO		NO	No assignation	No assignation
FIR061	CL9715_CT14356	LG0AAC14YF04RM1_SCF	tri	gaa	5	147	AAAGAGGCTGAGGATGGTGA	TTCCACCTATTCTTCATCTGCAT	YES	NO	NO		NO	No assignation	No assignation
FIR062	CL3867_CT11424	LG0AAA18YK14RM1.SCF, LG0AAB10YD15RM1.SCF, LG0AAD9YM12RM1.SCF	tri	ctc	7	160	GCTGAAGCTGTTGCTTTTCC	GAAGGCGAAGTAGTCGGTGA	YES	NO	NO		NO	No assignation	No assignation
FIR063	CL7253_CT8100	LG0AAC15YM09RM1_SCF	tri	cat	5	160	AACAACCTTTGCAAACAGCA	TTGTTGTTGAATCCCCATGA	YES	NO	NO		NO	No assignation	No assignation
FIR064	CL343_CT434	LG0AAA18YN08RM1.SCF, LG0AAC17YE02RM1.SCF, LG0AAC6YM22RM1.SCF	tri	tca	7	190	TCCAAAACCAAAGACGGAAA	GGAGTGGTTGATGAAGAAGAAGA	YES	NO	NO		NO	No assignation	No assignation
FIR065	CL343_CT434	LG0AAA18YN08RM1.SCF, LG0AAC17YE02RM1.SCF, LG0AAC6YM22RM1.SCF	tri	ctt	9	190	ATTCCCATGCATCAAAATCC	TCCTTCAGTTTGAGAGCTCCTT	YES	YES	2		1:1	No assignation	2.4
FIR066	CL9715_CT15579	LG0AAA12YP09RM1.SCF_1X, LG0AAC14YH21RM1.SCF, LG0AAB7YK17RM1.SCF, LG0AAC21YJ03RM1.SCF, LG0AAB23YH06RM1.SCF, LG0AAC31YC03RM1.SCF, LG0AAA8YJ18RM1.SCF, LG0AAC15YK08RM1.SCF	tri	tat	5	170	AACAGGCCATTACGACATCC	TCTCTCATCCTCCTCCTTCG	YES	NO	NO		NO	No assignation	No assignation
FIR067	LG0AAC5YK22RM1_SCF	LG0AAC5YK22RM1_SCF	tri	ctt	5	131	CATTACAGATGAGATGGGAAACA	TAATGCGGAGCCTTTAGGTG	NO	NO	NO		NO	No assignation	No assignation
FIR068	CL9715_CT16533	LG0AAA12YN11RM1.SCF_1X, LG0AAB26YK14RM1.SCF, LG0AAB6YP12RM1.SCF, LG0AAB16YM22RM1.SCF, LG0AAB9YN08RM1.SCF, LG0AAB11YO06RM1.SCF, LG0AAB12YL11RM1.SCF	tri	aga	6	165	GGGGAATTGGAAAGAGAGGA	TTTCCGGATGTAATGGGAAC	YES	NO	NO		NO	No assignation	No assignation
FIR069	CL442_CT559	LG0AAA2YD20RM1_SCF	di	tc	7	120	TACCCCATTTGACCATTCCT	GGAATTGTGAGAAAGGATAGAGG	YES	YES	7		1:1:1:1	7.3	7.3
FIR070	CL132_CT177	LG0AAD30YD06RM1_SCF	di	ct	10	152	GGGTTTTGGAGTGGGAACTT	AACCAATGGAAAGCCAAAAA	YES	NO	NO		NO	No assignation	No assignation
FIR071	CL3468_CT3933	LG0AAB15YC10RM1_SCF	tri	ctt	10	151	TCCGTTGCTTCCTTCGTACT	GGAGGGCAGGGAGTGTAAAT	YES	NO	NO		NO	No assignation	No assignation
FIR072	CL6954_CT11535	LG0AAD37YJ23RM1_SCF	di	tc	13	170	TGTTTCTAAAATTTCTTCTCAACAAAA	CACTGTAAGATTGGCTTGATCTG	YES	NO	NO		NO	No assignation	No assignation
FIR073	CL9715_CT15319	LG0AAD42YJ13RM1_SCF	di	ta	13	170	TCGCTGAGAAAAGAAACAAAAA	GAATTTCTGGGAAAGCGTGA	YES	YES	1		1:1:1:1	1.2	1.2
FIR074	LG0AAB16YP18RM1_SCF	LG0AAB16YP18RM1_SCF	tri	caa	7	140	TTCACAAACAAAACCTCCACA	AAAAAGAAACATGAATTGAGGAAA	YES	YES	3		1:1	3.1	No assignation
FIR075	CL9715_CT14860_CN15535	LG0AAD50YG14RM1_SCF	di	ga	9	160	GCAAGCAGCAGACTGTGTGT	CTCAAACTCACTTGGGAATCG	YES	YES	3		1:1:1:1	3.2	3.3
FIR076	CL3711_CT4199	LG0AAD6YF01RM1.SCF_1°, LG0AAD23YH10RM1.SCF	tri	cat	6	164	CAGACTCAGCAGCAATACGG	TACTCGCTGTCAGAGCCATC	NO	NO	NO		NO	No assignation	No assignation
FIR077	CL9715_CT15814	LG0AAD20YO09RM1.SCF_1X, LG0AAD43YD02RM1.SCF, LG0AAD19YI24RM1.SCF_1X, LG0AAA5YJ01RM1.SCF_1X, LG0AAC22YO20RM1.SCF, LG0AAC16YE03RM1.SCF, LG0AAA13YO05RM1.SCF_1X, LG0AAA12YL16RM1.SCF	di	ag	7	192	TTTAATTCCGGCGAGTTTTG	TCTTTCGCTTGTTCGCTTTT	YES	NO	NO		NO	No assignation	No assignation
FIR078	CL9715_CT15814	LG0AAD20YO09RM1.SCF_1X, LG0AAD43YD02RM1.SCF, LG0AAD19YI24RM1.SCF_1X, LG0AAA5YJ01RM1.SCF_1X, LG0AAC22YO20RM1.SCF, LG0AAC16YE03RM1.SCF, LG0AAA13YO05RM1.SCF_1X, LG0AAA12YL16RM1.SCF	di	tc	16	175	GTGAGGTTGGTGAGGTCGAT	CAGGTTAATGGGTTGGGTCA	YES	NO	NO		NO	No assignation	No assignation
FIR079	CL9715_CT14899	LG0AAD12YC15RM1.SCF, LG0AAD6YJ17RM1.SCF_1°, LG0AAB29YF16RM1.SCF	tri	aag	8	205	ACAACAAAACCCACCGAAAT	CGATTTCGCACATGAGATGA	YES	YES	2		1:1:1:1	2.4	2.3
FIR080	CL8932_CT10374	LG0AAB17YH03RM1.SCF, LG0AAB6YA19RM1.SCF, LG0AAB6YD22RM1.SCF, LG0AAB22YJ22RM1.SCF, LG0AAB28YC07RM1.SCF	tri	acc	5	207	ACCATACCTGGCTTCGATGA	AAGGTGAGTTGGTGGTGGAG	YES	NO	NO		NO	No assignation	No assignation
FIR081	CL9715_CT15372	LG0AAB14YH19RM1.SCF, LG0AAC12YG02RM1.SCF, LG0AAA19YG04RM1.SCF_1°, LG0AAB27YK10RM1.SCF, LG0AAB19YP13RM1.SCF, LG0AAC30YA20RM1.SCF, LG0AAB19YD14RM1.SCF, LG0AAB20YK06RM1.SCF	di	ta	10	215	TGCATGCTAAACGGTGTTTT	TCATGACCAAATCAAAGCAGA	YES	YES	8		1:1:1:1	8.1	8.4
FIR082	CL870_CT11328	LG0AAA12YC04RM1.SCF, LG0AAA12YC04RM1.SCF_1, LG0AAD14YF05RM1.SCF, LG0AAD14YF05RM1.SCF_1, LG0AAD37YO07RM1.SCF, LG0AAD37YO07RM1.SCF_1, LG0AAD5YP18RM1.SCF_1°, LG0AAD5YP18RM1.SCF_1a_1, LG0AAD50YL20RM1.SCF, LG0AAD50YL20RM1.SCF_1	tri	taa	5	213	TGTGCGTTTTGTTCAGGAAA	CAAAAACTAAAAACTCTCTTCTTCTTC	YES	NO	NO		NO	No assignation	No assignation
FIR083	CL870_CT11328	LG0AAA12YC04RM1.SCF, LG0AAA12YC04RM1.SCF_1, LG0AAD14YF05RM1.SCF, LG0AAD14YF05RM1.SCF_1, LG0AAD37YO07RM1.SCF, LG0AAD37YO07RM1.SCF_1, LG0AAD5YP18RM1.SCF_1°, LG0AAD5YP18RM1.SCF_1a_1, LG0AAD50YL20RM1.SCF, LG0AAD50YL20RM1.SCF_1	di	ag	13	162	GCGTAGCACGAAGAAACCA	GGCGACGAAGCTATAAATCG	YES	NO	NO		NO	No assignation	No assignation
FIR084	CL3835_CT4335	LG0AAD6YD13RM1.SCF, LG0AAD6YD13RM1.SCF_1, LG0AAD9YD06RM1.SCF, LG0AAD9YD06RM1.SCF_1	tri	tgt	5	180	CTGACGAAGAAGCAGAAGCA	TTTCTTCGGATGGAACAACA	NO	NO	NO		NO	No assignation	No assignation
FIR085	CL8710_CT12309	LG0AAD4YF22RM1.SCF_1t, LG0AAD4YF22RM1.SCF_1t_1, LG0AAD15YB07RM1.SCF, LG0AAD15YB07RM1.SCF_1, LG0AAC4YI09RM1.SCF, LG0AAC28YN03RM1.SCF, LG0AAC31YG21RM1.SCF, LG0AAD24YB12RM1.SCF_1X, LG0AAD24YB12RM1.SCF_1X_1, LG0AAA5YF14RM1.SCF_1X, LG0AAD10YD15RM1.SCF_1X, LG0AAD10YD15RM1.SCF_1X_1, LG0AAD20YK21RM1.SCF, LG0AAD20YK21RM1.SCF_1	di	tg	8	200	TTCCAATTTCCCAACTGCTT	TCTGCTTCAGCCACTTTTCA	YES	YES	3		1:1	3.2	No assignation
FIR086	CL9715_CT13529	LG0AAD9YC14RM1.SCF, LG0AAD38YN15RM1.SCF	tri	tct	7	180	CGAAAGTTTGTGCCTATGGAA	ATTTGGTTGGCACTCCTCTG	YES	NO	NO		NO	No assignation	No assignation
FIR087	CL6737_CT7529	LG0AAD9YD01RM1.SCF, LG0AAD11YN23RM1.SCF, LG0AAD23YJ19RM1.SCF_1a	di	ca	6	220	GGCCCCTCTCTCTCTCTCTC	GCGTGGGAATTGCAAATTAT	YES	NO	NO		NO	No assignation	No assignation
FIR088	CL811_CT998	LG0AAB20YF04RM1.SCF, LG0AAB20YF04RM1.SCF_1	di	ag	14	190	ACTTTCCGAGCAACCAAACA	AAGGATTGCATCTTGCTGTG	YES	NO	NO		NO	No assignation	No assignation
FIR089	CL1559_CT1848	LG0AAD38YH14RM1.SCF_1°, LG0AAD32YN14RM1.SCF_1t, LG0AAD22YN15RM1.SCF, LG0AAC15YP20RM1.SCF	di	ga	6	205	AGCGACTAACCCAACTTCCA	GCGGATTCGATAGCATTTTT	YES	YES	7		1:1	No assignation	7.2
FIR090	CL9715_CT12707	LG0AAD9YA21RM1.SCF, LG0AAD7YM14RM1.SCF_1a	di	ag	15	205	CAGGTTTGCGGTAGCTTTGT	ACCAGGACGTCCATAAGCAA	YES	NO	NO		NO	No assignation	No assignation
FIR091	CL5091_CT5703	LG0AAB10YA04RM1.SCF, LG0AAB14YL12RM1.SCF, LG0AAC9YD20RM1.SCF	di	ct	7	215	GCCCTGAAGCTGTTGATCTC	GGCTTCCAAGTCTCGTGTTT	YES	NO	NO		NO	No assignation	No assignation
FIR092	CL766_CT11320	LG0AAD37YB13RM1.SCF, LG0AAB15YD18RM1.SCF, LG0AAB12YA17RM1.SCF	tri	aag	5	198	TGCCTATGAGGAACATGGTG	GCTTGCTTGGAAGACTTTGC	YES	NO	NO		NO	No assignation	No assignation
FIR093	CL3557_CT4027	LG0AAD4YF08RM1.SCF, LG0AAD18YC15RM1.SCF	di	ag	6	190	TGTCCGAAACCGTCATTACA	AAAGCAGCGATACGAAGCAC	YES	YES	2		1:1	2.2	No assignation
FIR094	CL3557_CT4027	LG0AAD4YF08RM1.SCF, LG0AAD18YC15RM1.SCF	di	ct	10	210	CAAAAGCCTCTCACTCTTGAGC	TCAAACCCAAACAAAACGAA	YES	YES	2		1:1:1:1	2.2	2.1
FIR095	CL9715_CT14348	LG0AAD28YK10RM1.SCF, LG0AAD51YE03RM1.SCF, LG0AAD33YJ05RM1.SCF, LG0AAD33YL13RM1.SCF	di	ct	14	180	TCCCACTTTCCCTCTCACAC	TGGAATATGGAAGTGGGTTCA	YES	YES	7		1:1:1:1	7.2	7.3
FIR096	CL9715_CT14860	LG0AAD37YH12RM1.SCF, LG0AAD23YM20RM1.SCF	tri	cat	6	177	GGTGCTGTGTTGGTAACTGC	ATCCTCCTCCTCAGCCAACT	YES	NO	NO		NO	No assignation	No assignation
FIR097	CL8461_CT12015	LG0AAC3YG02RM1.SCF, LG0AAC25YL04RM1.SCF, LG0AAC9YG01RM1.SCF, LG0AAC20YJ07RM1.SCF	tri	gag	6	190	ACACTCACACCATTCCCACA	TTTTGTCATCGCCATCCATA	YES	YES	2		1:1	2.3	No assignation
FIR098	CL2293_CT2643	LG0AAB15YI06RM1.SCF, LG0AAB15YI06RM1.SCF_1, LG0AAD13YC02RM1.SCF, LG0AAD13YC02RM1.SCF_1	tri	ctc	5	201	TGCGTTCAACACCATCATCT	GAGAGGAGAAGGGTCCATCC	YES	NO	NO		NO	No assignation	No assignation
FIR099	CL2293_CT2643	LG0AAB15YI06RM1.SCF, LG0AAB15YI06RM1.SCF_1, LG0AAD13YC02RM1.SCF, LG0AAD13YC02RM1.SCF_1	di	tc	10	186	TCCCTTCACTTCCAAGTTTCA	GTGAGGAGGAGGAGGAGCTT	YES	NO	NO		NO	No assignation	No assignation
FIR100	CL465_CT585	LG0AAD7YG05RM1.SCF, LG0AAD7YG05RM1.SCF_1, LG0AAC22YJ16RM1.SCF, LG0AAC22YJ16RM1.SCF_1	di	ag	7	204	TTTCAGCTCTAGCCGTCAGC	TTGACGCAACAATGACGAGT	YES	NO	NO		NO	No assignation	No assignation
FIR101	CL9715_CT12944	LG0AAC21YP11RM1.SCF, LG0AAD35YB17RM1.SCF, LG0AAD40YB17RM1.SCF, LG0AAC25YG16RM1.SCF, LG0AAB18YH03RM1.SCF, LG0AAB26YG14RM1.SCF	tri	cag	5	207	TCTTCACACCAGCTTGCCTA	ATTCGGACATCCTCATCAGC	YES	NO	NO		NO	No assignation	No assignation
FIR102	CL9715_CT12755	LG0AAC22YP24RM1.SCF, LG0AAC4YD10RM1.SCF, LG0AAC12YB06RM1.SCF, LG0AAC28YM21RM1.SCF, LG0AAC30YH12RM1.SCF, LG0AAC2YI23RM1.SCF, LG0AAC8YO05RM1.SCF, LG0AAC10YO07RM1.SCF, LG0AAC23YC12RM1.SCF	tri	aag	6	196	AGGAGGCGTTGAGAGTTGAG	AATCGAGGTTGAGGTGCTTG	YES	NO	NO		NO	No assignation	No assignation
FIR103	CL9715_CT13265	LG0AAB18YH11RM1.SCF, LG0AAD28YC14RM1.SCF_1°, LG0AAD46YD20RM1.SCF_1a	tri	tct	7	195	AGTAACAGCCCACCAAAAGC	CAAACGAGTCCTTCCCTTCA	YES	YES	2		1:1	2.3	No assignation
FIR104	CL7333_CT8185	LG0AAB13YE17RM1.SCF, LG0AAD35YO12RM1.SCF_1X, LG0AAD6YE19RM1.SCF, LG0AAD6YE19RM1.SCF_1, LG0AAD50YM12RM1.SCF, LG0AAD50YM12RM1.SCF_1, LG0AAD43YI22RM1.SCF, LG0AAD43YI22RM1.SCF_1	tri	ggt	7	225	TTAACTCGGTTTGCGACTCA	AGCACGTGACTCGACCTGTA	YES	YES	11		1:1	11.3	No assignation
FIR105	CL3865_CT4365	LG0AAD1YK03RM1.SCF, LG0AAD9YK04RM1.SCF	di	ct	7	250	TTGATCCAAACACCCAAAACT	ACGCGTACGGAAATAGCTTC	YES	NO	NO		NO	No assignation	No assignation
FIR106	CL9715_CT15596	LG0AAD31YD17RM1.SCF_1°, LG0AAB13YK02RM1.SCF	tri	tat	5	240	GGGTGAACATGGTGGAGATT	GAGAAAACCACACCTCACAAGA	YES	YES	5		1:1	5.2	No assignation
FIR107	CL2247_CT2590	LG0AAA17YF18RM1.SCF, LG0AAB15YI20RM1.SCF, LG0AAD11YC21RM1.SCF, LG0AAD33YO02RM1.SCF	di	tc	12	280	CTTGTTGGTTGCTGGAGTGA	TTCAGTTTTCAAAGCCTGTCA	YES	NO	NO		NO	No assignation	No assignation
FIR108	CL1591_CT1883	LG0AAC13YJ20RM1.SCF, LG0AAC16YP20RM1.SCF	di	tc	11	288	TGGGGAAAAGAACAGTCGAA	AGTTGGTGGTGGGAGTGAAA	YES	NO	NO		NO	No assignation	No assignation
FIR109	CL9715_CT15577	LG0AAC19YM15RM1.SCF, LG0AAC10YE18RM1.SCF, LG0AAD9YF08RM1.SCF_2X, LG0AAD46YM07RM1.SCF, LG0AAB5YP18RM1.SCF, LG0AAD5YA20RM1.SCF_1°, LG0AAA19YE19RM1.SCF_1X, LG0AAD28YO19RM1.SCF_1X, LG0AAD49YB05RM1.SCF, LG0AAD50YM11RM1.SCF	tri	gtt	7	212	GGTGGTGTTGTTGTTGTTGG	CCGAGACCAGATCAACTTCC	NO	NO	NO		NO	No assignation	No assignation
FIR110	CL3839_CT4339	LG0AAD9YE13RM1.SCF, LG0AAD9YE13RM1.SCF_1, LG0AAD32YA14RM1.SCF, LG0AAD32YA14RM1.SCF_1	di	ag	12	220	ACTTGCTCGCTTCAACCTTC	ATTCCTCCTCATCAGGCTCA	YES	YES	6		1:1:1:1	6.2	6.1
FIR111	CL9715_CT13047	LG0AAD8YA02RM1.SCF, LG0AAC28YG11RM1.SCF	di	tc	6	215	TTCTGTGGAACCTGAACAACC	GTGTGGTGGTGGTGAATTTG	YES	NO	NO		NO	No assignation	No assignation
FIR112	CL3833_CT4333	LG0AAD9YC20RM1.SCF, LG0AAD37YH10RM1.SCF	di	ct	9	250	TCTCTTCTATAATCCTCTCTCAAGGTC	GCGCCAGAGTGAAACAAAGT	YES	YES	2		1:1	2.4	No assignation
FIR113	CL9715_CT14374	LG0AAB13YN19RM1.SCF, LG0AAC30YA16RM1.SCF_1X_1a	tri	cca	6	213	CCACCATCACCAAGTCATCA	AGGTGGGTGTGGTTTTGAAG	YES	NO	NO		NO	No assignation	No assignation
FIR114	CL6608_CT7390	LG0AAC18YC05RM1.SCF, LG0AAD7YJ17RM1.SCF_1X, LG0AAD17YO19RM1.SCF, LG0AAD46YO02RM1.SCF_1X, LG0AAC12YG17RM1.SCF, LG0AAB29YK03RM1.SCF_1°, LG0AAD28YI20RM1.SCF, LG0AAB16YL02RM1.SCF, LG0AAC6YF04RM1.SCF, LG0AAB19YB12RM1.SCF	tetra	ttct	6	220	GGTGGGAATGAAGGAATGAA	CAGTTGTGAGGAGGTGTTGC	YES	NO	NO		NO	No assignation	No assignation
FIR115	CL9715_CT15880_CN17056	LG0AAD19YA15RM1.SCF_1a_1t, LG0AAD44YN15RM1.SCF_1X, LG0AAB14YE08RM1.SCF	tri	gat	5	175	CAAGAAAATCAAAATAATACACTTTGC	CTCTTCCAACCAGGTTTTGG	YES	NO	NO		NO	No assignation	No assignation
FIR116	CL3267_CT3708	LG0AAD36YH24RM1.SCF_1X, LG0AAD42YE15RM1.SCF, LG0AAB12YL13RM1.SCF	di	ct	10	187	TGTTGAATTTCTCATATAGTCATAGCA	ATCAGGGTTGATGAGGCAAA	NO	NO	NO		NO	No assignation	No assignation
FIR117	CL3626_CT4104	LG0AAD4YH07RM1.SCF, LG0AAD51YA20RM1.SCF	tri	ctc	7	230	CCAAGCCTAGCTTGCTCTCT	TGAGCCGAGTGACGAGATAA	YES	NO	NO		NO	No assignation	No assignation
FIR118	LG0AAD27YB05RM1.SCF	LG0AAD27YB05RM1.SCF_1a_1t, LG0AAD47YN20RM1.SCF_1t, LG0AAD45YA09RM1.SCF_2a_1t	di	tc	7	133	CCCCCAACTTTCCTCTTACTC	TAACGTTGGGAGGATCGAAG	NO	NO	NO		NO	No assignation	No assignation
FIR119	CL7169_CT8001_CN7141	LG0AAD18YG19RM1.SCF_2X_1°, LG0AAD46YC12RM1.SCF_2X	tri	cac	5	197	CTCCCTTCCTCCTCCTCAAT	AGTGCATGAATCTCGGGAAG	YES	NO	NO		NO	No assignation	No assignation
FIR120	CL1041_CT1256	LG0AAD5YB16RM1.SCF, LG0AAB15YG24RM1.SCF, LG0AAB18YJ15RM1.SCF, LG0AAB23YG16RM1.SCF	di	ga	11	208	TAGCAGCATTACACCCATGC	GAGAATGATGGCTGGCAAGT	YES	NO	NO		NO	No assignation	No assignation
FIR121	CL8839_CT10252	LG0AAB2YN18RM1.SCF, LG0AAB14YP18RM1.SCF, LG0AAB6YB12RM1.SCF, LG0AAB10YN01RM1.SCF	hexa	ataccc	5	207	GGGCAATGATAGGCTCATGT	CAGGCCAACACAACTTTTCA	YES	NO	NO		NO	No assignation	No assignation
FIR122	CL4626_CT5198	LG0AAC23YM02RM1.SCF, LG0AAD12YC20RM1.SCF, LG0AAB17YB23RM1.SCF	di	ct	7	131	TCCATTTCTCTCTCCTCTCTCC	TTTTTCGAATCACGGTCTGC	YES	NO	NO		NO	No assignation	No assignation
FIR123	CL6863_CT7668	LG0AAC18YG14RM1.SCF, LG0AAD9YA11RM1.SCF_1a	di	ag	15	223	TCAGACTCAGACAAAAACACAGC	AGAGCCATAGCTGGACTTCG	NO	NO	NO		NO	No assignation	No assignation
FIR124	CL7340_CT8192	LG0AAB15YE24RM1.SCF, SSH3pl4F03.esd	tri	aat	5	230	TGGAGTGGCAGACATGAATC	TCCTGCTCCTCCACCATTAC	YES	NO	NO		NO	No assignation	No assignation
GOT001	CL253_CT325	LG0AAA16YF22RM1.SCF stackPACK526_CT_3172 start 264 8.50 TA end 280,	di	AT	8	201	TCTCGAGAAAATCCCTGGAA	CCCCCACAAAACCCTTAGAT	YES	NO	NO		NO	No assignation	No assignation
GOT002	CL373_CT474	LG0AAA18YJ21RM1.SCF stackPACK526_CT_3395 start 718 10.50 CT end 738, LG0AAA19YM04RM1.SCF stackPACK526_CT_3395 start 718 10.50 CT end 738	di	TC	9	142	GGATGAGGCCTCTCTTCTGA	GCTTTGGAAAGCGAGAGCTA	NO	NO	NO		NO	No assignation	No assignation
GOT003	CL395_CT501	LG0AAD1YI03FM1.SCF stackPACK526_CT_3427 start 85 8.00 TC end 100, LG0AAD1YI03FM2.SCF stackPACK526_CT_3427 start 85 8.00 TC end 100	di	TC	8	118	TTTTCAGCTCCCTTCATTTCA	CTTGCAGAGAACCCTCTTGG	YES	NO	NO		NO	No assignation	No assignation
GOT004	CL7387_CT8241	LG0AAC2YO08RM1.SCF stackPACK526_CT_3695 start 491 12.00 TG end 514, LG0AAB25YC23RM1.SCF stackPACK526_CT_3695 start 534 13.00 TG end 559	di	TG	12	290	GGGCATATTGATCGCTTAGG	TGAGCATTCATACATTCCATGAT	YES	YES	7		1:1	7.3	No assignation
GOT005	CL9089_CT10564	LG0AAA16YL05RM1.SCF_1a stackPACK526_CT_3188 start 62 8.50 TC end 78	di	TC	8	179	TCCCTCTGCAAAACGTAACC	AGATTTTGGCGAGGATTGTG	YES	NO	NO		NO	No assignation	No assignation
GOT006	CL9715_CT16472	LG0AAC11YE18RM1.SCF stackPACK526_CT_384 start 59 10.50 AG end 79, LG0AAC16YC07RM1.SCF stackPACK526_CT_384 start 513 10.50 AG end 533, LG0AAC18YE03RM1.SCF stackPACK526_CT_384 start 201 10.50 AG end 221	di	GA	10	251	GATCACCTGGACCAGCAAGT	GTGGGACCGCCATACTAATG	NO	NO	NO		NO	No assignation	No assignation
GOT007	CL9089_CT10564	LG0AAA16YL05RM1.SCF_1a stackPACK526_CT_3188 start 62 8.50 TC end 78	di	TA	6	223	CACAATCCTCGCCAAAATCT	CTCTAGGGTTTGGGTTTTCG	YES	NO	NO		NO	No assignation	No assignation
GOT008	CL269_CT345	LG0AAA15YN23RM1.SCF stackPACK526_CT_3201 start 112 8.50 AT end 128, LG0AAA16YN23RM1.SCF_1X stackPACK526_CT_3201 start 112 8.50 AT end 128	di	TA	8	188	GCGCGACACATTCATCTAAC	TCACATTGCCAGCATCAAAT	YES	YES	1		1:1:1:1	1.1	1.1
GOT009	CL292_CT376	LG0AAB20YO22RM1.SCF stackPACK526_CT_3231 start 30 7.50 TC end 44	di	TC	7	226	CACCTCACTAAGCAACCTGTCA	TTTTGGAGGCGGAGATAATG	YES	YES	12		1:1	No assignation	12.1
GOT010	CL9360_CT10880	LG0AAC23YL14RM1.SCF stackPACK526_CT_3288 start 321 12.00 TC end 344, LG0AAA18YH01RM1.SCF	di	TC	12	184	GCCGCTTCATAGGAGTCAAG	CGCTTCGAAGAGAAACGAGA	NO	NO	NO		NO	No assignation	No assignation
GOT011	CL112_CT147	LG0AAA12YH08RM1.SCF stackPACK526_CT_3306 start 28 11.50 TC end 50, LG0AAA12YJ18RM1.SCF_1a stackPACK526_CT_3306 start 28 11.50 TC end 50, LG0AAA18YJ03RM1.SCF stackPACK526_CT_3306 start 28 11.50 TC end 50	di	TC	11	188	CCCCACCGTCTACTCTCAAA	GCGTTCACCACGTCCATAAT	YES	YES	1		1:1:1:1	1.2	1.2
GOT012	CL2328_CT2684	LG0AAA1YB18RM1.SCF_1X stackPACK526_CT_3314 start 198 12.50 AC end 222	di	AC	12	205	TGATGATCCCAAACCACAAA	AAGGCTGCAGGACTTTTCAA	YES	NO	NO		NO	No assignation	No assignation
GOT013	CL9715_CT15518	LG0AAD1YJ20FM2.SCF stackPACK526_CT_3543 start 308 9.00 TC end 325	di	CT (complex)	8	261	TCCACGAAGCTTCCTCAAAG	TGGCTTAAGCTGCACTTCCT	NO	NO	NO		NO	No assignation	No assignation
GOT014	CL8041_CT8960	LG0AAC15YP24RM1.SCF stackPACK526_CT_3623 start 36 11.00 TC end 57, LG0AAA3YI21RM1.SCF_1a	di	TC	11	112	CCCAATACTCCCAATGAACTC	TGAGAGCCTGAGGAAGAAGC	YES	YES	12		1:1:1:1	12.1	12.1
GOT015	CL5543_CT6210	LG0AAA14YO22RM1.SCF stackPACK526_CT_3630 start 682 8.50 TC end 698	di	CT	8	137	TGTATCCCTTGGACCTCTGG	TGCATGGATTATGCTTGGAG	NO	NO	NO		NO	No assignation	No assignation
GOT016	CL8480_CT12132	SSH3pl2B01.esd_1a stackPACK526_CT_365 start 276 8.00 TC end 291, SSH3pl3B05.esd_1a stackPACK526_CT_365 start 277 8.00 TC end 292	di	TC	8	145	TTGTGTTCTCCGTCTGTGGA	ATGCTGTCCCTCCCATTAAA	YES	YES	8		1:1	No assignation	8.1
GOT017	CL9715_CT13938	LG0AAC26YN15RM1.SCF stackPACK526_CT_368 start 29 8.00 CT end 44, LG0AAC31YM22RM1.SCF stackPACK526_CT_368 start 29 8.00 CT end 44, LG0AAC22YE21RM1.SCF	di	CT	8	184	GAGTTCCCTCGCCGTATTG	CCCAAGGTGTACTTGCCACT	YES	YES	1		1:1	No assignation	1.2
GOT018	CL8480_CT12132	LG0AAC13YP03RM1.SCF stackPACK526_CT_371 start 83 8.00 GA end 98, LG0AAC25YG23RM1.SCF stackPACK526_CT_371 start 83 8.00 GA end 98, LG0AAA4YF04RM1.SCF_1X stackPACK526_CT_371 start 59 8.00 GA end 74	di	GA	8	273	AGGTTACCATGGTGTTTTTGG	TTTCCCCAGATGGTGTCAAT	YES	NO	NO		NO	No assignation	No assignation
GOT019	CL8651_CT12273	LG0AAA1YD22RM1.SCF_1X stackPACK526_CT_3729 start 33 10.00 TC end 52, LG0AAA17YH10RM1.SCF_1X, LG0AAD17YL05RM1.SCF, c, LG0AAD47YN18RM1.SCF_1X, LG0AAD5YE02RM1.SCF_1a, LG0AAB10YL19RM1.SCF	di	TC	10	139	AAAACTTTCTTTTGTTTCGGTCTTT	GCTAAAGTGGAGCCCACAAG	NO	NO	NO		NO	No assignation	No assignation
GOT020	CL9715_CT16241	LG0AAA20YF24RM1.SCF_1a stackPACK526_CT_3770 start 87 13.50 AG end 113, LG0AAA5YH13RM1.SCF stackPACK526_CT_3770 start 75 13.50 AG end 101	di	GA	13	289	CACTCAGAGCTAGCGAGCAA	CTTTCTCCACACCTGCCACT	YES	NO	NO		NO	No assignation	No assignation
GOT021	CL594_CT740	LG0AAA20YM16RM1.SCF stackPACK526_CT_3810 start 121 13.00 AT end 146, LG0AAA6YB24RM1.SCF stackPACK526_CT_3810 start 121 13.00 AT end 146	di	AT	13	113	AGAAAGTTCCAGGGAAAGCA	CTTCGTCCCCAGTTGAATGT	YES	YES	3		1:1:1:1	3.2	3.3
GOT022	CL9715_CT13973	LG0AAD30YA15RM1.SCF stackPACK526_CT_3843 start 636 10.50 AG end 656	di	TA	6	197	GCCTTGCCAATCCATTAAAA	TACAAGGCTCTTGGCAGCTT	YES	YES	8		1:1:1:1	8.2	8.4
GOT023	CL9715_CT16472	LG0AAC13YH19RM1.SCF stackPACK526_CT_385 start 172 9.50 AG end 190, LG0AAA18YK12RM1.SCF stackPACK526_CT_385 start 753 9.50 AG end 771, LG0AAA8YB10RM1.SCF stackPACK526_CT_385 start 767 9.50 AG end 785	di	GA	9	163	GCATTTGGATGGGCTGTACT	AAAAATAATTTAATCAACATCAACGTG	YES	NO	NO		NO	No assignation	No assignation
GOT024	CL9715_CT12584	LG0AAB15YN03RM1.SCF stackPACK526_CT_3871 start 64 10.50 AG end 84, LG0AAD30YE20RM1.SCF_1a stackPACK526_CT_3871 start 81 13.50 AG end 107	di	GA	10	271	CGAACCCTCTGGTCTTTCCT	ATTCACCACACACCTGCTGA	YES	NO	NO		NO	No assignation	No assignation
GOT025	CL623_CT777	LG0AAA1YA17RM1.SCF stackPACK526_CT_3883 start 389 21.50 GA end 431, LG0AAA16YE02RM1.SCF_1a stackPACK526_CT_3883 start 429 9.50 GA end 447, LG0AAA2YB13RM1.SCF stackPACK526_CT_3883 start 429 9.50 GA end 447	di	GA	21	232	ACACTCCCAACAGCCTCAAC	TCTTTGCTTGCCATCTCCTT	YES	YES	1		1:1:1:1	1.2	1.2
GOT026	CL8543_CT12196	LG0AAC28YL05RM1.SCF, LG0AAA10YC12RM1.SCF stackPACK526_CT_389 start 200 9.50 TC end 218, LG0AAD30YB08RM1.SCF, LG0AAB13YB16RM1.SCF	di	CT	7	195	TCGCTCTCTGTGTGTGTTTG	GCACCTTGAACAACCCACTT	NO	NO	NO		NO	No assignation	No assignation
GOT027	CL9715_CT16011	LG0AAD12YA19RM1.SCF_1t stackPACK526_CT_3898 start 27 12.00 AT end 50	di	AT	11	281	TGGGTCAATACATTCTTCACCTAT	GCACCTTACCCAGGCATAGA	YES	NO	NO		NO	No assignation	No assignation
GOT028	CL9715_CT16472	LG0AAA11YN05RM1.SCF stackPACK526_CT_391 start 171 10.50 TC end 191, LG0AAB9YB20RM1.SCF stackPACK526_CT_391 start 376 10.50 TC end 396, LG0AAD4YF21RM1.SCF, LG0AAD8YE05RM1.SCF	di	CT	10	251	GTGGGACCGCCATACTAATG	GATCACCTGGACCAGCAAGT	NO	NO	NO		NO	No assignation	No assignation
GOT029	CL8543_CT12196	LG0AAD10YH13RM1.SCF stackPACK526_CT_393 , LG0AAD41YI07RM1.SCF stackPACK526_CT_393 start 27 7.50 TC end 41, LG0AAC28YO22RM1.SCF, LG0AAC30YH01RM1.SCF, LG0AAC4YC14RM1.SCF, LG0AAD15YJ03RM1.SCF_1a, LG0AAD1YN20RM1.SCF_1a, LG0AAD20YD03RM1.SCF, LG0AAD27YE10RM1.SCF_1t	di	CT/GT	10_5	257	TCGCCCTTACTAGGGGAATC	GCACCTTGAACAACCCACTT	NO	NO	NO		NO	No assignation	No assignation
GOT030	CL682_CT847	LG0AAA6YH24RM1.SCF stackPACK526_CT_3979 start 123 12.50 AT end 147, LG0AAA8YM10RM1.SCF stackPACK526_CT_3979 start 123 12.50 AT end 147	di	A/AT	11_12	300	TGAAGGAGAGAAGGCAACAA	TGGCAAACGCAAATTATTCA	NO	NO	NO		NO	No assignation	No assignation
GOT031	CL684_CT849	LG0AAA3YK21RM1.SCF stackPACK526_CT_3982 start 675 7.00 AG end 688	di	GA (complex)	9	233	AATCCTCAAGGCACGCTTTA	CAGCCATCGATTTATCACCA	NO	NO	NO		NO	No assignation	No assignation
GOT032	CL7598_CT11556	LG0AAC12YM06RM1.SCF stackPACK526_CT_3992 start 104 10.00 AT end 123, LG0AAA10YJ08RM1.SCF, LG0AAA5YO05RM1.SCF	di	AT	10	143	TTACAGCCATTCCCTTTGCT	AGACGAGGCTGAGCAAGTGT	YES	YES	12		1:1	12.2	No assignation
GOT033	CL5981_CT6697	LG0AAA9YA11RM1.SCF stackPACK526_CT_3995 start 538 7.50 TA end 552, LG0AAA2YP22RM1.SCF_1X, LG0AAA8YC17RM1.SCF	di	AT (complex)	12	284	AAATCCCAGAGACAGCCTGA	GGGAGTGGTGAGCCTCTGTA	YES	NO	NO		NO	No assignation	No assignation
GOT034	CL2306_CT2658	LG0AAA3YI22RM1.SCF_1t stackPACK526_CT_4023 start 94 7.00 GA end 107, LG0AAD26YH09RM1.SCF	di	GA/GAAA	6_3	112	ACCAAAGCAGCAACCAAAGT	TCGCCATTAGAGCCATTTTC	YES	NO	NO		NO	No assignation	No assignation
GOT035	CL8815_CT12348	LG0AAD46YD21RM1.SCF stackPACK526_CT_4077 start 84 9.50 AG end 102, LG0AAD45YA19RM1.SCF	di	GA	9	282	GGAAAAGCAGGTACACACATACA	CCTTTGCCCTGAAAACTCAC	YES	YES	11		1:1	11.1	No assignation
GOT036	CL2228_CT2569	LG0AAD10YG15RM1.SCF_1X stackPACK526_CT_4084 start 626 11.50 TC end 648	di	CT	11	166	GGGTCATTGACATCCCATTC	CGAATCATCATCATCACAGCA	NO	NO	NO		NO	No assignation	No assignation
GOT037	CL9715_CT16227	LG0AAD10YN01RM1.SCF stackPACK526_CT_4127 start 62 12.00 TC end 85 start 124 11.50 TC end 146, LG0AAC31YI17RM1.SCF stackPACK526_CT_4127 start 35 17.50 TC end 69	di	CT	11	260	CCATCCTTTTCATTCTTTCCA	TGTTGTTGTTGCTGTTGTCG	YES	YES	5		1:1:1:1	5.4	5.3
GOT038	CL9715_CT16227	LG0AAD10YN01RM1.SCF stackPACK526_CT_4127 start 62 12.00 TC end 85 start 124 11.50 TC end 146, LG0AAC31YI17RM1.SCF stackPACK526_CT_4127 start 35 17.50 TC end 69	di	CT (complex)	13	244	GGGTTCTGCTTTGATTCTTCA	GGGTTCAACATTGTCGCTTT	YES	NO	NO		NO	No assignation	No assignation
GOT039	CL9715_CT16227	LG0AAD10YN01RM1.SCF stackPACK526_CT_4127 start 62 12.00 TC end 85 start 124 11.50 TC end 146, LG0AAC31YI17RM1.SCF stackPACK526_CT_4127 start 35 17.50 TC end 69	di	CT	11	105	CCATCCTTTTCATTCTTTCCA	TGAAGAATCAAAGCAGAACCCTA	YES	YES	5		1:1:1:1	5.4	5.3
GOT040	CL6785_CT7581	LG0AAC17YA24RM1.SCF stackPACK526_CT_4171 start 478 11.00 GA end 499, LG0AAD11YG01RM1.SCF stackPACK526_CT_4171 start 510 11.00 GA end 531	di	GA	11	232	AAGGCACTCGTCGCTTTCTA	ACCGATTTGAAGCTCGAGAA	YES	YES	6		1:1:1:1	6.1	6.1
GOT041	CL2252_CT2595	LG0AAD1YE07RM1.SCF_1a stackPACK526_CT_4179 start 42 8.00 TC end 57	di	CT (complex)	11	245	TACTCCCAGAAATCCCACCA	TGTTGAATTGGACGCATTGT	YES	NO	NO		NO	No assignation	No assignation
GOT042	CL156_CT206	LG0AAC21YC02RM1.SCF stackPACK526_CT_4229 start 27 10.00 TC end 46, LG0AAD15YE08RM1.SCF stackPACK526_CT_4229 start 31 10.00 TC end 50, LG0AAD34YJ15RM1.SCF stackPACK526_CT_4229 start 31 10.00 TC end 50, LG0AAD18YE19RM1.SCF	di	CT/CG	9_5	188	TTCTTATTATCGTTCACTCCCTGA	CAAGTTGGGTTCTTGGCATT	NO	NO	NO		NO	No assignation	No assignation
GOT043	CL2421_CT2789	LG0AAD12YD06RM1.SCF_1X stackPACK526_CT_4232 start 414 15.00 AT end 443	di	AT	15	193	ACACGCACGTAGGAGCTAGG	GTTGCTGCTTGGTGTTGCTA	NO	NO	NO		NO	No assignation	No assignation
GOT044	CL8656_CT12281	LG0AAD45YC17RM1.SCF stackPACK526_CT_4266 start 554 12.50 AT end 578	di	AT	12	178	TCCCATTGAAGTCACGGTTAG	AATGAAAAGACAAATGGAGATGTT	YES	NO	NO		NO	No assignation	No assignation
GOT045	CL7826_CT8728	LG0AAD13YL15RM1.SCF stackPACK526_CT_4326 start 53 8.00 TC end 68	di	CT (complex)	11	141	TCAACAAAACCCATTAAACCAA	GGATCGGAGTGAAATGGAGA	YES	YES	10		1:1	No assignation	10.1
GOT046	CL9715_CT13633	LG0AAD14YC08RM1.SCF stackPACK526_CT_4346 start 255 7.50 TC end 269 start 412 7.50 TC end 426	di	TC (complex)	9	167	TGCACTTCCTTTGTGCTTTG	TGAGGTGTGTGTTGTGCTGA	YES	NO	NO		NO	No assignation	No assignation
GOT047	CL8918_CT10353	LG0AAD22YN10RM1.SCF_1a stackPACK526_CT_4362 start 51 8.00 CT end 66, LG0AAD8YJ01RM1.SCF_1X stackPACK526_CT_4362 start 61 8.00 CT end 76	di	A/CT (complex)	10_12	251	AACCCAAACCCAAACCTTTC	TGGTGAATTCGAGGTGTTGA	YES	NO	NO		NO	No assignation	No assignation
GOT048	CL2676_CT3065	SSH4pl1H11.esd stackPACK526_CT_4379 start 59 13.00 TC end 84, LG0AAD23YH11RM1.SCF, SSH4pl3F08.esd	di	TC	13	156	GTACGCGGGGATCTTTCAT	TAGCTAGGATAGCGCCTCCA	NO	NO	NO		NO	No assignation	No assignation
GOT049	CL546_CT683	LG0AAC10YA20RM1.SCF stackPACK526_CT_3 start 200 4.33 CCCTTT end 225 start 278 3.17 GGAGCT end 296	hexa	CCCTTT	5	161	CCCATCTTGCATGCATTTAG	TCCAGCTCCAGCTCCTTCTA	YES	NO	NO		NO	No assignation	No assignation
GOT050	CL9293_CT10806	LG0AAC26YC23RM1.SCF stackPACK526_CT_31 start 37 3.50 CCAACA end 57 start 230 3.17 TGGAGG end 248 start 423 3.00 TGTATT end 440, LG0AAC14YM10RM1.SCF stackPACK526_CT_31 start 225 3.17 TGGAGG end 243 start 418 3.00 TGTATT end 435, LG0AAA4YM23RM1.SCF stackPACK526_CT_31 start 222 3.17 TGGAGG end 240 start 415 3.00 TGTATT end 432, LG0AAA6YH10RM1.SCF_1X stackPACK526_CT_31 start 194 3.17 TGGAGG end 212 s…	hexa	CCAACA	3	158	AGAAAAGGCGGCTAAGAAGG	GAAACAAAACCAACCAACCAA	YES	NO	NO		NO	No assignation	No assignation
GOT051	CL8450_CT11846	LG0AAD18YO21RM1.SCF stackPACK526_CT_3160 start 398 5.00 TGC end 412, LG0AAD8YB02RM1.SCF stackPACK526_CT_3160 start 412 5.00 TGC end 426	tri	CTG	4	197	TCCATGGTTCACTGCTGTTC	CAGGCTTTTGACGAAGCAAT	NO	NO	NO		NO	No assignation	No assignation
GOT052	CL8450_CT11846	LG0AAC17YH02RM1.SCF stackPACK526_CT_3161 start 298 5.00 GCA end 312	tri	GCA	5	197	CAGGCTTTTGACGAAGCAAT	TCCATGGTTCACTGCTGTTC	NO	NO	NO		NO	No assignation	No assignation
GOT053	CL8450_CT11846_CN10580	LG0AAA15YG14RM1.SCF_1X stackPACK526_CT_3164 start 390 5.00 TGC end 404, LG0AAA17YO12RM1.SCF stackPACK526_CT_3164 start 373 5.00 TGC end 387, LG0AAA3YG18RM1.SCF stackPACK526_CT_3164 start 373 5.00 TGC end 387	tri	GCT	4	234	AATTCAGAGTAGCGGCGAAA	GGCGAGGAGTCATACAAGGA	NO	NO	NO		NO	No assignation	No assignation
GOT054	CL9715_CT13634	LG0AAA17YD09RM1.SCF stackPACK526_CT_3165 start 68 6.33 ACA end 86, LG0AAA15YL08RM1.SCF, LG0AAA6YJ18RM1.SCF, LG0AAD26YE18RM1.SCF	di	CT (complex)	9	166	CACCCACACACACAAACACA	TTCGCCATGTACACGTTCTC	YES	YES	12		1:1:1:1	12.3	12.2
GOT055	CL8450_CT11846	LG0AAA13YC10RM1.SCF_1a stackPACK526_CT_3165 start 438 5.00 TGC end 452	hexa	GAAAAA	3	236	ACGCTCATTGGGGTAGACTG	GATGCGCCTTGTTTTTCTTG	YES	NO	NO		NO	No assignation	No assignation
GOT056	CL8450_CT11846	LG0AAA13YC10RM1.SCF_1a stackPACK526_CT_3165 start 438 5.00 TGC end 452, LG0AAB15YB15RM1.SCF stackPACK526_CT_3165 start 431 5.00 TGC end 445, LG0AAB20YI08RM1.SCF stackPACK526_CT_3165 start 416 5.00 TGC end 430, LG0AAB27YO07RM1.SCF stackPACK526_CT_3165 start 394 5.00 TGC end 408, LG0AAB7YM17RM1.SCF stackPACK526_CT_3165 start 391 5.00 TGC end 405	tri	TGC	5	214	GAGAAGCCCAACCCTAATCC	CAGGCTTTTGACGAAGCAAT	YES	NO	NO		NO	No assignation	No assignation
GOT057	CL9089_CT10564	LG0AAA16YL05RM1.SCF_1a	di	CT	8	179	TCCCTCTGCAAAACGTAACC	AGATTTTGGCGAGGATTGTG	YES	NO	NO		NO	No assignation	No assignation
GOT058	CL9089_CT10564	LG0AAA16YL05RM1.SCF_1a	di	TA (complex)	9	223	CACAATCCTCGCCAAAATCT	CTCTAGGGTTTGGGTTTTCG	NO	NO	NO		NO	No assignation	No assignation
GOT059	CL263_CT337	SSH5pl4F06 stackPACK526_CT_3193 start 60 5.00 GGT end 74 start 368 6.00 TGC end 385, SSH5pl4G02 stackPACK526_CT_3193 start 60 5.00 GGT end 74 start 368 6.00 TGC end 385	tri	TGG (complex)	5	172	GTACGCGGGACTCAACAATG	ACGTGGAGAGTGGTGGTTCT	NO	NO	NO		NO	No assignation	No assignation
GOT060	CL263_CT337	SSH5pl4F06 stackPACK526_CT_3193 start 60 5.00 GGT end 74 start 368 6.00 TGC end 385, SSH5pl4G02 stackPACK526_CT_3193 start 60 5.00 GGT end 74 start 368 6.00 TGC end 385	tri	GCT (complex)	6	205	CCACAACCAAGGACCAAGAT	AAACCAAAAGCATCCCACTG	NO	NO	NO		NO	No assignation	No assignation
GOT061	CL263_CT338	LG0AAC9YD01RM1.SCF stackPACK526_CT_3194 start 178 5.67 TGC end 194, LG0AAA1YD04RM1.SCF_1X stackPACK526_CT_3194 start 247 5.67 TGC end 263	tri	CTG 6 (complex)	6	235	GACGACTCGACGGAAAGAAC	AAACCAAAAGCATCCCACTG	YES	YES	10		1:1	10.2	No assignation
GOT062	CL296_CT380	LG0AAA17YI01RM1.SCF stackPACK526_CT_3243 start 52 7.67 GAA end 74 start 458 9.67 TGC end 486	Tri	CTG 6 (complex)	11	187	TCAGCTGAAGCATCAACCAC	AACACATGGCAACAAGCAAA	YES	NO	NO		NO	No assignation	No assignation
GOT063	CL8645_CT9993	LG0AAA10YF16RM1.SCF stackPACK526_CT_3282 start 403 6.00 GCT end 420, LG0AAA18YE22RM1.SCF stackPACK526_CT_3282 start 403 6.00 GCT end 420, LG0AAB4YB17RM1.SCF stackPACK526_CT_3282 start 528 6.00 GCT end 545	tri	CTG	5	230	TGACAAATGTTGGGAAACCA	AACCAGAGGGCTGGTAACCT	YES	YES	6		1:1	No assignation	6.1
GOT064	CL336_CT426	LG0AAA18YK19RM1.SCF	tri	CTT (complex)	6	243	CTCAGGCTGCTGCCAGTATT	CAATTTCAATCAATGGCCTCT	NO	NO	NO		NO	No assignation	No assignation
GOT065	LG0AAD15YB01RM	LG0AAD15YB01RM1.SCF stackPACK526_CT_3316 start 167 7.00 TTC end 187, LG0AAB16YO07RM1.SCF stackPACK526_CT_3316 start 105 5.67 TTC end 121	Tri	CTT (complex)	6	237	AATGCAGGCATGACCTCTCT	TCAACCCGACTACGGAGAAC	YES	NO	NO		NO	No assignation	No assignation
GOT066	CL9715_CT14779	LG0AAA18YP04RM1.SCF stackPACK526_CT_3327 start 618 8.00 GAA end 641	tri	GAA	10	238	TCCCTAGATGATGGGGATGA	TTTTACGTCGGCCAACTTTT	YES	YES	2		1:1	No assignation	2.4
GOT067	CL351_CT443	LG0AAA11YP16RM1.SCF stackPACK526_CT_3349 start 161 5.33 TGC end 176, LG0AAA19YB23RM1.SCF stackPACK526_CT_3349 start 161 5.33 TGC end 176	hexa	CTCTCA	4	212	TGCAAGGCTACAAACTAGACGA	TGGCTTCTCTCTGGGACTGT	YES	YES	9		1:1	9.4	No assignation
GOT068	CL351_CT443	LG0AAA11YP16RM1.SCF stackPACK526_CT_3349 start 161 5.33 TGC end 176, LG0AAA19YB23RM1.SCF stackPACK526_CT_3349 start 161 5.33 TGC end 176	tri	GCT	5	191	ACCATGGCCTCACTCTCACT	TGGCTTCTCTCTGGGACTGT	YES	NO	NO		NO	No assignation	No assignation
GOT069	CL9715_CT12746	LG0AAD5YM13RM1.SCF	tri	GAA (compex)	4	222	AGCAGCAACAACAGCAACTG	GCTGGTTCTGCAGCTTCTTC	YES	NO	NO		NO	No assignation	No assignation
GOT070	CL7461_CT8323	LG0AAA19YH02RM1.SCF stackPACK526_CT_3375 start 184 8.67 TCT end 209	tri	CTT (complex)	9	213	CCAAATAAAAATGGCCACGA	GATTGGTTGGAAGCAGCAAT	YES	NO	NO		NO	No assignation	No assignation
GOT071	CL6333_CT7084	LG0AAA19YN08RM1.SCF stackPACK526_CT_3412 start 119 6.33 TCT end 137	Tri	CTT (complex)	6	218	AGGCTGTGTTTGCCTCTGAC	CACGTTGGTGTGGAGAGAGA	YES	NO	NO		NO	No assignation	No assignation
GOT072	CL6333_CT7084	LG0AAA19YN08RM1.SCF stackPACK526_CT_3412 start 119 6.33 TCT end 137	di	GA (complex)	7	101	AAATTCAGAGTTCCTCTCTGCTG	AGTGGTCAGAGGCAAACACA	YES	NO	NO		NO	No assignation	No assignation
PIE001	CL9715_CT16330	SSH1pl1H10	di	TC	8	170	CACACCAACACCACTCTTCG	GCCGAGGTACGGAATCAA	NO	NO	NO		NO	No assignation	No assignation
PIE002	CL8464_CT12106	LG0AAD22YM14RM1	di	AG	12	170	CTCCTCCATTTCCCAATTCA	TCGCTTGTGGTACATCTTGG	YES	YES	4		1:1	4.2	No assignation
PIE003	CL2890_CT3298	LG0AAB22YJ08RM1	di	TA	11	180	AATGGATGATCAGGCAGTCC	TTCCTGTCAATTGGACCTTT	YES	NO	NO		NO	No assignation	No assignation
PIE004	LG0AAB7YM23RM1	LG0AAB7YM23RM1	di	AT	14	170	TTTCCTGTCTTTTCTCCCAGA	CATCAAATCAGCCTTCACCA	YES	YES	11		1:1	11.4	No assignation
PIE005	CL8531_CT12180	LG0AAD23YJ18RM1	di	AG	18	100	GTGGTATTGGAAGGCTGAGG	AACCAAAAGGAAGAACAAACCA	NO	NO	NO		NO	No assignation	No assignation
PIE006	CL8531_CT12180	LG0AAB10YH06RM1	di	AG	18	180	GTGGTATTGGAAGGCTGAGG	CCCATGTTCCTAGCATTACTGTC	NO	NO	NO		NO	No assignation	No assignation
PIE007	CL9715_CT14968	LG0AAB8YK06RM1	di	AT	15	180	TAATCCAACGTCGGGAGAAA	GCTGCACTTCCTTCCCAGTA	NO	NO	NO		NO	No assignation	No assignation
PIE008	LG0AAB25YL18	LG0AAB25YL18	di	TA	12	230	GTGCAGGTAAGCCCCTAACA	CAAGGCTGGATTGGGAGATA	YES	NO	NO		NO	No assignation	No assignation
PIE009	CL3676_CT4159	LG0AAD10YE04RM1	di	TC	7	180	CACATCTCTATTTTCCTTCTTCTAACA	GAAGAGAAGCTTGGAGAAACTAAAAA	NO	NO	NO		NO	No assignation	No assignation
PIE010	CL9715_CT13791	LG0AAB13YD05RM1	di	CT	12	170	GGGGGTCTGCCACTGTATCT	AAAAGCACTGAAAAATGAAAAAGAA	NO	NO	NO		NO	No assignation	No assignation
PIE011	CL1463_CT1735	LG0AAB9YA03RM1	di	AT	12	230	CACCAAAAATTTCTTCGCTTATG	TGAGCTACAAGGTTTACATCCCTA	YES	NO	NO		NO	No assignation	No assignation
PIE012	CL9715_CT12691	LG0AAD29YI19RM1	di	CT	8	170	ATGGAAGGTCCCTGAGCTTT	TCAACAGGGGAGGAGACATC	NO	NO	NO		NO	No assignation	No assignation
PIE013	CL8920_CT10357	LG0AAB2YK05RM1	di	AT	10	230	TGGTGTAGTGAAGGAACAAATAAAA	CAGGAAGCTGTGACATGATGA	YES	YES	5		1:1:1:1	5.4	5.3
PIE014	CL9715_CT14153	LG0AAB9YK17RM1	di	AT	13	230	AACAACCAAAATCGATACATGAAA	GTAGCTGCCGCTTGAGATTG	YES	YES	7		1:1:1:1	7.3	7.3
PIE015	CL3054_CT3472	LG0AAD35YO24RM1	di	CT	7	180	CACCTCACCTCACAACACAA	AGAAAAGATGGGGAGGAGGA	YES	NO	NO		NO	No assignation	No assignation
PIE017	CL9715_CT14040	LG0AAA5YB14RM1	di	TC	12	180	CGCCACTTTTCGTTTCTTTT	GCATTGTACCATCAGGGTGA	YES	NO	NO		NO	No assignation	No assignation
PIE018	CL3893_CT4395	SSH09C04	di	TC	11	170	ACAAGAGCTGGCTTGTCCTG	CGAGGTACGCGGGAAAAC	NO	NO	NO		NO	No assignation	No assignation
PIE019	CL9656_CT11190	LG0AAC5YG12RM1	di	AG	13	110	CTGCCTCCCACTCTCACAAT	TCATGATCATAATCCGGTAAAAA	NO	NO	NO		NO	No assignation	No assignation
PIE020	CL1336_CT1599	LG0AAB6YF09RM1	di	TA	12	180	GCAGAGGCTCTTCTAAATACAGAACT	GGGAGGTTTCTGGGAGAGAT	YES	YES	1		1:1	1.1	No assignation
PIE021	CL9715_CT13033	LG0AAD44YF01RM1	di	TC	7	170	CACCTCTCTTTCCTTCTTTAGCA	CCCAGATAAGAGAACCCCATA	YES	NO	NO		NO	No assignation	No assignation
PIE022	CL9672_CT11206	LG0AAD34YN16RM1	di	AG	11	180	GTTCGGTGCGATTGTTTGAC	CGAAAGATCAGGGAAGTAGAGA	YES	YES	11		1:1	No assignation	11.4
PIE023	CL5733_CT6422	LG0AAD19YL11RM1	di	AG	11	180	GGTCTCTCTTATTTTCTCTTTCTTCG	TGTGAAGAAGAACAAGACCCTTT	YES	NO	NO	Mauvaise qualité	NO	No assignation	No assignation
PIE024	CL7168_CT8003	LG0AAA4YM03RM1	tri	AAC	5	170	AGATCTGGCCAAGAGTTTCG	CTTCTTTCGGTGGCATCTTC	YES	NO	NO		NO	No assignation	No assignation
PIE025	CL483_CT606	LG0AAA5YH17RM1	tri	TCG	5	240	CATCATCATCATCGCCTTCA	GAGCTTGGTGATGAGGAAGAG	NO	NO	NO		NO	No assignation	No assignation
PIE026	CL8450_CT11850	SSH3pl3G05	tri	AAG	8	180	GCACTCAGCAGCTCTCACAC	GAAGCGATGGCTCTGTGACT	YES	NO	NO		NO	No assignation	No assignation
PIE027	CL639_CT11308	LG0AAB17YE03RM1	tri	AAG	7	170	CCATCTTTAACCCCCTCAGC	AGGGATTATGGGAGCGAGAG	YES	YES	3		1:1	3.2	No assignation
PIE028	CL7587_CT8468	LG0AAD36YO24RM1	tri	CCA	7	170	GAACATGTTGAAAGCCAATTCA	GGATTGGGGAAATGGGATAG	YES	YES	9		1:1	No assignation	9.1
PIE029	CL1345_CT1608	LG0AAB8YD20RM1	tri	TTC	5	180	TCACGTGGTTTGTCGTCTTT	CAATACTGTTTTTCGGCAATGA	YES	NO	NO		NO	No assignation	No assignation
PIE030	CL9715_CT14533	LG0AAB11YG06RM1	tri	TAC	5	180	ACGGCCAGTTAACCCTCCT	TTCACTTTTGTTGATGGACGA	YES	NO	NO		NO	No assignation	No assignation
PIE031	CL8897_CT12386	LG0AAA15YC12RM1	tri	AAG	5	180	TTCTGCTGATGATTCTGTGGA	TCCTCACCAATGTGATCGTC	NO	NO	NO		NO	No assignation	No assignation
PIE032	CL1383_CT1647	LG0AAB27YH17RM1	tri	AAT	7	170	TGAAGAGGAGTCCAGGAAGC	ATCCACCTCATCCTTTGCAG	NO	NO	NO		NO	No assignation	No assignation
PIE033	LG0AAB7YM23RM1	LG0AAB7YM23RM1	tri	TTC	7	170	AAGCGACTTCTCCTGTCTGG	CCATGCAACAACCAAATGAT	YES	YES	11		1:1:1:1	11.4	11;4
PIE034	CL3048_CT3465	LG0AAB19YP21RM1	tri	CAA	12	170	CCCAATTGTGAAGACTGAAGC	GCAATGATTTGGGCTTTGAT	YES	NO	NO		NO	No assignation	No assignation
PIE035	CL2905_CT3313	LG0AAD31YB09RM1	tri	AGA	7	170	GCAGTAAAACCGAAACCACAA	AGATTTCTTCAGCGGCCTTT	YES	YES	6		1:1	No assignation	6.1
PIE036	CL1420_CT1688	LG0AAA8YJ20RM1	tri	CTT	9	170	TGACCTCTGAATTCCAAGAACC	TATGAAGGTGTTGATTCCCTTTT	YES	YES	11		1:1:1:1	11.2	11.3
PIE037	CL1420_CT1688	LG0AAB8YN16RM1	tri	CTT	9	180	AACCCCTTGTTCTCCAGCTT	TGCAAAGCGTTGTACAGATACC	YES	YES	NO	no assignation	1:1	No assignation	No assignation
PIE038	CL8599_CT12230	LG0AAC11YD09RM1	tri	ATC	6	180	ACAACCTCCATCATCGTCGT	ACGCTCTTGCTCCTGTTCTT	YES	NO	NO		NO	No assignation	No assignation
PIE039	CL4189_CT4728	LG0AAB21YG10RM1	tri	CTT	8	170	CCTCACCCTCTGCGGTCT	CAGAAAGGGCTGCAAAGC	YES	YES	12		1:1:1:1	12.1	12.1
PIE040	CL5879_CT6589_CN5885	LG0AAB5YJ11RM1	tri	TTC	8	180	GAGAGAGAGAGAGACAAAGAAGAAAAA	AAATTCTCCGCCACATTGAG	YES	NO	NO		NO	No assignation	No assignation
PIE041	CL9715_CT15766	LG0AAA9YB15RM1	tri	ACC	6	170	TCAGGCTTTGCTTCTTCTCC	GGAAAGCATGCGGTAATTGT	YES	YES	10		1:1:1:1	10.3	10.4
PIE042	CL9715_CT12753	LG0AAA3YC08RM1	tri	GGT	5	170	CCCAGGGGAAGATTTGGTAG	TAAGCCCTTCACCATCTTTTG	YES	NO	NO		NO	No assignation	No assignation
PIE043	CL9715_CT14040	LG0AAA17YB24RM1	tri	AAG	7	180	CACACAAACAAACCCAGAAAGA	GCATTGTACCATCAGGGTGA	YES	NO	NO		NO	No assignation	No assignation
PIE044	CL9715_CT14040	LG0AAB15YK12RM1	Tri	AAG	7	170	ACACACACAAACAAACCCAGA	CAGGGTGAATGTCATGCTCA	YES	NO	NO		NO	No assignation	No assignation
PIE045	CL6006_CT6726	LG0AAC24YC16RM1	tri	TTG	7	180	ACGCTGTAAGACCCGGAAAT	CAGCTGAGCAATAACATCATCA	YES	NO	NO		NO	No assignation	No assignation
PIE046	CL6029_CT6751	SSH3GFpl4G01	tri	TGG	7	170	TTGCAAACTAGTTGAAGATGATGA	TCAGACTCCGAGGTTCGTTT	YES	NO	NO		NO	No assignation	No assignation
PIE047	CL2212_CT2553	SSH4pl1D09	tri	TCT	6	180	TCCAGTTCCTCTTACGACAGC	CAAATGACCGATGGGTTTG	YES	NO	NO		NO	No assignation	No assignation
PIE048	CL9715_CT13250	LG0AAB2YJ19RM1	tri	TCA	7	170	TCCTCCACGTCCTGAATTTT	GGTACCAAGGTGGAGGAGGA	NO	NO	NO		NO	No assignation	No assignation
PIE049	CL8775_CT10166_CN8809	:LG0AAC25YL16RM1	tri	TTC	5	170	TAAATTCGCATGGGCTCTTT	CATCATCACCATCATCACCA	YES	NO	NO		NO	No assignation	No assignation
PIE050	CL4438_CT11449	LG0AAD24YF05RM1	tri	CAG	5	170	ATTTGCATCAAGTCTTTTAAGCAG	TTCCATCAGAAGAGCTGCAA	NO	NO	NO		NO	No assignation	No assignation
PIE051	CL8710_CT12309	LG0AAD31YJ06RM1	hexa	ACCAAC	3	180	TCAAAACCAAAGCCAAAACC	GCAGCTTCCAAAAGATCACC	YES	YES	3		1:1	No assignation	3.1
PIE052	CL483_CT606	LG0AAA5YH17RM1	hexa	GACGAT	3	242	ACGATGATGAGGTAGAGCTTG	ATCGCCTTCACCATCGTC	NO	NO	NO		NO	No assignation	No assignation
PIE053	CL1629_CT1924	LG0AAC23YI12RM1	hexa	AAAGAA	3	174	GAGCTGCATATTTTCCTTAGTCA	GAACTCTTCCTCTTCATCTTCTGC	YES	NO	NO		NO	No assignation	No assignation
PIE054	CL1124_CT1353	LG0AAB19YC23RM1	hexa	GGTAGC	4	249	AGCTAGCCCTGATCGATGTC	CTGTGAAAGTGCCACTGGAG	YES	YES	NO	no assignation	1:1:1:1	No assignation	No assignation
PIE055	CL1126_CT1355	LG0AAA14YL12RM1	hexa	AAACAC	3	170	CAACTTCCCTCGCCACCT	TGGAACGAATGAAACAACACA	YES	NO	NO		NO	No assignation	No assignation
PIE056	CL8290_CT9226	LG0AAC30YF08RM1	hexa	ACAAGG	3	234	CCCACACAAGTTCTTTCCTCTC	TGTGAATACGACCCACAGGA	YES	NO	NO		NO	No assignation	No assignation
PIE057	CL8710_CT12310	LG0AAD48YN14RM1	hexa	ACCAAA	4	177	ACCACCCTGAAAAGCATGAG	CAGCTACCCTGGCCTTGTC	NO	NO	NO		NO	No assignation	No assignation
PIE058	CL1975_CT2294	LG0AAC28YG14RM1	hexa	GTGGGT	3	237	GCTATTGGTATCGTCGGTGA	CACTTCCCAATTAATAGCAATAAACC	NO	NO	NO		NO	No assignation	No assignation
PIE059	CL2076_CT2406	LG0AAB19YG07RM1	hexa	GAGCAC	6	172	GAGAGATGGAGCACGAGCA	GGGTCAGGACCATCTTCTTGT	YES	YES	9		1:1	9.2	No assignation
PIE060	CL9715_CT14196	LG0AAC6YD22RM1	hexa	CCAAAA	4	224	CCCTCCACATTCACTTCTCTATC	TTTTCCGGTGACCTTGAATC	YES	YES	2		1:1	2.6	No assignation
PIE061	CL9715_CT13656	LG0AAB12YC01RM1	hexa	ACCCAC	3	170	CTTCACCCTCTTACTCTGCAATC	GGGGATCAGCTGGCTTTG	YES	YES	8		1:1	8.1	No assignation
PIE062	CL9715_CT15262	LG0AAD28YG04RM1	hexa	AACACA	3	234	TGTTCTCCCAAGAAAAGAGTTT	TCGGGGACTTTGAGAACTTG	YES	NO	NO		NO	No assignation	No assignation
PIE063	CL6127_CT6864	LG0AAB2YH22RM1	hexa	CACCCC	3	180	CTCACCGTTTCTTCCACGTC	GGATTGGGTGAAGAGTTTGC	YES	NO	NO		NO	No assignation	No assignation
PIE064	CL7857_CT8764	LG0AAB28YC08RM1	hexa	CAGCAC	3	220	GGGTTGTTCGAATCCAAATC	AAGGGCTTGGTTGGGTTAGT	NO	NO	NO		NO	No assignation	No assignation
PIE065	CL9258_CT12467	LG0AAB2YL23RM1	hexa	GGAATG	4	172	TGTCAATGGGAGCTGGTTTT	TAACCCGAAGGTCCAACATT	YES	NO	NO		NO	No assignation	No assignation
PIE066	CL1246_CT1493	LG0AAB3YD17RM1	hexa	GGTGGA	3	231	AAAGCGCTCGGAGATTCATA	GACAAGAGTGCGAGTCTGGA	YES	NO	NO		NO	No assignation	No assignation
PIE067	CL6794_CT7591_CN6755	LG0AAA14YK18RM1	hexa	GTCGGA	3	177	GAGAGAGGGGTCGGAGGTT	TTTAGGCATGAACACGGACTT	YES	NO	NO		NO	No assignation	No assignation
PIE068	CL3535_CT4003	LG0AAD49YM08RM1	hexa	CATCAC	4	236	GAGGGTCGTCGAGTGCTTT	CCCTCTCCTGATAGGCAAGA	YES	NO	NO		NO	No assignation	No assignation
PIE069	CL9715_CT16449	LG0AAC11YE07RM1	hexa	TTTTGT	3	110	CATGTAGGATGGGGGTTATACG	CGAAATGTCACTGTTGGCTA	YES	NO	NO		NO	No assignation	No assignation
PIE070	CL5508_CT6171	LG0AAC6YN13RM1	hexa	TCGCAT	3	173	CAAACAAATTCCCGTCGAAA	GTTTTGTGCCATGGAAACG	YES	NO	NO		NO	No assignation	No assignation
PIE071	LG0AAB18YE17RM1	LG0AAB18YE17RM1	hexa	TATTTT	3	225	GTCGGCGATGAGAGGAAAG	GGAGACATAGTTCCAACTCAAGC	NO	NO	NO		NO	No assignation	No assignation
PIE072	CL689_CT11314	LG0AAC14YM01RM1	hexa	TGTAGC	3	178	CTAACATGCGCAGATGGTGA	TTGTCGATGGTGTCTGAGGA	NO	NO	NO		NO	No assignation	No assignation
PIE073	CL1323_CT1584	LG0AAB5YL20RM1	hexa	CAACAG	4	238	GCTGCTAGCTCCTCAAATGC	GCTCATGAATGGTGGACTCA	NO	NO	NO		NO	No assignation	No assignation
PIE074	CL9715_CT15801_CN16948	LG0AAB28YP14RM1	hexa	AGTAAT	3	101	GTTCAGTGGGTTTGGAATCA	GAGAGAGTGGTGATGGACCAG	YES	NO	NO		NO	No assignation	No assignation
PIE075	CL98_CT131	LG0AAD14YG05RM1	hexa	TATTTT	3	228	GTGCGCTTCAGAGGAACACT	CCAATCCCAATCTCTTTCGT	YES	NO	NO		NO	No assignation	No assignation
PIE076	CL6971_CT7785	LG0AAD38YM09RM1	hexa	GAGGAA	3	172	CGATTTCCTCAGGATTGAGC	TTGCCGATCTCGATTCTCTT	YES	NO	NO		NO	No assignation	No assignation
PIE077	CL4984_CT5590	LG0AAB7YA19RM1	hexa	AAGTGA	3	235	TTGAGACCAAGGAGCCCTAA	ATCTGGGTCCAAATCCACAA	YES	YES	NO	no assignation	1:1	No assignation	No assignation
PIE078	CL1367_CT1631	SSH10D01	hexa	AAAAAG	3	233	TCTTCCATCTATTACGTTTTTACGA	TGCCCATAGAAGCAACTCAA	YES	YES	4		1:1	4.3	No assignation
PIE079	CL1367_CT1631	PSSH05D05	hexa	TTTTCT	3	230	ATGCCCATAAATCAATGAACAA	TCTTCCATCTATTACGTTTTTACGA	YES	NO	NO		NO	No assignation	No assignation
PIE080	CL9715_CT15961	LG0AAB16YL09RM1	hexa	AGAGAA	3	170	ACCCCATCATTTCAAAGCAA	TGTTCACCTGTCTGCATGGT	YES	NO	NO		NO	No assignation	No assignation
PIE081	LG0AAB11YI19RM1	LG0AAB11YI19RM1	hexa	GACAGG	4	174	GCAGAAGAACGGAAGAAGCA	ATCCCGACTACCTCGAGCAT	YES	YES	9		1:1	No assignation	9.1
PIE082	CL5389_CT6039	LG0AAC2YH02RM1	hexa	CAGCAA	3	220	GAATTCGATTTTTGATCGAAGC	GAGCAGAGTCCGGTTGTGAC	YES	NO	NO		NO	No assignation	No assignation
PIE083	CL1386_CT1650	LG0AAB4YH05RM1	hexa	TCCAAC	3	177	ACGTGGGTATTTCGCCAAT	TCGCACAAGAACTCATCACTG	NO	NO	NO		NO	No assignation	No assignation
PIE084	CL9375_CT10895	LG0AAD21YN09RM1	hexa	TTGGAT	3	240	TGAATAGCAGCAGTGAGATTCAG	CCCCAAGACACCATAGAGGA	YES	NO	NO		NO	No assignation	No assignation
PIE085	CL5286_CT5929	LG0AAC10YA15RM1	hexa	CATGTC	5	175	ACTGTGAGGCGTGAGGAAAC	TCTGGGAGAGGCTGAAACTC	YES	NO	NO		NO	No assignation	No assignation
PIE086	CL1420_CT1688	LG0AAD22YK07RM1	hexa	TTTTCT	3	170	TAATGACCATCAATAGCATTCAA	TTCGGAGCTATATGGTAGAAGCA	NO	NO	NO		NO	No assignation	No assignation
PIE087	CL8461_CT12090_CN11089	LG0AAD25YA07RM1	hexa	TGCATC	3	220	CACACCTCTTCTCTTCCTCCTT	CTGATTGCCTTCACACTCCA	NO	NO	NO		NO	No assignation	No assignation
PIE088	LG0AAD45YJ20RM1	LG0AAD45YJ20RM1	hexa	TCTTTC	3	180	AGAATGGCCTGTACTTTCCTG	CATACTGGAGTCCTGGCAGAG	YES	YES	4		1:1	No assignation	4.3
PIE089	CL3054_CT3472	LG0AAB9YM05RM1	hexa	TTAGGG	3	243	CGCCCTTAGACCAGGATTTT	TTGAGTCTTGCTTGCCATTG	YES	YES	12		1:1	No assignation	12.1
PIE090	CL4327_CT4874	SSH07B10	hexa	CAGCAA	3	180	GAAACGTTCCTGTTGGAGGA	GGAAAGCTGGGAAACCAAG	YES	YES	8		1:1	No assignation	8.2
PIE091	LG0AAD42YI01RM1	LG0AAD42YI01RM1	hexa	GCTTCT	3	234	TTTCAATTTTGAGGTCAGAAAGC	AATCAAGCCCTACCCAATCC	NO	NO	NO		NO	No assignation	No assignation
PIE092	SSH2GFpl1A08	SSH2GFpl1A08	hexa	AACTCA	3	180	AATTTAGAGCGCCAGTCTCC	CCTCAACCTTGTTCCAAACC	NO	NO	NO		NO	No assignation	No assignation
PIE093	CL8757_CT10142	SSH2GFpl1G02	hexa	TCCACT	3	226	AGGTACGCGGGGGAGAGT	GGGATTGGCTTTCTCCTTGT	NO	NO	NO		NO	No assignation	No assignation
PIE094	CL8757_CT10142	SSH2GFpl3F04	hexa	TTCCAC	3	170	AGGTACGCGGGGGAGAGT	TCTTCCCTTCAGGCTTTCAT	NO	NO	NO		NO	No assignation	No assignation
PIE095	CL41_CT54_CN54	WZ0AQPAC1YI21.f1	di	TC	8	245	GAAAGTGAAACCCTTAATTCTCC	CCTTGTACGAATCCAAATCC	NO	NO	NO		NO	No assignation	No assignation
PIE096	CL9132_CT10617_CN	WZ0AQPAC14YG18.r1	di	GA	9	141	TAAGAACAGCCGAACACTCG	ACAAATTAAAGCCCACCAAC	YES	NO	NO		NO	No assignation	No assignation
PIE097	CL6946_CT7758_CN6904	WZ0AQPAC11YD13.r1	di	TA	7	198	ACTCCAGTCCACATTCCAAC	CGTAGCTGAGAAAAGATGGTG	YES	NO	NO		NO	No assignation	No assignation
PIE098	CL372_CT473_CN470	WZ0AQPAA1YJ10	di	TC	7	248	AACATCCCCAATACAAATGG	CAATGGCGAGAAAACTGTTG	YES	NO	NO		NO	No assignation	No assignation
PIE099	CL4632_CT5204_CN4735	WZ0AQPAB13YK05.f1	di	TC	9	198	GGCTACCGACTACTACCACTTC	CGGTGGACCCAATATGTAAC	YES	YES	8		1:1	8.1	No assignation
PIE100	CL7542_CT8415_CN7528	WZ0AQPAB2YM04.f1	di	ct	9	191	GCCAGAAATCCATTTCTCCAAC	TTGTATTTTCCGGTGTGGTC	YES	YES	5		1:1	5.3	No assignation
PIE101	CL895_CT1094_CN1023	WZ0AQPAB11YC04	di	AT	13	150	GCGACAGTCACAATTAAGCTAC	CACCCAATTTTCAATCTGTG	YES	YES	8		1:1:1:1	8.1	8.4
PIE102	CL9715_CT14783_CN15426	WZ0AQPAC4YA03_1A.f1	di	ag	12	160	ACCTTCCATGCTCAAAGATG	GCTGGTGATACAAGTGTTTGG	YES	YES	11		1:1:1:1	11.4	11.4
PIE103	CL1573_CT1864_CN1744	WZ0AQPAA8YM03	di	ct	9	150	TGAAACCAAGCAAACAACG	AGCTCGGACATGAGATCAAC	NO	NO	NO		NO	No assignation	No assignation
PIE104	WZ0AQPAB11YF02	WZ0AQPAB11YF02.f1	di	ct	13	211	AGTTCCTCTCCTCACCAAGG	CTCTCTGATTCTCCGCTCTC	YES	NO	NO		NO	No assignation	No assignation
PIE105	CL9715_CT14358_CN14787	WZ0AQPAB5YM16.f1	di	AG	7	115	CGCTAGGGTTTTGGTAATAAG	CTCTTCGCCTTTCTCTGTTG	YES	NO	NO		NO	No assignation	No assignation
PIE106	CL4130_CT4665_CN4287	WZ0AQPAC5YF04.f1	di	CT	11	118	CAGAGGCAGAGCCGATTC	GCCCTTGAACTTTCCTCTTC	YES	NO	NO		NO	No assignation	No assignation
PIE107	CL9266_CT10771_CN9312	WZ0AQPAC6YF13.f1	tri	GCT	5	100	GATGCTCCAAATCCAAACC	GAGAGAGGAGTGGACAGCAG	YES	NO	NO		NO	No assignation	No assignation
PIE108	CL240_CT311_CN319	WZ0AQPAC8YD15.f1	tri	GAA	5	150	ATCCCAGTCTCACAATCAGC	ATGGGTCTTGTAGGAAGAGG	YES	NO	NO		NO	No assignation	No assignation
PIE109	CL1867_CT2184_CN2049	WZ0AQPAC4YE08.f1	tri	GCG	5	207	CCCAGTTACGAGGAAGTTG	CGGTGACACGAAACATCTAC	YES	NO	NO		NO	No assignation	No assignation
PIE110	CL1654_CT1953_CN1834	WZ0AQPAC15YA18.f1	tri	TTA	5	184	GTGTTTTACTTGACCCGATAAC	TATTCAAGATTGGGACATGG	YES	NO	NO		NO	No assignation	No assignation
PIE111	CL9715_CT15708_CN16818	WZ0AQPAB7YJ13.f1	tri	TGC	5	223	TGCTAATCTTGAACGGAAGC	CAACCTCTCCAACACATTCC	YES	YES	6		1:1	No assignation	6.1
PIE112	CL9715_CT13691_CN13703	WZ0AQPAB4YL20.f1	tri	cca	5	114	AGTGATTCGCCACGTTTAAG	AAACGGACAGAGCCTGAAC	YES	NO	NO		NO	No assignation	No assignation
PIE113	CL4598_CT5169_CN4705	WZ0AQPAB12YN24.r1	tri	ACT	7	146	ATCCCCAACCCAACAATC	GGAAGGTCGTTTGGATTTC	YES	NO	NO		NO	No assignation	No assignation
PIE114	CL9715_CT15150_CN15965	WZ0AQPAC10YC02.f1	tri	TGT	5	236	GGTGGTTCATCTTTTCATCG	TCCACCCAAAACCTTAATCC	NO	NO	NO		NO	No assignation	No assignation
PIE115	CL7085_CT7910_CN7048	WZ0AQPAC1YN05	tri	aac	6	244	AATCCGTCTGATCGAAAACC	CACCCACATCACATGAGTTC	NO	NO	NO		NO	No assignation	No assignation
PIE116	CL6008_CT6728_CN6014	WZ0AQPAA3YC10	tri	TAA	6	151	GCACAACAAAACAGTCTTCG	TTGCTGCTTCCTATGGTTTC	NO	NO	NO		NO	No assignation	No assignation
PIE117	CL2_CT1_CN1	WZ0AQPAC7YI10.r1	hexa	CCAGCA	3	113	CCCTTGCCTGATGATTCC	CCTTTACAACCAACCAGGTG	YES	NO	NO		NO	No assignation	No assignation
PIE118	CL9279_CT12476_CN11771	WZ0AQPAB9YJ21.r1	hexa	GTAATT	3	175	CGTGGCACTTCTGGTTTATC	AGCAAGTCCATCGAGATCAG	NO	NO	NO		NO	No assignation	No assignation
PIE119	CL9715_CT13527_CN13453	WZ0AQPAB2YE14.f1	hexa	CAGCAA	3	146	ACTGCTCCTCTACGATGGTC	GCTTGTACTGGATGGGAATG	YES	YES	NO	no assignation	1:1	No assignation	No assignation
PIE120	CL369_CT470_CN466	WZ0AQPAA1YE10.f1	hexa	GTGGAG	3	174	ACGTAACGATTCGATTGTGC	TTGCCAAACTTTTCAAGAGC	YES	NO	NO		NO	No assignation	No assignation
PIE121	CL262_CT336_CN342	WZ0AQPAA4YJ05.f1	hexa	GAAACT	3	218	GAAAGCAAACAGCATTCGAG	TCCTGTTCTCAGTGGCAGTC	YES	NO	NO		NO	No assignation	No assignation
PIE122	CL330_CT419_CN425	WZ0AQPAC2YD13.f	hexa	GGCGGT	3	233	TCTCTGTTCCAAATGTTACCG	TAACCGTAACCGACTCATCC	NO	NO	NO		NO	No assignation	No assignation
PIE123	CL4545_CT11453_CN9963	WZ0AQPAB11YL06.f1	hexa	AAACAA	3	188	GAAAAAGCCTCCACTGTTCC	GGTTGTGGGTGTCTTTCTTG	YES	NO	NO		NO	No assignation	No assignation
PIE124	CL1780_CT2088_CN1957	WZ0AQPAB7YG06	hexa	caacag	3	196	GGCAACAGCAACAGCAAC	GGATGCTGAGAACTTTGCAC	NO	NO	NO		NO	No assignation	No assignation
PIE125	CL9715_CT13796_CN13879	WZ0AQPAC7YM05.f1	hexa	GGAAGC	3	170	AATACAAATCGCAGGAGGTG	CTAACCCATCGTTCATGGAG	YES	YES	6		1:1:1:1	6.2	6.1
PIE126	CL6932_CT7743_CN6893	WZ0AQPAB12YJ01.f1	hexa	AATCCG	3	239	ACCGAAAGAAAAGCAGTGAG	TAGTCGCGGAAGAAAGAGAG	YES	YES	12		1:1:1:1	12.1	12.1
PIE127	CL1874_CT2191_CN2056	WZ0AQPAA2YA01_1A.f1	hexa	ACACCA	3	135	CTTTTGGGGATGATCTGTTG	AGGATCCTTTGAATGGGAAG	YES	NO	NO		NO	No assignation	No assignation
PIE128	CL1908_CT2226_CN2090	WZ0AQPAC13YG19.f1	hexa	CTCAGA	3	176	CTCCAAGTTTCCAACAACAAG	AGTGAAGCGAGAGTTGGTTG	NO	NO	NO		NO	No assignation	No assignation
PIE129	CL9715_CT13888_CN14026	WZ0AQPAB2YP03_1A_2T.f1	hexa	ATTTTT	3	231	TGTAATTCAACGATCGAGGTC	AACCCGCTGAAATAACGAG	YES	NO	NO		NO	No assignation	No assignation
PIE130	CL8113_CT9034_CN8096	WZ0AQPAB7YA09.f1	hexa	TTTCGT	3	175	CCTCCCTAGGGTTTTACAGC	CACTCGTTGATCCAAATTCC	YES	YES	NO	no assignation	1:1	No assignation	No assignation
PIE131	CL7774_CT8674_CN7753	WZ0AQPAC6YH07.f1	hexa	CCTCAC	3	136	TCGGAAAAAGGTGATCAAAG	TTTCGAGACAAGTTCATGAGG	YES	NO	NO		NO	No assignation	No assignation
PIE132	CL2676_CT3065_CN2895	WZ0AQPAA4YL24.f1	hexa	GTCTGG	4	193	GAACCCGAATTTGAACAATG	AGCCCCTTCTGACATAGACC	YES	NO	NO		NO	No assignation	No assignation
PIE133	CL5456_CT11484_CN10000	WZ0AQPAC6YG06.f1	hexa	GCAATG	4	231	AGGTGAAAATTGCCCACAG	CTCACATCCCTGGAAGACC	NO	NO	NO		NO	No assignation	No assignation
PIE134	LG0AAC10YB10RM1	LG0AAC10YB10RM1	di	GA	13	170	ACGGTGATGCCGATTTTG	TCCTCCTCAGAAACCCACTC	YES	YES	2		1:1:1:1	2.6	2.4
PIE135	CL8314_CT9254	LG0AAC10YF15RM1	di	CT	15	227	TTGTCTACCTTTATCAAACATCATTG	CAAATACGAGAATACCACAGCAAC	YES	YES	3		1:1:1:1	3.1	3.1
PIE136	CL9715_CT15818	LG0AAC10YI11RM1	di	TG	8	228	TTATCCACTCTGCGGACATG	ATACACAGCCAGACCCATCC	YES	YES	2		1:1:1:1	2.6	2.4
PIE137	LG0AAC11YA17RM1	LG0AAC11YA17RM1	di	TC	9	242	TCTCCTACCACCAAAACAAGG	CACTTCTCTAACCCCATCAGC	YES	YES	7		1:1:1:1	7.3	7.3
PIE138	LG0AAC11YN15RM1	LG0AAC11YN15RM1	di	Ga	7	186	TGACGAAGACAACAAATCTACAG	CCCTAAAAACTAAGGGTCTCACTC	YES	YES	3		1:1:1:1	3.2	3.1
PIE139	LG0AAC11YO07RM1	LG0AAC11YO07RM1	di	AT	11	180	CATATTAGCCTGTGTGGATAAC	AATGGAGCATAAAAATACTCAAAATAG	NO	NO	NO		NO	No assignation	No assignation
PIE140	CL9715_CT14540	LG0AAC12YF17RM1	di	TA	10	224	TTGCGCTACTAAACTCAAACG	GCGCTGGTCGTAGTTAAAGC	NO	NO	NO		NO	No assignation	No assignation
PIE141	LG0AAC12YL14RM1	LG0AAC12YL14RM1	di	CT	20	157	CGCTGTTCCTAGTTTTTGC	TTGTCTGGTCTTTGCGTGTG	YES	NO	NO		NO	No assignation	No assignation
PIE142	CL8429_CT11603	LG0AAC13YK24RM1	di	TC	11	163	CCTCTTGTTAAATGATGGTTCAAAG	TTTGCTTGCCCAAATACTTTC	YES	YES	2		1:1	No assignation	2.4
PIE143	CL8450_CT11712	LG0AAC14YK14RM1	di	TC	14	190	CCAGTAGCCGAAAGCATC	GCTATCCTTGGCGAACTCTC	NO	NO	NO		NO	No assignation	No assignation
PIE144	CL9715_CT14431	LG0AAA10YF19RM1	di	CT	12	218	TGCAAGGTGGGAACTTTGAT	CGGCATTAAAAGAGCCTTCTC	YES	YES	11		1:1:1:1	11.2	11.1
PIE145	CL5590_CT6266	LG0AAA11YN24RM1	di	TC	12	228	TCTCTGATAATGGTGGGTGTTC	AGTGGAGTTTCTGGGGGAAT	YES	YES	3		1:1:1:1	3.1	3.1
PIE146	LG0AAA12YE03RM1	LG0AAA12YE03RM1	di	AT	11	142	TGAATTGAGGAAATGTTTTATGG	CCGTTTCGGGTTTACCACTA	YES	NO	NO		NO	No assignation	No assignation
PIE147	CL9715_CT14211	LG0AAA12YI13RM1	di	AT	15	233	CGGTTGCGAGGTAAGTAGC	CCCCAACTGCAATACCAAAT	YES	NO	NO		NO	No assignation	No assignation
PIE148	CL9715_CT12927	LG0AAA15YH10RM1	di	GA	10	174	GGTGTTGAAGTTTTTGTTTCC	ATCCTTTGGTGGGTGTGG	YES	YES	10		1:1:1:1	10.3	10.4
PIE149	LG0AAA16YD10RM1	LG0AAA16YD10RM1	di	AT	18	199	ATTTTGTTCCAATCACATCAGA	TCGCCTGTCTTCAAATTATGTC	YES	YES	8		1:1:1:1	8.1	8.2
PIE150	CL326_CT414	LG0AAA18YH10RM1	di	TG	11	154	CATGACCCCATGACTTGTTG	CAGCCTCAATATGGGCATTA	YES	YES	2		1:1:1:1	2.2	2.2
PIE151	CL9715_CT16589	LG0AAA18YJ22RM1	di	AG	10	158	TGGGATTAGGGGTTAGGG	TGGATGCGGTTCTTCTTGTT	YES	YES	2		1:1	2.6	No assignation
PIE152	CL9715_CT16286	LG0AAA1YG07RM1	di	AG	11	247	TGTACCTCTTTCCTCTCTCTAAAACT	GAATTTCTAAACCACTAGCATTGAC	YES	YES	2		1:1:1:1	2.6	2.4
PIE153	LG0AAA1YM07RM1	LG0AAA1YM07RM1	di	TC	11	207	TTCTGTGGTAGTATGAAAATCTCAA	GATGCCATACACATAAGCATGA	YES	NO	NO		NO	No assignation	No assignation
PIE154	CL9715_CT12761	LG0AAA20YE15RM1	di	TC	13	250	CTCCGCCACTGCTAACTCC	TTGTTCTCCCTTTTGCTGCT	YES	NO	NO		NO	No assignation	No assignation
PIE155	CL6949_CT7761	LG0AAA20YM22RM1	di	GA	11	227	CCAGAAAATCAAGGCTGCTC	ACAACTCACTCATCACCACTGA	YES	YES	8		1:1	No assignation	8.2
PIE156	CL8450_CT11856	LG0AAA2YH17RM1	di	AG	11	150	TCCCATCCCTACTAAATCAATCA	GCAGTTTCCTTTGGACTTTTG	YES	NO	NO		NO	No assignation	No assignation
PIE157	CL9715_CT14229	LG0AAA3YH19RM1	di	CT	11	166	TCTTTGCTTCCTACACAGCTTTT	CCCAGTTTTCACAGGCATCT	YES	YES	8		1:1:1:1	8.1	8.4
PIE158	CL9715_CT15023	LG0AAA3YO24RM1	di	TA	12	242	ATGGTTGCGGTGGAGGTA	CTCTGGTAGTAGGGGCACTTG	YES	YES	4		1:1	4.4	No assignation
PIE159	CL6740_CT7533	LG0AAA4YC17RM1	di	TC	15	242	TGCGAAGATGGAGGAAGA	CAAACGAAATCAGAGAACGAAA	YES	YES	3		1:1:1:1	3.2	3.3
PIE160	LG0AAA5YO04RM1	LG0AAA5YO04RM1	di	TC	20	204	ACGGTGCTTTTACGGAAGAT	GGCATTTCCTTCACTCCAAA	NO	NO	NO		NO	No assignation	No assignation
PIE161	CL9715_CT16519	LG0AAA6YG23RM1	di	CT	15	246	CACCCAACTCAATCTCTAACCA	CATTTTTCTGATGACCTTTTCTC	NO	NO	NO		NO	No assignation	No assignation
PIE162	LG0AAA6YI10RM1	LG0AAA6YI10RM1	di	CT	12	211	TTCGATTATCTGATTTTTCAGTGTC	CCGAGCAAGCCATCTAACAT	YES	NO	NO		NO	No assignation	No assignation
PIE163	CL9715_CT12735	LG0AAA7YG23RM1	di	TC	16	220	AGAGGCATGTGGAACCAAG	CAAGCATAGGTGGTGGAACC	YES	YES	3		1:1:1:1	3.2	3.3
PIE164	LG0AAD10YC11RM1	LG0AAD10YC11RM1	di	AT	12	235	CCAGCCCTGCTTATTTTCAG	TGTTTGGGGGACTTTTCTTG	YES	YES	7		1:1:1:1	7.1	7.1
PIE165	CL4187_CT4726	LG0AAD12YJ13RM1	di	CT	12	194	TCCTTGATGATAAGATACACACTCA	TCCATCCTCCCTTTTGTCTC	NO	NO	NO		NO	No assignation	No assignation
PIE166	LG0AAD12YL24RM1	LG0AAD12YL24RM1	di	GA	12	132	TGGTCTCCTACCCCCTTTTC	TTGTTCTGTTCATACCCGTGA	YES	YES	2		1:1	2.2	No assignation
PIE167	LG0AAD13YK08RM1	LG0AAD13YK08RM1	di	TA	12	204	GCACCTAATGGAGGGAGA	GATTAAGATCCAGGCCGATT	YES	YES	7		1:1:1:1	7.1	7.1
PIE168	LG0AAC10YD04RM1	LG0AAC10YD04RM1	tri	TGA	8	202	AAAATTGGTTGCCATTCCAC	AAAGCGCCGGAGTCAAAC	YES	NO	NO		NO	No assignation	No assignation
PIE169	CL9715_CT16064	LG0AAC10YL21RM1	tri	TTC	8	141	TCTTCTCCACATTCCTACTTCTCC	CTTGAGTTCCAAGAAGGATTTG	NO	NO	NO		NO	No assignation	No assignation
PIE170	CL8461_CT12089	LG0AAC10YP13RM1	tri	AGG	10	162	CATAAAGATGGGCATGGTCAG	TCCCTAATGTTGGTGATGTCC	NO	NO	NO		NO	No assignation	No assignation
PIE171	LG0AAC11YF14RM1	LG0AAC11YF14RM1	tri	AGG	7	242	GATGCAAGGGCTACGG	CAACATGAGGATCGGCTAAAG	YES	NO	NO		NO	No assignation	No assignation
PIE172	CL8461_CT12089_CN11086	LG0AAC14YE17RM1	tri	GGA	9	231	ACCTGGGCAACATGGAG	GCACACAGGGTAGTTTTTGC	NO	NO	NO		NO	No assignation	No assignation
PIE173	CL8461_CT12089	LG0AAC22YA23RM1	tri	GGA	9	159	CATAAAGATGGGCATGGTCAG	TCCCTAATGTTGGTGATGTCC	NO	NO	NO		NO	No assignation	No assignation
PIE174	CL8461_CT12089_CN11086	LG0AAC24YJ19RM1	tri	GGA	9	215	ACCTGGGCAACATGGAG	GCACACAGGGTAGTTTTTGC	NO	NO	NO		NO	No assignation	No assignation
PIE175	CL6970_CT7784	LG0AAC24YM02RM1	tri	TCT	8	157	ATTTGTCCACCGAGGTTCAG	CTTGGAAATGTGGGTTTTGG	YES	YES	8		1:1:1:1	8.1	8.3
PIE176	LG0AAC25YE10RM1	LG0AAC25YE10RM1	tri	gga	8	171	GACATAAAGATGGGCATGG	GGCAGCATCTCCCTAATGTT	YES	YES	4		1:1	4.4	No assignation
PIE177	CL8450_CT11835	LG0AAC25YG14RM1	tri	agg	9	157	TAAAGATGGGCATGGTCAGG	TCCCTAATGTTGGTGATGTCC	NO	NO	NO		NO	No assignation	No assignation
PIE178	CL9715_CT13284	LG0AAC26YH24RM1	tri	cac	12	201	ATGGCCGTTCTTAGTTGGTG	TTCAAATGGTGATGGTGGTG	NO	NO	NO		NO	No assignation	No assignation
PIE179	CL8461_CT12089_CN11086	LG0AAC27YL04RM1	tri	gga	9	231	ACCTGGGCAACATGGAG	GCACACAGGGTAGTTTTTGC	YES	NO	NO		NO	No assignation	No assignation
PIE180	CL9715_CT12517_CN11831	LG0AAC2YO10RM1	tri	gga	8	154	TAAAGATGGGCATGGTCAGG	TCCCTAATGTTGGTGATGTCC	NO	NO	NO		NO	No assignation	No assignation
PIE181	CL9715_CT12517	LG0AAC30YK10RM1	tri	gga	9	157	TAAAGATGGGCATGGTCAGG	TCCCTAATGTTGGTGATGTCC	NO	NO	NO		NO	No assignation	No assignation
PIE182	LG0AAC31YN11RM1	LG0AAC31YN11RM1	tri	ACT	10	87	AGGGTTTTTGCGTTGCATAG	TCCTTCACTTGATGAACCACTG	NO	NO	NO		NO	No assignation	No assignation
PIE183	LG0AAC7YO22RM1	LG0AAC7YO22RM1	tri	gga	9	157	TAAAGATGGGCATGGTCAGG	TCCCTAATGTTGGTGATGTCC	YES	YES	4		1:1	4.4	No assignation
PIE184	CL9715_CT13284	LG0AAC9YJ03RM1	tri	cac	12	201	ATGGCCGTTCTTAGTTGGTG	TTCAAATGGTGATGGTGGTG	NO	NO	NO		NO	No assignation	No assignation
PIE185	LG0AAA10YA16RM1	LG0AAA10YA16RM1	tri	cca	10	192	TCGAGAAATGCAAAGAGTGG	CCAATGCCAGAACAAGCAC	NO	NO	NO		NO	No assignation	No assignation
PIE186	CL9715_CT12754	LG0AAA10YK14RM1	tri	taa	9	182	CCATCACAAAACTGCGCTATC	CACGCTCATATACACCCAAATG	YES	YES	10		1:1	10.2	No assignation
PIE187	CL6947_CT7759	LG0AAA12YC08RM1	tri	aca	9	210	TTCTCAGCCCTTCGATCAAC	TTTGTGGTGGTCTTTGTTGG	YES	NO	NO		NO	No assignation	No assignation
PIE188	LG0AAA13YL17RM1	LG0AAA13YL17RM1	tri	atc	8	108	CTACCAACAGAAGACGCAATG	AATTGATGCAGATGGGGAAG	YES	YES	4		1:1	4.4	No assignation
PIE189	CL9715_CT12893	LG0AAA14YM03RM1	tri	gag	9	171	CAACGTGAAGTCAAGCGATG	CAGGCGGTGACAGAGGAG	YES	YES	3		1:1	3.2	No assignation
PIE190	CL7579_CT8458	LG0AAA14YM19RM1	tri	gat	9	180	TCTGGCTCTGTGTTCATACCTC	AACCGCCCTCTAATTCCTTC	NO	NO	NO		NO	No assignation	No assignation
PIE191	CL7953_CT8865	LG0AAA17YA19RM1	tri	ctt	8	205	TTTCCAATGCGTCCAGATAG	AAGGGTCTTTGCTGACGTTG	NO	NO	NO		NO	No assignation	No assignation
PIE192	LG0AAA18YF05RM1	LG0AAA18YF05RM1	tri	cat	8	134	TTGAAAGTGGTCGAAATGGAG	GGCTTAGGGAGAGGGTCAAG	YES	YES	3		1:1	3.2	No assignation
PIE193	CL8676_CT12295	LG0AAA11YO03RM1	tri	TTA	8	216	AGACAATGGCGATACCTTGG	CCCCAATGTTTCAATTCTTCC	YES	YES	2		1:1:1:1	2.2	2.1
PIE194	CL3284_CT3729	LG0AAC15YH13RM1	tri	TTC	7	209	GCTTCCAATTTCCAAATCC	TGGAGGGACGTACTTTCGAG	YES	YES	4		1:1	4.2	No assignation
PIE195	CL909_CT11333	LG0AAD43YH15RM1	tri	CAA	9	203	AGAACCCACAAAGCAGGATG	GAGGCTGTTGAGGCTGTTG	YES	NO	NO		NO	No assignation	No assignation
PIE196	CL7448_CT8309	LG0AAA5YA18RM1	tri	GTG	8	220	GTCTGCGTGTCTCAACTTCG	CACAGCACTCTCACCACAGC	YES	NO	NO		NO	No assignation	No assignation
PIE197	CL8516_CT12169	LG0AAC19YI11RM1	tri	CTA	6	187	CAAGTACCACACCCACAACC	GAAAGAGCACTGCCTCCAAC	YES	YES	2		1:1	No assignation	2.4
PIE198	CL9715_CT14860	LG0AAD23YM20RM1	tri	CAT	6	205	GGTGCTGTGTTGGTAACTGC	GTTCGAAGCCGAATCCATAC	YES	NO	NO		NO	No assignation	No assignation
PIE199	CL5297_CT5940	LG0AAD34YG20RM1	tri	TGG	6	88	GTGGCTATGGTGGTGATGG	CCGCCATATGCATTGTTACC	YES	NO	NO		NO	No assignation	No assignation
PIE200	CL8918_CT10353	LG0AAA14YN15RM1	tri	CAA	5	120	ACAACATGTGCCAAAACTGC	TCGATGATGTGGTTGTTGATG	YES	NO	NO		NO	No assignation	No assignation
PIE201	CL9715_CT15577	LG0AAC19YM15RM1	tri	CAA	7	82	ACCTCAACCTCAACCACCAC	GAGGGCAAAATGGTCTCTTG	YES	YES	5		1:1:1:1	5.2	5.1
PIE202	CL3870_CT4371	LG0AAD46YC03RM1	tri	GAA	8	118	GGGAAGAGAGAAAGAGATGGAAG	CATTTCTGAAAAGCCCAATATG	YES	YES	11		1:1	No assignation	11.4
PIE203	CL9715_CT16027	LG0AAA3YL21RM1	tri	ATC	8	118	ATCGCCGGAAAAACCATAC	AGTCATATTCGGGATTCATGG	YES	NO	NO	Mauvaise qualité	NO	No assignation	No assignation
PIE204	CL8705_CT12304	LG0AAC19YG19RM1	tri	CAA	7	115	GCCATGGCTTACACCACTTC	ACACGTCGGCAAGCAAGTAG	YES	YES	8		1:1:1:1	8.1	8.3
PIE205	CL330_CT419	LG0AAA2YM06RM1	tri	CGT	10	318	AGAAAAATGGCGGAAGAGC	GTAACCGTAACCGCCTCCTC	YES	NO	NO		NO	No assignation	No assignation
PIE206	CL8824_CT10234	LG0AAA4YK24RM1	tri	TGG	9	295	CTGAAGGATGCATTTGCTG	AGCTGCAACAGCTCAAAAGG	NO	NO	NO		NO	No assignation	No assignation
PIE207	CL9715_CT14034	LG0AAC18YM03RM1	tri	GAC	11	310	CTCTTGAACCCCAGAACGAC	TTTGCCTCCCCAAATATGAC	NO	NO	NO		NO	No assignation	No assignation
PIE208	CL6771_CT7566	LG0AAC13YH15RM1	tri	ACC	12	295	ATCCACCAATTCCCACACTC	CTCGTCGTAAAGGCGAAGTG	YES	NO	NO		NO	No assignation	No assignation
PIE209	CL6125_CT6862	LG0AAB9YD12RM1	tri	AAC	12	291	AACGGTGAGATGGGATTGAG	AATCATTGAGGGGATTGCTC	YES	NO	NO		NO	No assignation	No assignation
PIE210	CL8450_CT11850	LG0AAA13YL08RM1	tri	TTC	7	289	AAGCGATGGCTCTGTGACTC	CGGAAGGGCTTAGACTTGC	NO	NO	NO		NO	No assignation	No assignation
PIE211	CL9715_CT14785	LG0AAA20YJ24RM1	tri	CTT	8	302	CATCATGAAGACCACACACG	CCCCAACAGTCCTCACACAG	YES	NO	NO		NO	No assignation	No assignation
PIE212	CL5719_CT6408	LG0AAA19YD17RM1	tri	TGG	7	180	GTGTCCACAACCGGACTTTC	TCGGAGAAGCCTCTTTTTCC	YES	NO	NO		NO	No assignation	No assignation
PIE213	LG0AAC25YD11RM1	LG0AAC25YD11RM1	tri	GGA	5	110	GATGAATGTGCGGAACCAG	AACCCGAGCTCTAGGCATCT	YES	NO	NO		NO	No assignation	No assignation
PIE214	CL9715_CT12746	LG0AAA19YG08RM1	tri	CTG	5	200	AGAAGCAGCAACAACAGCAA	CCTTTGCTTCAGGCTCAGTT	YES	NO	NO		NO	No assignation	No assignation
PIE215	CL209_CT272	LG0AAA15YF18RM1	tri	GAG	6	200	ACGAAATGGAGCTGTTGACC	TCTCCTTCTCTTCTGCCATGA	YES	YES	12		1:1	No assignation	12.1
PIE216	CL459_CT11290	LG0AAA19YE22RM1	tri	GAT	10	150	ACCATTACCAAAACCCTTCAAC	TCTTTTTGGAAGGATTGATGAGA	YES	YES	4		1:1:1:1	4.2	4.3
PIE217	CL9715_CT15803	LG0AAA2YI18RM1	tri	AAC	7	210	GCTCGACTCGGAAGCATTAC	GGCCTTGTCCCAGTCTGTAG	YES	NO	NO		NO	No assignation	No assignation
PIE218	CL577_CT719	LG0AAD49YF07RM1	tri	TCA	6	130	TCAGTTTTTGCACCGAAAGA	CCAGCTCCCACTCCAAAAT	YES	NO	NO		NO	No assignation	No assignation
PIE219	CL580_CT723	LG0AAA5YN24RM1	tri	ACC	7	120	CAACAGAGTCTGGTAGCGAAA	CCAGTCATGCATGTTCTTCG	YES	YES	7		1:1	7.4	No assignation
PIE220	CL9422_CT10949	LG0AAA7YK08RM1	tri	AGA	6	100	GGAACATTTGGTAAAATCAAGTTAAA	CAGACCGGAGATCCACAGTT	NO	NO	NO		NO	No assignation	No assignation
PIE221	CL330_CT419	LG0AAA18YI20RM1	tri	GAC	7	160	GGCTTCGATTCGGTCTCTTT	CAGCAATCCTCTTCGGCTAA	NO	NO	NO		NO	No assignation	No assignation
PIE222	CL5205_CT5835	LG0AAA9YL06RM1	tri	GGT	8	150	CACAAAGAAGAAGAAGATGATGGA	TGATGGTTGGTCTGAGATGG	NO	NO	NO		NO	No assignation	No assignation
PIE223	CL5205_CT5835	LG0AAA9YL06RM1	tri	GGT	8	200	AGAAGCCCAACACGGCTAC	AGCAAAACACAAACGCACAA	YES	NO	NO		NO	No assignation	No assignation
PIE224	CL4857_CT5456	LG0AAA11YG16RM1	tri	TCT	5	160	TCCGAATCGTATGAACAAAATC	TTTTGAAACTTCGTCCTCCA	YES	YES	10		1:1	No assignation	10.3
PIE225	CL9715_CT14519	LG0AAB16YC20RM1	tri	TTC	5	170	TTTGCACCAACATAGGGTGA	CCGCATGATTGTACCTGAAA	YES	NO	NO		NO	No assignation	No assignation
PIE226	CL1095_CT1318	LG0AAB25YG05RM1	tri	TGG	6	200	AATCATGAAATGGGGCTGAG	CAGTGACCCAGCACAAAATG	YES	NO	NO		NO	No assignation	No assignation
PIE227	CL7857_CT8764	LG0AAB28YC08RM1	tri	TGG	8	160	ACCATGATCTGGGAAGCAAC	AAGGGCTTGGTTGGGTTAGT	YES	NO	NO		NO	No assignation	No assignation
PIE228	CL1245_CT1492	LG0AAB3YD06RM1	tri	AGA	8	190	TGGAGGAGCACTGCATATTG	CACTGTGGCTGGAGCATCTA	YES	YES	4		1:1:1:1	4.2	4.3
PIE229	LG0AAB19YN21RM1	LG0AAB19YN21RM1	tri	TCA	6	120	GGTGGCAGTCTTTCAACACA	CTGATGAATGTTGTGCTGATGT	YES	NO	NO		NO	No assignation	No assignation
PIE230	CL9715_CT13433	LG0AAB7YF10RM1	tri	CAA	5	250	GCGTTGCCTCTCTGTCTTTT	CGAACAAAGTAACCAGGAGGA	NO	NO	NO		NO	No assignation	No assignation
PIE231	CL8620_CT9953	LG0AAB9YE08RM1	tri	TCT	6	150	ACCATGGCTTCTTGGAGGAT	GATCTTCAACAGCAGCAGCA	YES	NO	NO		NO	No assignation	No assignation
PIE232	CL8824_CT10234	LG0AAC15YI19RM1	tri	TGG	10	170	CATCTCCACCACCAAAACCT	TGATGAATCTGCCAGCTCAG	NO	NO	NO		NO	No assignation	No assignation
PIE233	CL274_CT352	LG0AAC18YE17RM1	tri	CCA	8	160	CATCAATATCCATGGCAGCA	GAAGCTGGGAAAGAAGCAGA	YES	NO	NO		NO	No assignation	No assignation
PIE234	CL623_CT778	LG0AAC14YH19RM1	tri	CTT	7	200	TTCCTCAACACCCACAACAA	AACATGTGGGTCATCGAGGT	YES	NO	NO		NO	No assignation	No assignation
PIE235	CL2652_CT11384	LG0AAD25YD10RM1	tri	CTA	16	250	AAGACAAGAAGCTTTGAGCAGAA	CCCATCAGAGGTCATGGAAT	YES	NO	NO		NO	No assignation	No assignation
PIE236	CL1338_CT1601	LG0AAA7YL07RM1	tri	GAA	10	200	TCAATCCCATCTTCCTGCTC	TCTATGCGATTCCGCTTACC	YES	YES	12		1:1:1:1	12.2	12.1
PIE237	CL325_CT413	LG0AAA18YN21RM1	di	CT	12	308	CCCATATTTCCTATTGCCAAC	TTGAGCTGAAAAAGGACCAG	YES	NO	NO		NO	No assignation	No assignation
PIE238	CL344_CT11278	LG0AAA18YN22RM1	di	AT	19	203	CTTTGGTAGCATTCCTGTGC	TTCCCCCATTTGTGCTAAAC	YES	YES	1		1:1:1:1	1.2	1.2
PIE239	CL586_CT732	LG0AAA16YI21RM1	di	AT	12	95	CAACAAATGGCTCAACAGTG	CCCATTTGGTAGCAAAGAGTC	YES	NO	NO		NO	No assignation	No assignation
PIE240	CL8607_CT12235	LG0AAC25YN17RM1	di	CT	9	282	GCGTTTTCGAAGCTCCTCTC	CCTCAAGCTTCTTCCCATTG	YES	NO	NO		NO	No assignation	No assignation
PIE241	CL4561_CT5129	LG0AAB26YK19RM1	di	AG	14	204	AATTTTGATGGGCACTTTGC	CACCTCAGCCTTTTGTTGAC	YES	YES	2		1:1:1:1	2.2	2.1
PIE242	CL8578_CT9892	LG0AAB5YF07RM1	di	TA	10	113	GGAGGGAAAAGAACAATGC	TTGCAATCCTCCAAATTTAATG	YES	YES	3		1:1:1:1	3.1	3.3
PIE243	CL1629_CT1924	LG0AAC8YH13RM1	di	AG	15	220	GGGGTCAGTAGGCAAGTCTTC	GAGCTGCATATTTTCCTTAGTCAG	YES	NO	NO		NO	No assignation	No assignation
PIE244	CL9715_CT15579	LG0AAA14YE09RM1	di	GA	8	211	AGCACCCAAAAACCCTAAGC	TCCTTGGTGAGGTTCCAGAG	YES	YES	10		1:1	10.2	No assignation
PIE245	CL8504_CT9787	LG0AAC23YL11RM1	di	CT	11	466	AGTGCCCATTTCCAACAGTC	GTACCTTTCTTGGCCAGCAG	YES	NO	NO		NO	No assignation	No assignation
PIE246	CL1479_CT1753	LG0AAB22YB17RM1	di	CT	11	104	CGCCATAATACCTGCCTTTC	ACTTCAGATCCGCCATTGAC	YES	YES	5		1:1:1:1	5.2	5.1
PIE247	CL8871_CT10298	LG0AAA16YC15RM1	di	GA	12	199	ACCGCATTAGGCACTCAATC	TCCTTGACCCCCTCATAGTG	YES	YES	2		1:1:1:1	2.6	2.4
PIE248	CL9715_CT13689	LG0AAD11YL20RM1	di	AG	12	292	GCCGTAAGAGTTGAGCTTCG	ACGAACTCTCCTTGGCACAC	NO	NO	NO		NO	No assignation	No assignation
PIE249	CL8788_CT12335	LG0AAB10YE17RM1	di	AG	13	281	GCTTTCACCTTTGAGAGAACTTG	TGGCTATGAACTCAGCAATCC	YES	NO	NO		NO	No assignation	No assignation
PIE250	CL8635_CT9980	LG0AAB17YD15RM1	di	AG	11	204	GCTGTAAGCAACACAATAAAACG	TCAAAGGCTTCTGGCTCATC	YES	YES	11		1:1	11.2	No assignation
PIE251	CL8462_CT12104	LG0AAD17YF05RM1	di	CT	13	83	GATTTGAATTTCCACACACAAAC	TGTGTGTGATGATTAACGATGATG	YES	YES	9		1:1:1:1	9.2	9.2
PIE252	CL9715_CT16273	LG0AAD25YI02RM1	di	AT	11	115	GAGGATATTATCAATTGCAGCTC	TTCCAACTGAGTGAGCCTAGC	YES	YES	NO	no assignation	1:2:1	No assignation	No assignation
PIE253	CL9715_CT14797	LG0AAD47YK13RM1	di	CT	10	212	CCAGACACTTCACACCTCCAC	AAGGGCTAAGAAAAGCACCAG	YES	YES	3		1:1	3.2	No assignation
PIE254	CL8480_CT12132	LG0AAA8YK20RM1	di	TC	9	312	TGCGTAAACCAGGAAGAGC	AGGCATGTTTTAAGGGGATG	YES	NO	NO		NO	No assignation	No assignation
PIE255	CL8464_CT12114	LG0AAB17YB19RM1	di	AG	20	289	TCAACCAAGTGAGTTTCTTAGG	TTCTGTCCAGTCCACTCTGC	NO	NO	NO		NO	No assignation	No assignation
PIE256	CL3820_CT4319	LG0AAD5YN04RM1	di	TC	9	209	TTGCTTCCAGTTCCACCTC	GGTGATGGGGTTTTGTTGAG	NO	NO	NO		NO	No assignation	No assignation
PIE257	CL289_CT370	LG0AAA19YP10RM1	di	CT	12	160	GCCAACGAGAGCTAAGTTGC	GCAAGGTCAAGGTCAGGGTA	YES	YES	11		1:1:1:1	11.2	11.2
PIE258	CL419_CT532	LG0AAB5YD14RM1	di	TC	13	150	TCTCGATCTCAAAACAAAACCA	TTTGATTTGTTTAAGGAAAATTGGA	YES	YES	2		1:1:1:1	2.2	2.1
PIE259	CL931_CT1135	LG0AAB10YC04RM1	di	AC	10	120	TGGCTTTATGACACCTTTCG	CCTTTGGCATTTAGCATCAAA	YES	YES	NO	no assignation	1:1:1:1	No assignation	No assignation
PIE260	CL6097_CT6827	LG0AAB20YB20RM1	di	AG	9	160	TTCCTTACTCCTTTCCCACTTC	TGGCTGTTCCAAATCTTCAA	YES	YES	6		1:1:1:1	6.1	6.1
PIE261	CL1016_CT1228	LG0AAB22YF09RM1	di	AT	9	200	ATTTGTTGCTGGGCTTTCAG	AAACCAACAGAAGTGACAGAAAAA	NO	NO	NO		NO	No assignation	No assignation
PIE262	CL1628_CT1923	LG0AAB25YB06RM1	di	CT	16	180	CCTCAAACGCAAGACACTCA	CGGTCACTGGTAATGGGAAT	YES	YES	8		1:1:1:1	8.1	8.4
PIE263	CL7116_CT7944	LG0AAD12YK10RM1	di	TC	13	150	TCTCACGCTCTCATTTCTGA	CAGCCATTATTGAAGAGGAAGAA	NO	NO	NO		NO	No assignation	No assignation
PIE264	CL1824_CT2133	LG0AAC26YB13RM1	di	AT	10	200	GCGCAGAGTCAGAGTTCCTT	ACGAGAATCAAGCGCAAAAT	YES	YES	9		1:1:1:1	9.3	9.2
PIE265	CL1840_CT2154	LG0AAA20YB19RM1	di	CT	14	250	GCTCAGATTTGCCAACACAA	TGTGGGCATGTGTGTTCATA	YES	YES	2		1:1:1:1	2.2	2.1
PIE266	CL8598_CT9916	LG0AAD30YP12RM1	di	AG	17	170	GCTCCTGATCAGCTCTGTCC	CGGGGGCTTCTCTTTTTATT	NO	NO	NO		NO	No assignation	No assignation
PIE267	CL823_CT1012	LG0AAA12YL21RM1	di	AG	11	100	CCAACCATCAAGGCCATTAC	GTGCGAACAGATCCCTTGTC	YES	YES	3		1:1:1:1	3.2	3.3
PIE268	CL42_CT50	LG0AAC17YE23RM1	di	GA	11	120	CATGGTATGTTCGATAGGTCCTT	AAAACAGAATGACCGAAAACAC	NO	NO	NO		NO	No assignation	No assignation
PIE269	CL8654_CT12276	LG0AAD38YK14RM1	di	GA	14	145	TTGTGAACTTGCATGTCATTTG	CCCGGACAAATTTTCACTTC	YES	NO	NO		NO	No assignation	No assignation
PIE270	CL9715_CT16347	LG0AAB11YI10RM1	di	CT	7	100	AGCTGAGGCTGCGCTATCT	ACAGGGGTTTGGAGCAAAAG	YES	NO	NO		NO	No assignation	No assignation
PIE271	CL2700_CT3091	LG0AAB11YB03RM1	di	TC	11	190	CACACTCACCAACCCTACCC	GTGCGGTTGTAGACGGAGAT	YES	YES	2		1:1:1:1	2.2	2.1
PIE272	CL494_CT617	LG0AAD26YA09RM1	di	TC	12	150	CACCAGCTTTCCTTAATCCTTG	GCCATTGGAAGAATCAGGAC	YES	NO	NO		NO	No assignation	No assignation
PIE273	CL8461_CT12085	LG0AAC17YB01RM1	di	TC	16	160	CTTCGTGCTCTCCGTCTCTC	TAGAGGTCCTGCTGCTTGGT	YES	NO	NO		NO	No assignation	No assignation
PIE274	CL9715_CT13207	LG0AAD16YH07RM1	di	CT	18	220	TTTTGCCTGCCTAGCTGTTT	GCAAGGTCAAGGTCAGGGTA	YES	NO	NO		NO	No assignation	No assignation
PIE275	CL8450_CT11842	LG0AAC16YF02RM1	di	AT	15	180	GCAGCAATACCAACACAATGA	GGAGCAGATAAGCTTCCCTTT	YES	YES	11		1:1:1:1	11.2	11.2
PIE276	CL2549_CT2924	LG0AAD46YN07RM1	di	TA	14	190	TCTGACTGCCTACGACGAAA	AACATGCTTGGCCAGAAATC	YES	NO	NO		NO	No assignation	No assignation
POR001	CL4181_CT4720	LG0AAA14YG15RM1.SCF, LG0AAA14YG15RM1.SCF_1, LG0AAA7YM19RM1.SCF, LG0AAA7YM19RM1.SCF_1, LG0AAD37YD14RM1.SCF, LG0AAD37YD14RM1.SCF_1, LG0AAD37YM18RM1.SCF, LG0AAD37YM18RM1.SCF_1, LG0AAD39YM06RM1.SCF, LG0AAD39YM06RM1.SCF_1, LG0AAD46YB24RM1.SCF, LG0AAD46YB24RM1.SCF_1, LG0AAD47YK21RM1.SCF, LG0AAD47YK21RM1.SCF_1	tri	atc	5	120	TCCCTCTTAAACGCAACTCAA	TTTGGATCTGTTGTGGCTGT	YES	YES	2		1:1	No assignation	2.1
POR002	CL9715_CT13317	LG0AAD27YO19RM1.SCF, LG0AAD26YN12RM1.SCF_1a	tri	agg	5	220	CGAAGGAAAAGCCAAAAGAA	GCATTCAGTGCAACAAGTCC	YES	YES	1		1:1:1:1	1.1	1.1
POR003	CL2662_CT3047	LG0AAD44YM05RM1.SCF, SSH3pl3H09.esd, LG0AAD23YC03RM1.SCF_1t, LG0AAA12YK19RM1.SCF_1t, LG0AAD51YH20RM1.SCF, LG0AAD7YO02RM1.SCF, LG0AAD5YP03RM1.SCF_1t, LG0AAD34YE22RM1.SCF_1t, LG0AAD41YP14RM1.SCF, LG0AAA6YN23RM1.SCF_1t, LG0AAD28YL19RM1.SCF_1°, LG0AAB29YI03RM1.SCF, LG0AAD49YH01RM1.SCF, LG0AAB15YN01RM1.SCF, LG0AAB28YF05RM1.SCF	di	ct	8	130	CTCGCTCTCCTCCCCTAATC	AGCTTTGATCGAGTCCGAAA	YES	YES	3		1:1:1:1	3.2	3.1
POR004	CL7730_CT8628	LG0AAD50YO16RM1.SCF, LG0AAD29YI15RM1.SCF	tri	aga	6	149	TTGAAAGTTGTAAACTTGAAATGC	TTTGTGGGGTTTTTGAGAGG	YES	NO	NO		NO	No assignation	No assignation
POR005	CL3317_CT3768	LG0AAD43YO14RM1.SCF, LG0AAD38YD24RM1.SCF	tri	cac	9	120	GGGTCCGAAAAAGGGTTACT	GCTGCAGATACAGACGCCTA	YES	NO	NO		NO	No assignation	No assignation
POR006	CL9715_CT15579	LG0AAC24YH18RM1.SCF, LG0AAA20YD08RM1.SCF_1X, LG0AAA14YE09RM1.SCF, LG0AAC24YK18RM1.SCF, LG0AAC13YN23RM1.SCF, LG0AAB3YL03RM1.SCF, LG0AAB16YJ06RM1.SCF, LG0AAD10YF09RM1.SCF_1t, LG0AAD23YN12RM1.SCF, LG0AAD51YJ08RM1.SCF, LG0AAC6YH16RM1.SCF, LG0AAA10YJ18RM1.SCF, LG0AAA3YB12RM1.SCF_1X, LG0AAA7YJ14RM1.SCF, LG0AAD46YK01RM1.SCF_1X, LG0AAC24YC08RM1.SCF	di	tc	6	150	CTATGGCTGTCACCATGTCG	AGCACCCAAAAACCCTAAGC	YES	YES	10		1:1	10.1	No assignation
POR007	CL9715_CT14883	LG0AAD42YH11RM1.SCF, LG0AAD26YA12RM1.SCF, LG0AAD14YG06RM1.SCF, LG0AAD15YO17RM1.SCF, LG0AAA5YM14RM1.SCF, LG0AAD26YK01RM1.SCF, LG0AAD39YE09RM1.SCF, LG0AAD12YP05RM1.SCF, LG0AAD37YP18RM1.SCF, LG0AAD39YO18RM1.SCF, LG0AAD39YB09RM1.SCF, LG0AAD1YJ20RM1.SCF, LG0AAC15YB17RM1.SCF	tri	gca	7	128	ATACACAGCCACAGCAGCAA	CCGGATACTGCATAGCCATC	YES	YES	2		1:1	No assignation	2.1
POR008	CL883_CT1081	LG0AAB16YP01RM1.SCF, LG0AAD34YC22RM1.SCF_1X	tri	gtg	5	146	AGGGGTCATCAGAGTTGGTG	ATCCCTCAGTCTTCCCGAAC	YES	NO	NO		NO	No assignation	No assignation
POR009	CL8302_CT9239	LG0AAA3YG02RM1.SCF, LG0AAD45YI24RM1.SCF	di	ag	11	150	GGAGGCTTGTGTAGGACTCG	AGGGCTCTCTCGTTTCACCT	YES	YES	NO	no assignation	1:1	No assignation	No assignation
POR010	CL200_CT261	LG0AAA15YB06RM1.SCF, LG0AAD24YM09RM1.SCF, LG0AAD49YF01RM1.SCF	di	ct	12	165	GAAATCTGAACCCAGGTGGT	TTCAACCAAGAAGAACAAGAAGAA	YES	NO	NO		NO	No assignation	No assignation
POR011	CL9715_CT16543	LG0AAD41YP21RM1.SCF, LG0AAC17YL14RM1.SCF	tri	ctt	9	220	ATCCTTCAACGCCCTTTAGC	GGCAAGCTTAGAAACGGAGA	YES	NO	NO		NO	No assignation	No assignation
POR012	CL9715_CT12606	LG0AAD30YA18RM1.SCF_1°, LG0AAD39YL16RM1.SCF_1a	tri	cac	8	130	TCAGCAGCACCAACAGAATC	TCGACAGTCTTGCAGTGTCC	YES	YES	6		1:1:1:1	6.1	6.1
POR014	CL3472_CT3937	LG0AAD49YG22RM1.SCF, LG0AAD47YO13RM1.SCF_1a	di	ct	8	180	TTCCCACACATCAATTTTTCC	TGAGACGTAAGAGCCAATCCT	YES	YES	5		1:1	5.5	No assignation
POR015	CL5009_CT5616	LG0AAD37YM09RM1.SCF, LG0AAD37YM09RM1.SCF_1, LG0AAD30YN06RM1.SCF, LG0AAD30YN06RM1.SCF_1, LG0AAD18YD14RM1.SCF, LG0AAD18YD14RM1.SCF_1	di	ct	10	140	GCAAAGCAAAGCAAAACACA	CCCCCAATCATACAAATTCAA	YES	YES	1		1:1:1:1	No assignation	1.1
POR016	CL7922_CT8832	LG0AAC23YB17RM1.SCF, LG0AAC21YJ23RM1.SCF, LG0AAD3YN12RM1.SCF	tri	ggt	6	145	AGCAACAGCAGAGCCAAAAT	CAGCGGCTTTGAGGTAATTC	YES	YES	6		1:1	6.1	No assignation
POR017	CL6798_CT7595	LG0AAD35YI03RM1.SCF, LG0AAD38YK10RM1.SCF_1t	di	ct	12	140	CCCATATCCCTCTACGAAAGAA	CTGGAGATGACATAGTGTCTCAAA	YES	YES	6		1:1:1:1	6.4	6.1
POR018	CL8795_CT12340	LG0AAD8YC13RM1.SCF, LG0AAD35YM16RM1.SCF_1°, LG0AAC23YM14RM1.SCF, LG0AAC13YK20RM1.SCF, LG0AAD2YI19FM1.SCF, LG0AAD15YA21RM1.SCF, LG0AAD35YE01RM1.SCF	tri	act	6	130	TCCCTTCCCTTCCTGCTATT	CCACGCGAGTAGTGAATCAA	YES	YES	6		1:1	No assignation	6.1
POR019	CL3293_CT3740	LG0AAD43YD13RM1.SCF, LG0AAD13YN19RM1.SCF	di	ta	13	175	ATCACAAACCCCAACCCATA	GCCATCCTTAAACCCCTTTG	YES	YES	2		1:1	No assignation	2.4
POR020	CL6888_CT7695	LG0AAD31YD02RM1.SCF, LG0AAD36YJ23RM1.SCF	tri	gat	8	126	CAAATCCGCTCAACTTGTCA	ACCATCGTCTCCAACATCAA	YES	YES	12		1:1	No assignation	12.2
POR021	CL2699_CT3090	LG0AAD15YO23RM1.SCF_1t, LG0AAD15YO23RM1.SCF_1t_1, LG0AAD24YC22RM1.SCF_1°, LG0AAD24YC22RM1.SCF_1a_1, LG0AAD51YI18RM1.SCF_1X, LG0AAD51YI18RM1.SCF_1X_1, LG0AAD1YL07FM1.SCF_1X, LG0AAD1YL07FM1.SCF_1X_1, LG0AAD1YL07FM2.SCF_1X, LG0AAD1YL07FM2.SCF_1X_1, LG0AAD1YL07RM1.SCF_1X, LG0AAD1YL07RM1.SCF_1X_1, LG0AAD50YN06RM1.SCF_1X, LG0AAD50YN06RM1.SCF_1X_1	tri	aat	5	125	AAGTCAAACCTTGCACAATCC	GAACCCGACCCATGTAATTG	YES	YES	6		1:1	6.1	No assignation
POR022	CL9715_CT16129	LG0AAD37YK04RM1.SCF, LG0AAD37YK04RM1.SCF_1, LG0AAD37YE09RM1.SCF, LG0AAD37YE09RM1.SCF_1, LG0AAD43YK15RM1.SCF, LG0AAD2YD15RM1.SCF	di	ct	15	160	CTTATCTTTCCGGCCTGCTT	CGAGCTGTTCTTGAAGGTTG	YES	YES	2		1:1:1:1	2.6	2.4
POR023	CL6885_CT7692	LG0AAA5YJ09RM1.SCF_1X, LG0AAA5YJ09RM1.SCF_1X_1, SSH2pl1D11.esd, SSH2pl1D11.esd_1, LG0AAD37YJ11RM1.SCF_1X, LG0AAD37YJ11RM1.SCF_1X_1	tri	ctt	6	170	TCGACTTCATCCCCATCTTC	CATACGGACCACTTGCCTCT	YES	YES	2		1:1	2.1	No assignation
POR024	CL2699_CT3090	LG0AAD15YO23RM1.SCF_1t, LG0AAD15YO23RM1.SCF_1t_1, LG0AAD24YC22RM1.SCF_1°, LG0AAD24YC22RM1.SCF_1a_1, LG0AAD51YI18RM1.SCF_1X, LG0AAD51YI18RM1.SCF_1X_1, LG0AAD1YL07FM1.SCF_1X, LG0AAD1YL07FM1.SCF_1X_1, LG0AAD1YL07FM2.SCF_1X, LG0AAD1YL07FM2.SCF_1X_1, LG0AAD1YL07RM1.SCF_1X, LG0AAD1YL07RM1.SCF_1X_1, LG0AAD50YN06RM1.SCF_1X, LG0AAD50YN06RM1.SCF_1X_1	di	ag	10	185	GCCCCGGATTTATTTCTCTG	TGAGCCTCAACCAAAACAAA	YES	YES	6		1:1	6.1	No assignation
POR025	CL4416_CT4972	LG0AAD43YE09RM1.SCF_1X, LG0AAD38YF22RM1.SCF_1X, LG0AAD14YN07RM1.SCF_1X	di	tc	10	120	CACACAAACCCATATGATCTGAA	TCTCTTTCGATCCCTTCTGC	YES	YES	NO	no assignation	1:1:1:1	No assignation	No assignation
POR026	CL3270_CT3712	LG0AAD18YF13RM1.SCF_1t, LG0AAD2YJ07RM1.SCF, LG0AAA6YP01RM1.SCF, LG0AAD42YH08RM1.SCF	di	tc	8	160	CAATCCCCACATCCAAGTTT	TTGCTGTTGCTTGTTTTTGC	YES	YES	10		1:1	No assignation	10.1
POR027	CL4996_CT5604	LG0AAB23YI08RM1.SCF, LG0AAB21YD08RM1.SCF, LG0AAA9YF18RM1.SCF, LG0AAA14YJ01RM1.SCF_1X, LG0AAB14YF13RM1.SCF, LG0AAB11YH22RM1.SCF, LG0AAA5YO16RM1.SCF, LG0AAA12YP19RM1.SCF_1X, LG0AAA1YD17RM1.SCF_1X, LG0AAD37YM21RM1.SCF_1a, LG0AAB4YA14RM1.SCF, LG0AAB27YP03RM1.SCF, LG0AAB6YL11RM1.SCF, LG0AAB18YJ01RM1.SCF, LG0AAD15YG10RM1.SCF, LG0AAB29YD21RM1.SCF, LG0AAC15YE03RM1.SCF, LG0AAB12YI05RM1.SCF	di	ga	10	130	AGGCCCAGTTCATCCTTACA	TGGTAATCCAACTCCAAGCTG	YES	YES	6		1:1:1:1	6.4	6.2
POR028	CL9715_CT15579	LG0AAA12YP09RM1.SCF_1X, LG0AAC14YH21RM1.SCF, LG0AAB7YK17RM1.SCF, LG0AAC21YJ03RM1.SCF, LG0AAB23YH06RM1.SCF, LG0AAC31YC03RM1.SCF, LG0AAA8YJ18RM1.SCF, LG0AAC15YK08RM1.SCF	tri	aat	5	125	TCTTCAAAACCCCTTCAACG	TGAGGATGCCATAACCATCA	YES	YES	10		1:1:1:1	10.2	10.4
POR029	CL5742_CT11498	LG0AAA19YA20RM1.SCF, LG0AAD40YA05RM1.SCF_1t	tri	acc	9	160	TGGGTTGTGTCTCTCAATGG	AAGCCTGCAATGAAGCTGAT	YES	YES	4		1:1:1:1	4.2	4.1
POR030	CL5416_CT11481	LG0AAA17YP24RM1.SCF, LG0AAD49YN03RM1.SCF, LG0AAC28YF02RM1.SCF	tri	ccg	8	120	CTCACTCCAAACTCCGAAGC	CTAACCCTCCCACCTCCATT	YES	YES	5		1:1	5.2	No assignation
POR031	CL9363_CT10883	LG0AAD34YO19RM1.SCF_1°, LG0AAB24YI23RM1.SCF, LG0AAB29YH15RM1.SCF, LG0AAB19YL19RM1.SCF	di	gt	8	200	TGTATCCAATTGAACCCAAAAA	TCAAACCTCTGAACCCAACA	YES	YES	NO	no assignation	1:2:1	No assignation	No assignation
POR032	CL6757_CT7551	LG0AAD13YK16RM1.SCF, LG0AAD21YN10RM1.SCF_1°, LG0AAD44YF03RM1.SCF, LG0AAD48YE23RM1.SCF_1°, LG0AAA14YE15RM1.SCF, LG0AAD18YP01RM1.SCF	di	ct	9	125	GCTACTCTCACCGCACCATT	GAGCCAGATGGGTCACAGAG	YES	YES	3		1:1:1:1	3.2	3.1
POR033	CL3206_CT3639	LG0AAD40YC17RM1.SCF, LG0AAD21YG09RM1.SCF	di	tc	10	210	TCTCTTACAACCCAGTACTTCCA	ACCCTACAGGTGCCTCTCTG	YES	YES	2		1:1	No assignation	2.4
POR034	CL9715_CT15945	LG0AAD10YJ15RM1.SCF, LG0AAD3YD02RM1.SCF	tri	ttc	7	160	TGCGTCTCAATCACTCTCTCTT	TCGATCCGTGAAAATCTGAA	YES	YES	6		1:1	No assignation	6.1
POR035	CL3118_CT3543	LG0AAD38YB21RM1.SCF, LG0AAD18YI20RM1.SCF	di	at	11	199	GCGGGCAGGTTTGGTCTAT	CACAACAACAACCTGTGCTG	NO	NO	NO		NO	No assignation	No assignation
POR036	CL8450_CT11793	LG0AAB18YK22RM1.SCF, LG0AAD44YB23RM1.SCF_1X	di	at	18	155	TCGGTCCGAAAACACAATTA	GAAAATGGATAGACAAAGCCTCA	YES	NO	NO		NO	No assignation	No assignation
POR037	CL6798_CT7595	LG0AAD35YI03RM1.SCF, LG0AAD38YK10RM1.SCF_1t	di	ct	12	130	CCCATATCCCTCTACGAAAGAA	CTGGAGATGACATAGTGTCTCAAA	YES	NO	NO		NO	No assignation	No assignation
POR038	CL9715_CT16129	LG0AAD37YK04RM1.SCF, LG0AAD37YK04RM1.SCF_1, LG0AAD37YE09RM1.SCF, LG0AAD37YE09RM1.SCF_1, LG0AAD43YK15RM1.SCF, LG0AAD2YD15RM1.SCF	di	ct	15	140	GCCTGCTTTTTGTTCCAGAT	CGAGCTGTTCTTGAAGGTTG	YES	NO	NO		NO	No assignation	No assignation
POR039	CL9715_CT13317	LG0AAD27YI04RM1.SCF, LG0AAD10YN06RM1.SCF	tri	cct	5	220	CGAAGGAAAAGCCAAAGAA	GCATTCAGTGCAACAAGTCC	YES	NO	NO		NO	No assignation	No assignation
POR040	CL119_CT157	LG0AAD15YI04RM1.SCF, LG0AAD43YI12RM1.SCF	di	ga	11	230	CATCATACGACCCGAAAACC	TCTTCTGCTCCTCTCCCCTA	YES	NO	NO		NO	No assignation	No assignation
POR041	CL9715_CT14922	LG0AAD20YB03RM1.SCF, LG0AAD20YB03RM1.SCF_1, LG0AAD43YN13RM1.SCF, LG0AAD43YN13RM1.SCF_1, LG0AAC25YK13RM1.SCF, LG0AAC25YK13RM1.SCF_1, LG0AAC5YG14RM1.SCF, LG0AAC5YG14RM1.SCF_1, LG0AAD12YE16RM1.SCF, LG0AAD12YE16RM1.SCF_1, LG0AAD38YM18RM1.SCF, LG0AAD18YJ21RM1.SCF, LG0AAC17YN16RM1.SCF, LG0AAC17YN16RM1.SCF_1, LG0AAA11YN04RM1.SCF, LG0AAA11YN04RM1.SCF_1	di	ct	14	140	TGAAACCCAGAGGCAGAGAT	CCAATTGCCAAAGAAAAGAG	YES	NO	NO		NO	No assignation	No assignation
POR042	CL7169_CT8001_CN7141	LG0AAD18YG19RM1.SCF_2X_1a, LG0AAD46YC12RM1.SCF_2X	tri	cac	5	150	CCACCTGAATCACACGATCT	AGTGCATGAATCTCGGGAAG	YES	NO	NO		NO	No assignation	No assignation
POR043	CL4996_CT5604	LG0AAB23YI08RM1.SCF, LG0AAB21YD08RM1.SCF, LG0AAA9YF18RM1.SCF, LG0AAA14YJ01RM1.SCF_1X, LG0AAB14YF13RM1.SCF, LG0AAB11YH22RM1.SCF, LG0AAA5YO16RM1.SCF, LG0AAA12YP19RM1.SCF_1X, LG0AAA1YD17RM1.SCF_1X, LG0AAD37YM21RM1.SCF_1a, LG0AAB4YA14RM1.SCF, LG0AAB27YP03RM1.SCF, LG0AAB6YL11RM1.SCF, LG0AAB18YJ01RM1.SCF, LG0AAD15YG10RM1.SCF, LG0AAB29YD21RM1.SCF, LG0AAC15YE03RM1.SCF, LG0AAB12YI05RM1.SCF	di	ga	10	105	AGGCCCAGTTCATCCTTACA	TGGTAATCCAACTCCAAGCTG	NO	NO	NO		NO	No assignation	No assignation
POR044	CL9715_CT13971	LG0AAD26YC12RM1.SCF_1a, LG0AAD43YK24RM1.SCF, LG0AAC21YB23RM1.SCF, LG0AAC15YP14RM1.SCF, LG0AAC20YN04RM1.SCF	tri	ccg	5	156	TCTCCTCTCCGCAAGCTAAG	CACGTCATCAGTCTCCTCCA	YES	NO	NO		NO	No assignation	No assignation
POR045	CL9715_CT14066	LG0AAA20YI08RM1.SCF, LG0AAD51YC21RM1.SCF	di	gt	7	150	CACCTTCTGTTGCGTTGTGT	TGTGACATTCCTCCCTTTCC	YES	NO	NO		NO	No assignation	No assignation
POR046	CL6098_CT6830	LG0AAD22YA04RM1.SCF, LG0AAD45YP13RM1.SCF_2a_1t, LG0AAD19YA19RM1.SCF_2a, LG0AAD25YC22RM1.SCF_2a, LG0AAD11YJ10RM1.SCF_2a	tri	cct	5	130	CCTGTAGCCAAACCTGTGGT	TTGTTGATACGGTGGTGGTG	YES	NO	NO		NO	No assignation	No assignation
POR047	CL9715_CT15814	LG0AAD20YO09RM1.SCF_1X, LG0AAD43YD02RM1.SCF, LG0AAD19YI24RM1.SCF_1X	di	ag	15	150	TCAGACCTCCGCTTCTCTTC	TTTCGCTTTCGCTCTCTCTC	YES	NO	NO		NO	No assignation	No assignation
POR047	CL9715_CT15814	LG0AAD20YO09RM1.SCF_1X, LG0AAD43YD02RM1.SCF, LG0AAD19YI24RM1.SCF_1X,	di	ag	15	145	TCAGACCTCCGCTTCTCTTC	TTTCGCTTTCGCTCTCTCTC	YES	NO	NO		NO	No assignation	No assignation
POR048	CL3295_CT3742	LG0AAD43YE03RM1.SCF_1X, LG0AAD4YK09RM1.SCF	tri	tac	5	130	GGCGTTCCCCCAAATAGT	GTAGGGGTGGCGTGGTATT	YES	NO	NO		NO	No assignation	No assignation
POR049	CL8461_CT11997	LG0AAA11YK16RM1.SCF_1a, LG0AAA11YK16RM1.SCF_1a_1, LG0AAA8YG06RM1.SCF, LG0AAA8YG06RM1.SCF_1, LG0AAA7YM12RM1.SCF, LG0AAA7YM12RM1.SCF_1, LG0AAD5YK08RM1.SCF_1X, LG0AAD43YB09RM1.SCF, LG0AAD2YK16RM1.SCF_2X, LG0AAD2YK16RM1.SCF_2X_1, LG0AAD51YI01RM1.SCF_1X, LG0AAD37YB10RM1.SCF_1X, LG0AAC19YO24RM1.SCF, LG0AAC19YO24RM1.SCF_1, LG0AAD24YP11RM1.SCF_1X, LG0AAD24YP11RM1.SCF_1X_1, LG0AAD44YM12RM1.SCF, LG0AAD3YB0…	tri	cca	5	191	TTGAAGATTGAAGCATCCCATA	CCTCTCAGTTTTGGCAGCTC	YES	NO	NO		NO	No assignation	No assignation
POR050	CL6775_CT7570	LG0AAD35YL06RM1.SCF, LG0AAD35YL06RM1.SCF_1, LG0AAD11YF03RM1.SCF, LG0AAD11YF03RM1.SCF_1, LG0AAD36YH11RM1.SCF, LG0AAD36YH11RM1.SCF_1, LG0AAD1YK03FM2.SCF, LG0AAD1YK03FM2.SCF_1, LG0AAD1YO02FM2.SCF_1X, LG0AAD1YO02FM2.SCF_1X_1, LG0AAD45YB16RM1.SCF_1X, LG0AAD45YB16RM1.SCF_1X_1, LG0AAD1YK03FM1.SCF, LG0AAD1YK03FM1.SCF_1	tri	agg	5	130	GGAAAGAGCAGGATCAAACG	CCCAACAAATGGTTTTGGAC	YES	NO	NO		NO	No assignation	No assignation
POR051	CL7158_CT7991	LG0AAC14YK08RM1.SCF, LG0AAA20YP18RM1.SCF_1X, LG0AAC4YG07RM1.SCF, LG0AAD42YF13RM1.SCF, LG0AAC11YF20RM1.SCF, LG0AAD20YN20RM1.SCF_1a, LG0AAD38YA06RM1.SCF_1a, LG0AAD18YD03RM1.SCF_1a, LG0AAD6YF08RM1.SCF_1a,	di	ga	15	120	TTTGATTGGAGAGTGAGGTTTTT	AAGAATTGGGCAATGGAATG	YES	NO	NO		NO	No assignation	No assignation
POR052	LG0AAD34YN08RM1.SC	LG0AAD34YN08RM1.SCF_1X, LG0AAD45YD18RM1.SCF_1X, LG0AAD29YL01RM1.SCF_1X	tri	aag	5	150	CCACGCTTCTGATGTGAAAA	CTACGACAGGCATTGCTGAA	YES	NO	NO		NO	No assignation	No assignation
POR053	CL428_CT542	SSH6gfpl1H02.esd_2X, LG0AAD37YE11RM1.SCF, SSH6gfpl1A04.esd, SSH6gfpl3E12.esd, LG0AAD19YB16RM1.SCF, LG0AAA20YO07RM1.SCF_1a, LG0AAB28YE23RM1.SCF	tri	gta	5	138	GAGCCAAAAGAACCTGATGC	GGCCCTCTTCAGAGACTGACT	YES	NO	NO		NO	No assignation	No assignation
POR054	CL9579_CT11111_CN9589	LG0AAD27YN03RM1.SCF_2a, LG0AAA3YA16RM1.SCF	tri	agg	5	200	AGAATGGAGGGGATTCAGG	CTCGAGGGTTTTCCTTGAGA	YES	NO	NO		NO	No assignation	No assignation
POR055	CL8165_CT9090	LG0AAD35YL12RM1.SCF, LG0AAA16YK01RM1.SCF	tri	agg	5	136	GAAGGTGGATCCGAATACGA	GCACGAGCCTCCACTTCTAC	NO	NO	NO		NO	No assignation	No assignation
VIT001	CL2738_CT3133	LG0AAD19YI07RM1	di	CT	7	149	TCTTCCACAGAGCTCCAACA	AAATGAAGCATTGGGCAGAG	NO	NO	NO		NO	No assignation	No assignation
VIT002	CL2706_CT3097	LG0AAD21YL02RM1	di	AG	15	128	CGGAGAAGTGGAAAAAGACTG	GAGACCACCTGCTTCCTCTG	NO	NO	NO		NO	No assignation	No assignation
VIT003	CL2844_CT3248	LG0AAD38YB15RM1	di	TA	10	164	GCAGTATCCAAACAGACCCTAA	GCTTTGCTCTAAACAGCAACTT	YES	YES	4		1:1	4.2	No assignation
VIT004	CL2841_CT3245	LG0AAD15YJ22RM1	di	AG	7	140	CGTTTTCTGAGCCATGATGA	CACGGCTAGGAGAGTTGGAG	YES	NO	NO		NO	No assignation	No assignation
VIT005	CL2827_CT3231	LG0AAD24YN04RM1	di	TC	15	191	TCAAACCCAGTTCAGAAAATCC	TTTTGTGCATCTGAGTCTTTCAA	NO	NO	NO		NO	No assignation	No assignation
VIT006	CL9715_CT15846	LG0AAD27YI20RM1	di	AG	10	141	CCACATCTCCCCAAAACAAT	TGCCACATTTTCCCTGTATG	YES	NO	NO		NO	No assignation	No assignation
VIT007	CL2778_CT11390	LG0AAD27YG24RM1	di	TC	14	137	ACCCTTTCCTCTTCCCAAAG	GGAAATCGGAAATCGGAAAT	YES	YES	1		1:1:1:1	1.1	1.1
VIT008	CL8918_CT10352	LG0AAD6YG02RM1	tri	AAT	6	152	GGAGTGGGAGAGAGTTCACG	GTTGTCAAGGCAGCCAAAAT	NO	NO	NO		NO	No assignation	No assignation
VIT009	CL643_CT11311	SSH3pl4H01	di	AG	7	160	CTGCTGCTGCTTCTTCCTCT	GCGATCCGTAGGGTTAGGTC	YES	YES	7		1:1:1:1	7.1	7.1
VIT010	LG0AAD4YL04RM1	LG0AAD4YL04RM1	di	TC	10	147	CACGTGCATGTAAAGGTGCT	CTGTGTCTGTGATGCGTGTTT	YES	YES	12		1:1:1:1	12.1	12.1
VIT011	CL9715_CT14045	LG0AAA4YP02RM1	di	CT	9	123	TATAGCCACCGATTCCATCC	CCCGCTGATCCTGAAACTTA	NO	NO	NO		NO	No assignation	No assignation
VIT013	SSH4GFp12D07	SSH4GFp12D07	tri	AAC	7	161	GCCATGGCTTACACCACTTC	ATCAACAGAGCGGGTTTGTC	YES	YES	8		1:1:1:1	8.1	8.3
VIT014	CL9715_CT15826	LG0AAB19YE20RM1	di	TC	9	118	TCTGTCCACCAACAGCGTTA	ACCCTCGAGAACTGTCTGGT	NO	NO	NO		NO	No assignation	No assignation
VIT015	CL9715_CT15826	LG0AAA10YM07RM1	di	TC	10	154	AATGACCTCTGCTGGCAAGT	CACGTCCCATTTTGTTTCCT	NO	NO	NO		NO	No assignation	No assignation
VIT016	CL323_CT411	LG0AAC18YD22RM1	tri	AAC	4	161	CAAAGAACCCGTTTTTCTCG	TCGTCAACACCTCATTCAGC	NO	NO	NO		NO	No assignation	No assignation
VIT017	CL8918_CT10353	LG0AAD45YL16RM1	tri	CGG	6	101	GATCCGAATCCGAAACTGAA	GTTACGAGCGAGGACGTTGT	YES	YES	NO	no assignation	1:1:1:1	No assignation	No assignation
VIT018	LG0DAAD17YN19RM1	LG0DAAD17YN19RM1	tri	(CCA)(AAC)	7	101	TGATGCGTTTGTGTTTGTTG	CCAACAACATGTGCCAAAAC	YES	YES	4		1:1	4.4	No assignation
VIT019	LGOAAC3YI04RM1	LGOAAC3YI04RM1	tri	(TGA)GGA(GAA)	8	163	CAAGTATGGGGGCTATGGTG	CTCATCATCATGGCTCTTGC	NO	NO	NO		NO	No assignation	No assignation
VIT020	CL2338_CT2696	LG0AAD7YO12RM1	di	CT	10	149	CCAAACACGGCTTACAAAGAA	CCGCTCGAGGCTTTTCTAGT	YES	YES	2		1:1:1:1	2.2	2.1
VIT021	CL2346_CT2704	LG0AAA14YA15RM1	di	GA	9	170	GCCGATCCTCGATCTGATAC	CGCTGAGACCTTCTTCAACC	YES	YES	7		1:1	7.3	No assignation
VIT022	LG0AAD15YB12RM1	LG0AAD15YB12RM1	di	AG	11	177	TTCTGGGAAAGTAGCTTTGGA	TTCAACGCAGACTTGGTTTG	YES	NO	NO		NO	No assignation	No assignation
VIT023	LGOAAD25YN12RM1	LGOAAD25YN12RM1	tri	ATA	6	136	AATGCGAACGACATGAACAA	CTCTCGTCGGAGACTCAACC	YES	YES	5		1:1	No assignation	5.1
VIT026	CL9715_CT13700	LG0AAC23YM16RM1	tri	CCA	8	163	CCACCTAAACCAAACCCTCA	TGTTGCCAATACCGATTCCT	YES	YES	1		1:1:1:1	1.2	1.2
VIT027	CL9715_CT13807	LG0AAD34YD17RM1	di	AG	11	159	AAAGGCCGATTCCCTCTTTA	CCCATTTGTTTCCAATCACC	NO	NO	NO		NO	No assignation	No assignation
VIT028	CL2370_CT2734	LG0AAD15YN04RM1	di	AG	9	164	CGGAGTTGGTAGGCTCGAT	CTCTCCCTCACTCTCCCTCA	YES	NO	NO		NO	No assignation	No assignation
VIT029	CL2383_CT2747	LG0AAD36YG03RM1	tri	AAT	6	160	GCAAGTCGAGATTCAAGGA	CAATGTCTCCTCATGTTGGTC	NO	NO	NO		NO	No assignation	No assignation
VIT030	CL8386_CT9330	LG0AAD17YD03RM1	di	CT	9	113	GGGAAAAGAAAAGCAAAGCA	GTCGCCGAGTTACGAGTTTC	YES	NO	NO		NO	No assignation	No assignation
VIT031	CL109_CT143	LG0AAD16YA13RM1	di	CT	9	110	GCCACCCACCACTTTACAA	TTGAAGCTTGGAGGAGATGAA	YES	YES	8		1:1:1:1	8.1	8.2
VIT032	CL6369_CT7124	LG0AAD18YA14RM1	tri	GCA	6	103	CGAAGAAGAAGGACCAGCAA	GTGACGATCTTGCTGCATTG	NO	NO	NO		NO	No assignation	No assignation
VIT033	CL9715_CT15462	LG0AAD35YG22RM1	tri	(CTT)(CCT)CTT	9	111	CATGAAGAACACACACGATGC	TTCGGTGAACTTGAACTAGGC	YES	YES	NO	no assignation	1:1	No assignation	No assignation
VIT034	CL9715_CT14139	LG0AAD19YN05RM1	tri	TCT	5	129	ATCATGAAGACCGCACACAC	TTTTGGTGAAGTTGAAGTACGC	YES	NO	NO		NO	No assignation	No assignation
VIT035	CL2415_CT2781	LG0AAD1YL14RM1	tri	CCA	6	108	CCTGAACCACCAACATCACC	AGTTGGGAGCAATGGTGGTA	NO	NO	NO		NO	No assignation	No assignation
VIT036	CL5337_CT5981_CN5356	LG0AAD26YM15RM1	di	AT	11	166	TCTTCCTTGTAAGCCTCTACGC	TCCCAAACGCAATAATTGAA	YES	YES	5		1:1:1:1	5.2	5.1
VIT037	CL6567_CT7342	LG0AAD1YN19RM1	di	TC	9	125	GAAGCCACCAAAAGCTCTGT	GAGTGGAAATGAAAAACCCAGA	YES	YES	12		1:1	12.2	No assignation
VIT038	LG0AAD1YI19RM1	LG0AAD1YI19RM1	di	TC	12	110	GCATTAAAGCAAGAACACGTCA	GAAGACATCATGCAACAAGCA	YES	NO	NO		NO	No assignation	No assignation
VIT039	CL2457_CT2828	LG0AAD33YE05RM1	di	CA	7	121	TCATGTTTCCCAAAAGCACA	GTTCCCAAAGTGGAGGTGAA	NO	NO	NO		NO	No assignation	No assignation
VIT040	CL6792_CT11531	LG0AAD18YC24RM1	di	AT	11	168	AATGCCTCCACCTTCACAAG	CTGCACACGCAAAACTCAAT	YES	NO	NO		NO	No assignation	No assignation
VIT042	CL8607_CT12235	LG0AAC16YF01RM1	di	TC	9	237	CGTTTTCGAAGCTCCTCTCT	GCTTGCCAGTTTTGGAAGTC	NO	NO	NO		NO	No assignation	No assignation
VIT043	CL9715_CT15561_CN16584	LG0AAD23YI21RM1	di	CA	7	115	GATGGGTTGAGCGGACTATC	CAACCAAAATGGAAACATCG	YES	YES	4		1:1	4.4	No assignation
VIT044	CL971_CT1178	LG0AAD49YA12RM1	di	TC	9	131	CACAGACGTGGTGCAGAAAG	GCAAGGGGACAGTTTTATCG	YES	NO	NO		NO	No assignation	No assignation
VIT045	CL971_CT1178	LG0AAD49YA12RM1	di	CT	7	214	CGATAAAACTGTCCCCTTGC	AAAGAGCTGGTTGTGGTGGT	YES	NO	NO		NO	No assignation	No assignation
VIT046	CL829_CT1017	LG0AAB2YC16RM1	di	CT	7	183	ACATCACATGCTGGGGAAAT	GCCAAGTGCTATCAGTGCAA	YES	NO	NO		NO	No assignation	No assignation
VIT047	LG0AAD26YG09RM1	LG0AAD26YG09RM1	di	CT	7	135	TAGCGGCTAACTCCTCCA	GGTTGTTCTGTTTGGATCTGC	NO	NO	NO		NO	No assignation	No assignation
VIT048	CL8461_CT12080	LG0AAD33YF08RM1	di	TC	7	116	CTTTGTACGGCTCCTCCATC	TCTCGTCTCGACCGTAAACA	YES	YES	9		1:1:1:1	9.2	9.1
VIT049	CL2287_CT2637	LG0AAD17YE15RM1	hexa	AACTCG	4	147	CAAAATCCCAACTTTGTCTACTACT	GCTGTCTTTGTCGGCTTCTC	NO	NO	NO		NO	No assignation	No assignation
VIT050	CL623_CT778	LG0AAC14YH19RM1	hexa	ATTTTG	3	160	TGGTTCCCTCAAGGTTGGT	TGGTTTCAAACACAAACCAG	YES	YES	12		1:1	12.2	No assignation
VIT051	CL8461_CT12039	LG0AAC13YI02RM1	hexa	AGCCGG	3	135	GCGATTATCGTATACTTTCATACCG	CGATGATGTCAATCCCAAGA	YES	NO	NO		NO	No assignation	No assignation
VIT052	CL1296_CT1552	LG0AAA3YF22RM1	hexa	TGCTCC	3	164	GCTAGGATTTGCCGATGAAG	CAAAGAAGCGCAGTCCAAG	NO	NO	NO		NO	No assignation	No assignation
VIT053	CL9715_CT13080	LG0AAB26YH21RM1	hexa	ATTTTT	3	166	TCCGGTTTAGTTCCTGCTACA	AGTTGCTGAGCTGCAAGTGT	YES	YES	11		1:1	No assignation	11.4
VIT054	CL1514_CT1797	LG0AAC3YO14RM1	hexa	CACAAG	4	158	TTGGGAATTTGTTGGTGTCC	AGACCTTCAGGGCTCACAAA	NO	NO	NO		NO	No assignation	No assignation
VIT055	CL9715_CT15108	SSH3pl3B03	tri	CTC	5	116	GGAGCCACCAGCTTCAGATA	CCAGCAAATCTCCAGTCTCC	YES	NO	NO		NO	No assignation	No assignation
VIT056	CL2370_CT2734	LG0AAD44YE20RM1	hexa	(TATGGG)TATGAA(TATGGG)	7	134	CGGGTTAAAGGAGCAAACTG	CGTCCCTAAACCCATCTTCA	YES	NO	NO		NO	No assignation	No assignation
VIT057	CL2287_CT2637	LG0AAD6YM10RM1	hexa	AACTCG	3	168	TCAGCAAAATCCCAACTTTGT	ACACTTCGCTGTTCCTCGAT	YES	YES	9		1:1	No assignation	9.2
VIT058	CL9715_CT15649	LG0AAD31YK21RM1	tri	CTT	6	137	CACAAATCATTCTTAACAACAGCA	TTTGATCTCAATCCGATCATTG	YES	NO	NO		NO	No assignation	No assignation
VIT059	CL9563_CT11095	LG0AAB9YE12RM1	tri	AAG	5	150	GAAAACGCTTTGCGATCATT	GATCCCAAAGAAGACGGTGA	NO	NO	NO		NO	No assignation	No assignation
VIT060	CL2921_CT3330	LG0AAA18YG24RM1	tri	GGA	8	93	ACCATCCAACCATCCAATGT	ACCCGGGGATATAAGGATGA	NO	NO	NO		NO	No assignation	No assignation
VIT061	CL9715_CT16543	LG0AAA6YF23RM1	tri	AAG	7	107	TGTCCAAACCAAACCAAACA	TCTTCCCCTTCCTCTTCCTC	NO	NO	NO		NO	No assignation	No assignation
VIT062	LG0AAD17YE06	LG0AAD17YE06	hexa	CTAACC	4	159	GAAATCCTTCACTCCCACGA	CTTCCGGCGGCTAGAGTTAG	YES	YES	NO	no assignation	1:1	No assignation	No assignation
VIT063	CL1623_CT1918	LG0AAA13YH14RM1	tri	TTC	10	168	CCAAGCTCAATTCCCCATAA	GGATTTCTGTGAGCCCATTT	YES	YES	5		1:1:1:1	5.4	5.2
VIT064	CL7548_CT8423	LG0AAD32YM02RM1	di	CA	8	138	GATGCTGATTCAATTACAGCTCTT	CTCCGCCATATTTGGTTTTG	YES	NO	NO		NO	No assignation	No assignation
VIT064	CL7548_CT8423	LG0AAA12YG06RM1	tri	GGT	5	162	TAGTCGCAGTCGAAGCAGAA	AAGGAACGGAAATCTCTGTCA	YES	NO	NO		NO	No assignation	No assignation
VIT065	CL5417_CT6070	LG0AAA18YO06RM1	tri	CCT	5	153	CTTTCAAACGCCAGCTTGAT	CGAGGTCTTTTTGGACTTGG	YES	NO	NO		NO	No assignation	No assignation
VIT067	CL9579_CT11111_CN9589	LG0AAD28YD12	tri	(CCG)CCT(CCG)	8	155	CAGTCAATCCGGGTCATTCT	GTTGGAGGATGGAGCTTTTG	NO	NO	NO		NO	No assignation	No assignation
VIT068	CL9715_CT14887	LG0AAA14YL18RM1	hexa	TAACCC	3	133	CGTAAGGAAGCCCTAACCCTA	GGATCTTCATCGGACTACGC	YES	NO	NO		NO	No assignation	No assignation
VIT069	LG0AAD16YM21RM1	LG0AAD16YM21RM1	hexa	CTAACC	4	113	CTTCATCGGACTACGCTTCC	CCCCTACTTTCAAAACTCATCG	YES	NO	NO		NO	No assignation	No assignation
VIT070	CL2903_CT3311	LG0AAD31YA04RM1	tri	TGG	8	228	CCCCGCTCCATGTACATATC	CCGTGGACGAGATGCTTTAT	NO	NO	NO		NO	No assignation	No assignation
VIT071	CL9267_CT10773_CN9314	LG0AAA19YO17RM1	tri	TTA	6	164	TTTGCAAATTGAGCTTCCTT	CCATCAAACTTTAATCAAACCTCTT	YES	NO	NO		NO	No assignation	No assignation
VIT072	CL2867_CT3274	LG0AAD2YN24RM1	tri	(GCC)(GCA)	11	228	GGACCAACCACTCAAGGGTA	CTCCGTGTAAGCCACCATTT	YES	NO	NO		NO	No assignation	No assignation
VIT073	CL2826_CT3230	LG0AAD1YO09RM1	tri	TCC	5	126	TATTTCCGATGGCTTCTGTG	TGTCGATGCCTCTGAAACTG	NO	NO	NO		NO	No assignation	No assignation
VIT074	CL9715_CT12828	LG0AAA5YA23RM1	tri	GAA	6	153	CACCACTGCAAAACCAAAAA	GCTCTGCATCAGAACCATGA	YES	NO	NO		NO	No assignation	No assignation
VIT075	CL459_CT11290	LG0AAC28YH04RM1	tri	CAT	7	145	CTGCCACTGCCACTCTCTCT	TGTAACCTTGGGGAGGAGAA	YES	NO	NO		NO	No assignation	No assignation
VIT076	CL9715_CT13968	LG0AAD21YE24RM1	tri	GAG	5	168	TGGAAGAAGAGGTTGAGTATGAA	GTCCATTTGCATTATCAGTATCC	YES	NO	NO		NO	No assignation	No assignation
VIT077	CL547_CT686	LG0AAA3YH15RM1	tri	(GGA)(GAA)	9	168	ACAACATCGTCCCCAAACAC	GGAACACCTTCGACCTTCCT	YES	NO	NO		NO	No assignation	No assignation
VIT078	CL2921_CT3330	LG0AAD9YF16RM1	tri	GGA	8	151	ACAGGTCCGGCTCAACATAC	ACCCGGGGATATAAGGATGA	YES	NO	NO		NO	No assignation	No assignation
VIT079	CL8921_CT10358	SSH1pl4F12	tri	ATG	5	118	ATGGATGGAAATGGCAGAGA	TAGTCCCCATAACCCCATCA	YES	YES	9		1:1	9.2	No assignation
VIT080	CL9113_CT10596	LG0AAD33YJ20RM1	tri	CCG	6	151	CCGGTCTCCGAATTACTCC	CGGGTTATCGGCTCTAACTG	NO	NO	NO		NO	No assignation	No assignation
VIT081	CL9715_CT13317	LG0AAD10YN06RM1	tri	CAT	9	148	AATTCAAACCCAGCCAACTG	TCCTCTGGATGCTCCATCA	YES	NO	NO		NO	No assignation	No assignation
VIT083	CL8450_CT11714	LG0AAD25YP02RM1	tri	TTC	8	165	CTTCCACTTCCTCCTCATCG	CTATGGTGAAAGGGCCACAT	YES	YES	9		1:1:1:1	9.3	9.2
VIT084	CL9715_CT15146	LG0AAB16YM13RM1	tri	CAG	6	150	AGCCACAACAGTCTCAGCAA	GTCGGATCCCCCTATTCTGT	YES	YES	3		1:1:1:1	3.2	3.3
VIT085	CL2543_CT2917	LG0AAA8YE07RM1	tri	AAG	5	159	CCCCACACCCGTAACAAGTA	GCCAGAAATTCCTTGAGCAC	YES	NO	NO		NO	No assignation	No assignation
VIT086	CL2492_CT2864	LG0AAD30YL10RM1	tri	CAG	5	207	AAGAACACCCATTTCCACCA	TAAAATCCATTTGCCGGTTC	YES	NO	NO		NO	No assignation	No assignation
VIT087	LG0AAD1YC18FM2	LG0AAD1YC18FM2	tri	AAG	7	123	TTGTTCAAGTCAAGGCAAGAAA	CCTCAAACTCCACCTGATCG	YES	YES	11		1:1	11.2	No assignation
VIT088	CL9579_CT11111_CN9589	LG0AAD27YN03RM1	tri	GGT	5	151	AGAATGGAGGGGAATTCAGG	AAAGCAACTCCACGTCGTTT	NO	NO	NO		NO	No assignation	No assignation
VIT089	CL867_CT1060	LG0AAD25YD14RM1	tri	(CGT)CTC(CGT)	6	145	GAGGGCAGTTTTGTCGTCTT	CGGAGAGGAAGTAGCAGCAG	YES	YES	6		1:1	6.4	No assignation
VIT090	CL1301_CT1558	LG0AAD21YJ21RM1	tri	(GCT)(ACC)	9	104	CAAACCTTGCAGCCACAGT	GAGCAGTTCTTTTGGTGGGTA	NO	NO	NO		NO	No assignation	No assignation
VIT091	CL5486_CT6147	LG0AAA15YN08RM1	tri	GTT	6	151	GTACCGCTGTGGAAAATTGG	CTTCCTCGGCAGATTCTCAC	YES	NO	NO		NO	No assignation	No assignation
VIT092	CL5337_CT5981_CN5356	LG0AAD26YM15RM1	tri	ACA	8	139	CGCTCACAACTTTCCCTCTAA	CTGAGGCTGAGGGGATTGTA	NO	NO	NO		NO	No assignation	No assignation
VIT093	CL5337_CT5981	LG0AAD16YO04RM1	tri	(TGT)TCTTGTTCT(TGT)	8	145	CTGAGGCTGAGGGGATTGTA	CGCTCACAACTTTCCCTCTAA	YES	NO	NO		NO	No assignation	No assignation
VIT094	CL2560_CT2939_CN2781	LG0AAA2YH01RM	tri	CAA	9	144	CGCCATGAAAACTGTCCTTT	GTTTCAGACCGCTCGTCTTC	YES	YES	6		1:1:1:1	6.1	6.1
VIT095	CL2385_CT2749	LG0AAD40YG13RM1	di	TA	13	142	TGAGAATTAAAAGCCAAACATTATCA	TTGCCAATAAGCCAACACTTT	YES	YES	11		1:1:1:1	11.3	11.3
VIT096	CL2385_CT2749	LG0AAD40YG13RM1	di	AT	9	126	AAATTTGGGCTCAATTAAATGAATA	TTTGTCCTATAAGCTCTTCAAACTCA	NO	NO	NO		NO	No assignation	No assignation
VIT097	CL1526_CT1811	LG0AAC14YI04RM1	di	AG	33	188	TTTTCACTTGAAATGTTGGAAAAA	TTTTTGTTTAGGGGCTGCTC	YES	YES	2		1:1:1:1	2.2	2.2
VIT098	CL9715_CT12571	LG0AAD35YD07RM1	di	TC	12	130	CACGACAAAGTTGTAATCAGTAACCT	CAGTTCCGGTTTCTCCATGA	YES	YES	2		1:1	No assignation	2.2
VIT099	CL8084_CT9003	LG0AAD18YL09RM1	di	TC	16	157	TGAGGTTGCTGATTCGTCAC	TGAAAATCCAAAACCCTAACC	YES	YES	8		1:1:1:1	8.1	8.2
VIT102	CL6369_CT7124	LG0AAC14YB15RM1	di	TC	7	130	CCCACCATAACTCTCCTAAACC	AAGAGGATCGGTGGTTGTTG	YES	NO	NO		NO	No assignation	No assignation
VIT103	CL898_CT1097	LG0AAD18YC21RM1	di	GA	8	109	TTCCTTCCCTCTTAAGCAAAAA	TATCTGATCCATGGCGTTGA	NO	NO	NO		NO	No assignation	No assignation
VIT104	CL2623_CT3007	LG0AAD21YI24RM1	di	GT	8	143	AGGTTTTATTTTCTTTAAGTCCAAGTT	TCTCCTTTGAATACATCGAGCA	YES	YES	5		1:1:1:1	5.3	5.2
VIT105	CL2682_CT3071	LG0AAD40YD16RM1	di	GA	8	120	GGCTTTAGCTGTAACAAAAATCG	GTGCGAGCAAAAAGCTACAG	NO	NO	NO		NO	No assignation	No assignation
VIT106	CL1547_CT1835	LG0AAA10YD18RM1	di	(AC)(AT)	21	188	CCCCAGGCAAGTTTTCTTAAC	TCATTATGTTAAGCTCCAATCTGTG	YES	NO	NO		NO	No assignation	No assignation
VIT107	CL1547_CT1835	LG0AAA10YD18RM1	di	TA	13	165	TGATCACAGATTGGAGCTTAACA	CCCCCACTTAGGAAAGAAGC	YES	YES	3		1:1	No assignation	3.3
VIT108	CL9376_CT10896	LG0AAD1YH20RM1	di	TC	8	99	TCATAGTTCATAACCGTCACAGC	CTGCATAACCGTCGACATTG	YES	NO	NO		NO	No assignation	No assignation
VIT109	CL8965_CT12406	LG0AAD41YK13RM1	di	CT	9	143	AGACCCCTATCTCCCATTTTT	AAAAATTCGAAACCCCTTCG	YES	NO	NO		NO	No assignation	No assignation
VIT110	CL2547_CT2922	LG0AAD1YL21RM1	di	AG	13	97	GCAGTTGAATTGAAGCGAGA	TCACTTCGATTTTCACTCTCCTC	NO	NO	NO		NO	No assignation	No assignation
VIT112	CL213_CT278	LG0AAB3YF21RM1	di	TC	8	147	TTTTTCTTTACTCTTTAGCTTCACTCT	GAGGAGGCGTTGAGTCTCTG	YES	YES	7		1:1:1:1	7.1	7.1
VIT113	CL9363_CT10883	LG0AAB29YH15RM1	di	GT	8	166	TGTATCCAATTGAACCCAAAAA	CAAAAACACAAATAACCCAACTCTC	YES	YES	7		1:1:1:1	7.3	7.3
VIT114	CL6957_CT7770	LG0AAA8YN05RM1	di	AG	10	247	TTCCCGAACAGTGGTTTCTT	CTGACCGCCTCCACTCTTAG	YES	NO	NO		NO	No assignation	No assignation
VIT115	CL1322_CT1583	LG0AAD35YD24RM1	di	AT	7	165	TTTGCAAGATTGAAGTAATTCTCCT	CCCTGCTCAAGATGTTCTACTG	NO	NO	NO		NO	No assignation	No assignation
VIT116	CL5811_CT6516	LG0AAD1YG12FM1	di	CT	11	159	TTGAAACCACTGCTTCAAAAA	TTTATGTGCCTAGTCCCCACT	YES	NO	NO		NO	No assignation	No assignation
VIT117	CL2799_CT3200	LG0AAD2YM19FM1	di	AG	7	113	CGAACTTCGTTGTTATGCCTAT	ACTCTCCGTGCCATGAATCT	NO	NO	NO		NO	No assignation	No assignation
VIT118	CL9513_CT11044	LG0AAC12YI05RM1	di	CT	6	117	CAACTCTGTCTGGGGTTTAGTCTT	GGCAGTTGCCATTGTTGTAA	YES	NO	NO		NO	No assignation	No assignation
VIT119	LG0AAD30YM04RM1	LG0AAD30YM04RM1	di	AT	14	159	TTGAATCCCTGAAATCTCAACA	TTTTTGAAAGCTAGAGGCATGT	YES	NO	NO		NO	No assignation	No assignation
VIT12	CL2991_CT3404	LG0AAA12YO15RM1	di	CT	7	151	TCTCGGCTTTCACTCAAAAA	GCGAGTACACCGGACTAACC	YES	NO	NO		NO	No assignation	No assignation
VIT121	LG0AAD17YB22RM1	LG0AAD17YB22RM1	di	AG	11	128	TGAGAAACTAAACCCTAAAAAGGAAA	GAAGCCTCCTTCAACACCTTC	YES	YES	6		1:1:1:1	6.4	6.2
VIT122	CL8547_CT9844	LG0AAD23YE01RM1	di	CT	7	133	CACGCAACTAAAGTTTTCTAATTCC	GTCGAAGGAGCTGAAGATCG	YES	YES	2		1:1	2.6	No assignation
VIT123	CL109_CT143	LG0AAD16YA13RM1	di	CT	9	110	AATTGCCACCCACCACTTTA	AGGCTTGACATGTCTTGAAGC	NO	NO	NO		NO	No assignation	No assignation
VIT124	CL2388_CT2752	LG0AAD16YG20RM1	tri	AGG	5	146	GGAGAGATGGATAATTTCAACG	TGGGGATTGAGGTAGAGGTG	YES	NO	NO		NO	No assignation	No assignation
VIT125	CL9715_CT14072	LG0AAD10YO07RM1	tri	AAG	6	118	GATTCAGAACCCCCACAAAA	CTTCAGGTTCTTCGGCTTTG	YES	NO	NO		NO	No assignation	No assignation
VIT126	CL2757_CT3156	LG0AAD26YJ02RM1	di	TC	10	160	CTAGTCCCACATGCATCCAC	TGTTGGTACTTGGCTTTGTAGG	NO	NO	NO		NO	No assignation	No assignation
VIT127	CL2752_CT3151	LG0AAD26YK02RM1	di	GA	7	138	CACAACAAAGTGACAACAACGA	CCAAAACCCAAAAACGAAAA	YES	NO	NO		NO	No assignation	No assignation
VIT128	CL530_CT661	LG0AAD10YF13RM1	tri	(TCC)(TCA)	12	166	GATGTCAACAAAGGGCAAAAA	AATCTTTCGCATCGGGTTG	NO	NO	NO		NO	No assignation	No assignation
VIT129	CL530_CT662	LG0AAD8YE19RM1	tri	GGA	6	204	GGTCATGGTCATGGTCCTCA	GTGACCGGGATGAGCATA	NO	NO	NO		NO	No assignation	No assignation
VIT130	CL530_CT662	LG0AAD12YL03RM1	tri	GGA	6	165	TGGGACATCATGGAGGACAT	GTCCTCCGCCACCATGAC	NO	NO	NO		NO	No assignation	No assignation
VIT131	CL8918_CT10353	LG0AAD30YC14RM1	tri	CAA	5	265	TCAACACCTCGAATTCACCA	GATCCGAATCCGAAACTGAA	YES	NO	NO		NO	No assignation	No assignation
VIT132	CL6113_CT11516	LG0AAD16YC14RM1	tri	CTC	5	133	CCAACACCTATGGCTTCCAC	CCCTGAGGGTTACATCCAAA	YES	YES	6		1:1:1:1	6.1	6.1
VIT134	CL8751_CT10134	LG0AAB22YJ17RM1	tri	CTC	5	138	AGCAGAACCCTTCCTCAACA	GATCGAGCAAAGGACCAATC	YES	NO	NO		NO	No assignation	No assignation
VIT135	CL2481_CT2853	LG0AAD1YA06FM1	tri	GCA	5	135	CAATGGCATTCCTCTGAGAAC	TCGTGCTTCTTCACCTTCCT	YES	YES	4		1:1	No assignation	4.3
VIT136	CL530_CT661	LG0AAC14YI13RM1	tri	CCT	6	97	CATGAGCATGTGGTTGATGTC	GGTCATGGTCATGGTCCTCA	NO	NO	NO		NO	No assignation	No assignation
VIT137	CL530_CT661	LG0AAD18YL21RM1	tri	CCT	5	152	GTCCTCCACCACCATGACA	CGCACGTAGAAACGACAAAA	NO	NO	NO		NO	No assignation	No assignation
VIT138	CL2439_CT2808	LG0AAA3YN18RM1	tri	TTG	11	142	TGTTAATTTTGAACCTCTGAAAGC	GCACTGCCATAAGTAGAAAGCA	YES	YES	6		1:1	No assignation	6.2
VIT139	CL8461_CT11949_CN10806	LG0AAD18YK11RM1	tri	AGA	5	153	CAATCGGACCATAAGGCTTC	AAACGCAACCCTACCCTACC	YES	NO	NO		NO	No assignation	No assignation
VIT140	CL2451_CT2822	LG0AAA6YJ03RM1	tri	TTA	6	97	GGGTTCATTCTTTTGGGATG	GCAATTCATACTGCCGTTCA	YES	NO	NO		NO	No assignation	No assignation
VIT141	CL6113_CT11516	LG0AAD42YB21RM1	tri	CTC	6	133	CCCTGAGGGTTACATCCAAA	ACACCTATGGCTTCCACTGA	YES	YES	6		1:1:1:1	6.1	6.1
VIT142	CL6113_CT11516	LG0AAA1YP14RM1	tri	CTC	6	161	ATAAGCCTGCAGACCCAGAA	AGTGACTGCAACCACGACAG	YES	YES	6		1:1	6.1	No assignation
VIT143	CL2338_CT2696	LG0AAD11YG14RM1	di	TC	11	216	CAAAACCCTCTCTCTCTTTATTTG	TAAGCGAAGGCTGAGGAAGA	NO	NO	NO		NO	No assignation	No assignation
VIT144	CL7254_CT8101	LG0AAC15YI10RM1	di	AT	13	173	AGGCAGCCTCTCCTACCAAG	ACTGCAAGGACCAAGATGCT	YES	NO	NO		NO	No assignation	No assignation
VIT145	CL9396_CT10919	LG0AAD1YA17RM1	tri	ATC	5	113	ACTGATCTCGCTCCCAAATC	CACCACCAGCTCATTTTTGA	YES	YES	2		1:1:1:1	2.6	2.4
VIT146	CL9113_CT10596	LG0AAD12YC18RM1	tri	CCG	6	121	CGTCTCCGGCCTGAACTT	GTTCGGGTTATCGGCTCTAA	NO	NO	NO		NO	No assignation	No assignation
VIT147	CL9715_CT16421	LG0AAC10YG10RM1	tri	GAG	5	134	GACGTCACCGGTCCCAAC	CCTCCATATCCCCCTCCAC	YES	NO	NO		NO	No assignation	No assignation
VIT148	CL8918_CT10353	LG0AAD22YN10RM1	tri	CCG	6	166	CTGAACGCCTCCGATCTAAC	CAACCACATCATCGAACAAGA	YES	NO	NO		NO	No assignation	No assignation
VIT149	LG0AAC2YP15RM1	LG0AAC2YP15RM1	di	TC	7	102	TACTCTCACCCCCAAAAGG	CCAAGAGACAAAGGCCAGTC	YES	NO	NO		NO	No assignation	No assignation
VIT150	CL2457_CT2828	SSH3pl3G07	di	TG	9	105	GCCATTGAAATCTCTGGTTGA	TGTTAATACAAGATCAAAAACCAAAAA	YES	YES	NO	no assignation	1:1	No assignation	No assignation
VIT151	CL971_CT1178_CN1108	LG0AAD20YF01RM1	di	AG	9	142	TCTCAAGATGCAATAAACTCGAA	GCACCACGTCTGTGAGAGAA	YES	YES	4		1:1:1:1	4.1	4.3
WAG001	CL5641_CT6324	LG0AAB26YN06RM1.SCF	di	CT	15	225	CAAAAACTTTGGCCATCCAC	GAAGCAGAAGACAAGCCAGG	NO	NO	NO		NO	No assignation	No assignation
WAG002	CL6700_CT7490	LG0AAD49YO19RM1.SCF	di	CT	16	250	AACTCCAATTTTTCGGACCC	CTTCAGCCCTAGATTGCGAG	YES	YES	6		1:1:1:1	6.1	6.1
WAG003	CL4182_CT4721	LG0AAA9YM01RM1.SCF	tri	CAA	6	260	AGCAAATCAAAACCTCACCG	CTGGTCTCTGGGTTTGTTGG	YES	NO	NO		NO	No assignation	No assignation
WAG004	CL9715_CT13265	LG0AAD28YC14RM1.SCF	tri	TTC	7	270	AAAGCAATTCAACTGGGACG	ACGACACCGTTTGTTCCTTC	YES	YES	2		1:1:1:1	2.2	2.1
WAG005	CL9715_CT14731	LG0AAC18YA03RM1.SCF	tri	TGG	6	141	TTTAAGTGTGGGAAGCCTGG	TTTCGGTCAGGACCATAACG	YES	NO	NO		NO	No assignation	No assignation
WAG006	CL8852_CT12365	LG0AAA7YL20RM1.SCF	tri	TTC	6	196	TTTCTCTTGGGTCCAAATTCC	GTCGGATCATTTCCATCCAC	NO	NO	NO		NO	No assignation	No assignation
WAG007	CL9715_CT12755	LG0AAC14YF03RM1.SCF	tri	AC	6	209	ATCGAGGGATTGGAAATTCAC	CCCAACTGCTTATGCTTTGC	NO	NO	NO		NO	No assignation	No assignation
WAG008	CL1152_CT1385	LG0AAA17YL24RM1.SCF	di	AG	8	210	AACCACTCGATCGAAACGAC	AATTGGAGGCAAAACTTCCC	NO	NO	NO		NO	No assignation	No assignation
WAG009	CL7129_CT7957	LG0AAD10YD18RM1.SCF	tri	CAA	6	212	AATGGAAGAGAACGCTGTGC	TTCTTGAACTTCGAAACGGC	YES	NO	NO		NO	No assignation	No assignation
WAG010	CL1847_CT2161	LG0AAC26YJ12RM1.SCF	tri	CCT	6	210	TGCAGATGGCAAAGCTACAC	AAGGTGGCAGATTCTGTTGG	YES	YES	NO	no assignation	1:2:1	No assignation	No assignation
WAG011	CL9715_CT14301	LG0AAC27YK13RM1.SCF	di	CT	9	220	AAAAACCCCATTTCACCCTC	TTTGAGAAACTTTGGCCACC	YES	YES	1		1:1:1:1	1.1	1.1
WAG012	CL9715_CT14910	LG0AAB19YA08RM1.SCF	di	AG	15	223	TTCCACTTTTGGTCAGGTGC	GAACCATGATGCCAAACCTC	NO	NO	NO		NO	No assignation	No assignation
WAG013	CL9715_CT15666	LG0AAB16YD14RM1.SCF	tri	TAA	6	225	ATGCACAAGTCTCCCCCTC	AATTCTTCAAGCCATGTGCC	NO	NO	NO		NO	No assignation	No assignation
WAG014	CL4144_CT4681	LG0AAB19YF15RM1.SCF	tri	GAA	9	290	CCGAGCTTCAATTCTTCGAG	TCTTATGCAGAAGTGGGATGG	YES	YES	8		1:1	No assignation	8.2
WAG015	CL3867_CT11424	LG0AAA18YK14RM1.SCF	tri	CCT	6	366	GCTGAAGCTGTTGCTTTTCC	ACTCATTGAAGACGAACCCG	YES	NO	NO		NO	No assignation	No assignation
WAG016	CL6482_CT7249	LG0AAB17YH02RM1.SCF	tri	CCA	6	120	CCCATGACCTCATCCTCAAC	GTGAGCCGTATAATCGGACG	YES	YES	4		1:1	4.2	No assignation
WAG017	CL1126_CT1355	LG0AAA14YL12RM1.SCF	di	AC	6	140	AACTCTCAACTTCCCTCGCC	TTCGAGAAAAAGGGTGGTTG	YES	YES	5		1:1	5.2	No assignation
WAG018	CL6123_CT11517	LG0AAB21YH15RM1.SCF	di	GT	7	140	GGTTCCGATTTGTTTGAGTCC	TACAAAACCCAAGCTCCCTG	YES	YES	6		1:1:1:1	6.1	6.1
WAG019	CL7244_CT8091	LG0AAC16YD02RM1.SCF	tri	TTC	13	210	ACAGAACACGGAGGAGTTGG	CTGCAAAATCGGCTTAGCTC	YES	YES	2		1:1	No assignation	2.4
WAG020	CL4523_CT5087	LG0AAB22YB03RM1.SCF	tri	CAA	9	280	AGATCAGGATGTGGAGGTGC	AAATCCAAACCCCCAGTTTC	YES	YES	10		1:1:1:1	10.3	10.4
WAG021	CL3384_CT3840	LG0AAD45YM20RM1.SCF	tri	TTG	6	310	ACCATCCTCTGATGCTGCTC	GTAAGGAAGAGACCGTGGGG	YES	YES	8		1:1:1:1	8.1	8.4
WAG022	CL8577_CT9891	LG0AAC13YB11RM1.SCF	di	CT	6	324	TGAGGGAAAGAGTCACCGTC	AGACGGTGAGAGCGACAAAC	NO	NO	NO		NO	No assignation	No assignation
WAG023	CL1295_CT1553	FSSH09C10	tri	GCT	7	340	GGTAGCTTGCACGAAGTTGG	CTTGCAGCTCCCTGGTAGTC	YES	YES	8		1:1	No assignation	8.1
WAG024	CL2458_CT2829	LG0AAD19YE07RM1.SCF	tri	TTC	6	350	CCTCCTTCAACTTCTGCTGC	TTCCATGCCTCCAAAAAGAC	NO	NO	NO		NO	No assignation	No assignation
WAG025	CL2646_CT3030	LG0AAD22YI16RM1.SCF	di	CT	9	140	CAACAGGCGACACACACATAG	CTCAGCAAGGGAATAGCAGC	NO	NO	NO		NO	No assignation	No assignation
WAG026	LG0AAB5YP15RM1.SCF	LG0AAB5YP15RM1.SCF	di	CT	11	180	CTCCTAGCTCCGTCGTGAAG	CACCGACTCATGTTCCACAC	YES	NO	NO		NO	No assignation	No assignation
WAG027	CL7053_CT7876	LG0AAD41YH14RM1.SCF	tri	CAA	6	260	AGCCGCAGCCTCTCTGAGC	ACTTTGGTCTTGCCGAACTG	YES	YES	5		1:1:1:1	5.2	5.1
WAG028	CL2087_CT2418	LG0AAD31YL05RM1.SCF	di	AG	13	293	AACCAGAGTAGGGTCCCAGC	ACCTACAACAACCCCACTTCC	NO	NO	NO		NO	No assignation	No assignation
WAG029	CL6794_CT7591_CN6755	LG0AAA14YK18RM1.SCF	tri	CAA	6	338	CTCCACCCGATCACAGAGAC	ACCATAAAGCATCTCCGCTG	NO	NO	NO		NO	No assignation	No assignation
WAG030	CL6008_CT6728	SSH4pl1H01.esd	di	AG	9	154	GAGGTACGCGGGGAATTAAG	TTTTCTTGCATCCTTGACCC	NO	NO	NO		NO	No assignation	No assignation
WAG031	CL3940_CT4444	LG0AAC9YK15RM1.SCF	tri	CCA	6	158	CCAACAGCAACAGCAACATC	AAGTAGGTCACGCCGAATTG	YES	NO	NO		NO	No assignation	No assignation
WAG032	CL561_CT702	SSH1GFpl2A10.esd	di	CT	12	165	GGGGACTCTGGAGTTGTGC	AGGCTGTGTGAGAAGGTTGG	YES	YES	2		1:1:1:1	2.6	2.4
WAG033	CL1868_CT2185	LG0AAD26YL09RM1.SCF	di	CT	6	174	CAAGATTTGGCTCGCATTTC	TTGATGTCTCGCTCAGATGC	NO	NO	NO		NO	No assignation	No assignation
WAG034	CL6591_CT7371	SSH1pl3C10.esd	di	CT	9	175	GAGGTACGCGGGGAACCG	ATCTCTCTGCGTTTGCTTGG	NO	NO	NO		NO	No assignation	No assignation
WAG035	CL4005_CT4517	LG0AAB18YD22RM1.SCF	tri	TGC	6	175	AGTGACCTCATTCAATCCGC	AGTGAAAGTGGCAGGTCGAG	NO	NO	NO		NO	No assignation	No assignation
WAG036	CL9715_CT15387	LG0AAC20YA02RM1.SCF	di	AG	8	360	TCTCTAATCCCCCAAAACCC	TTGCCCTCTTCTTTGTGGTC	YES	YES	NO	no assignation	1:2:1	No assignation	No assignation
WAG037	CL6591_CT7371	SSH1pl3C10.esd	di	CT	14	182	GCAGGTACGCGGGGGAAC	ATCTCTCTGCGTTTGCTTGG	NO	NO	NO		NO	No assignation	No assignation
WAG038	LG0AAC14YN02RM1.SCF	LG0AAC14YN02RM1.SCF	tri	TTC	6	221	ATTAGATGGGTCGCCAAGC	GTTTCAGCCTTTGCTTCTGC	NO	NO	NO		NO	No assignation	No assignation
WAG039	CL4065_CT4593	LG0AAA12YH19RM1.SCF	tri	TTC	6	227	ATGTTTCCGCAGAACAGGAG	TGAAGGGACAGATCCTACGG	NO	NO	NO		NO	No assignation	No assignation
WAG040	CL8631_CT9973	LG0AAA15YB09RM1.SCF	tri	CGG	6	232	AGAAAGAGAAAGAAGGCGGC	GCATGCCCATACCCATTAAC	YES	YES	1		1:1	1.1	No assignation
WAG041	CL1065_CT11335	LG0AAC24YF11RM1.SCF	tri	TGA	7	240	ACCGGAGACCTGCGATTAC	TTGGGACTTTCCACTTAGCG	YES	YES	6		1:1	No assignation	6.1
WAG042	CL9715_CT12525	LG0AAB26YO11RM1.SCF	tri	TGA	7	255	TAAAAGCTTCTGGCCCAATG	GCTGCACAGAAGAAGAAGCC	NO	NO	NO		NO	No assignation	No assignation
WAG043	CL9715_CT15163	LG0AAC24YF20RM1.SCF	di	AG	13	270	GCCCACAGGCAAATAACAAC	AACTCAGGCATGGGCTACAG	YES	YES	5		1:1	No assignation	5.3
WAG044	CL9715_CT15622	LG0AAC2YA23RM1.SCF	tri	TGA	5	285	CGATGAGGATGATGACGATG	CTCTTTGCCGGAACATCAAC	NO	NO	NO		NO	No assignation	No assignation
WAG045	CL5477_CT6138	LG0AAA15YK07RM1.SCF	di	AG	8	186	GAAAGGAGAGAATGGGGGAG	TGAGGGGCTTAAATGGTGAG	NO	NO	NO		NO	No assignation	No assignation
WAG046	CL6994_CT7808	LG0AAB27YL21RM1.SCF	tri	TTC	8	180	GCGTATAGGAAGCAGCATGG	ACCCATTCGTTGAACCACAC	YES	YES	2		1:1	2.2	No assignation
WAG047	CL8433_CT11631	SSH5pl3H04	di	CT	8	190	ATGCACCGTGGTAAGCATTC	TCTTGCAATGACCACACCTG	YES	YES	12		1:1:1:1	12.2	12.1
WAG048	CL224_CT292	SSH1GFpl2F07.esd	di	AG	7	216	GTACGCGGGGAGAGAGAAAC	AACACGGCAACCTGGAGTAG	NO	NO	NO		NO	No assignation	No assignation
WAG049	CL352_CT446	LG0AAD32YG22RM1.SCF	di	AT	19	185	GCAGAAAATGTGCAAGAGGG	ACCAACACAACCAAGCAAGG	YES	NO	NO		NO	No assignation	No assignation
WAG050	CL9715_CT14534	LG0AAC28YF11RM1.SCF	di	AG	7	220	TTGCAATTACAAGCAGCAGG	AACTCCAGGTGGACTGTTGG	YES	YES	2		1:1	2.6	No assignation
WAG051	CL1065_CT11335	LG0AAC26YH19RM1.SCF	tri	TGA	7	221	AGCTCATCTATGGCTGGCTG	TCGGTGTTCTCTTTTTGCTTG	NO	NO	NO		NO	No assignation	No assignation
WAG052	CL9715_CT13450	LG0AAC19YH05RM1.SCF	tri	GAA	8	288	CTTGAGTCGGTTATGGCTGG	TGATGACTGAAGCGACGAAG	YES	YES	2		1:1:1:1	No assignation	2.1
WAG053	SSH5pl2D02	SSH5pl2D02	tri	TTC	8	270	AGGGGGTGGAAGATCCTATG	GCTTAGTGAACTTGCGAGGC	YES	NO	NO		NO	No assignation	No assignation
WAG054	CL9715_CT14717	LG0AAD32YH14RM1.SCF	tri	CCA	6	290	AACAGCTCATCCAAGATGCC	AGGACGAGGCTTCTTGTTCC	YES	NO	NO		NO	No assignation	No assignation
WAG055	CL9189_CT10678	LG0AAD30YH08RM1.SCF	di	AT	?	294	TCAACCAACCCAAAACAACC	TTCCATTCTGAGCTCCGTTC	NO	NO	NO		NO	No assignation	No assignation
WAG056	CL9214_CT10709	LG0AAD7YE04RM1.SCF	tri	CAA	7	350	ACTTCACCACCAGCAACAGC	GGTCTTTCGAACCCCTTCTC	YES	NO	NO		NO	No assignation	No assignation
WAG057	CL5851_CT6560	LG0AAC23YG12RM1.SCF	tri	TAA	12	290	ATACCAGTCTCGCAAGCCC	TGGCTCAGATGCTGTCTCAC	YES	YES	6		1:1	No assignation	6.1
WAG058	CL8461_CT12013	LG0AAC27YL06RM1.SCF	tri	TGG	6	335	AAGAATCCACGTCTGGATCG	TGGAGAGGTTCATAAAGCGG	NO	NO	NO		NO	No assignation	No assignation
WAG059	CL1065_CT11335	LG0AAB25YH03RM1.SCF	tri	TGA	7	350	TAATCACCGGAGAGACCTGC	GTCATGGCAAAGGTCGAAAC	YES	YES	6		1:1	No assignation	6.1
WAG060	CL5155_CT5775_CN5197	WZ0AQPAC14YJ04.f1	tri	CAA	6	250	TTGGGACTAGACCATCCACC	ATGGACAGCCAAGCCATTAG	YES	YES	9		1:1:1:1	9.2	9.1
WAG061	CL5337_CT5981_CN5356	LG0AAD16YO04.r1	tri	CAA	8	134	TCTTTCTCTCTCCTCACCGC	TGAGGGGATTGTAGTAGGCG	NO	NO	NO		NO	No assignation	No assignation
WAG062	CL9715_CT12543_CN11887	WZ0AQPAC5YN19.f1	tri	CAA	10	331	GCTCTCTTACGCACCCAGTC	ACAACTCCAACTCCCATTGC	YES	YES	NO	no assignation	1:1:1:1	No assignation	No assignation
WAG063	CL9715_CT12543_CN11887	WZ0AQPAC6YO07.f1	tri	CAA	8	311	CATTCATGGCGTACCACAAC	AGCCATTGGTTTGAGGATTG	YES	YES	NO	no assignation	1:1:1:1	No assignation	No assignation
WAG064	CL4228_CT4771_CN4377	WZ0AQPAB7YN10.f1	tri	CAG	7	140	ACTCAGCAGCAGCATCAAAG	CTGATTGGGAGGAGCATAGC	YES	YES	NO	no assignation	1:1	No assignation	No assignation
WAG065	WZ0AQPAA2YE04	WZ0AQPAA2YE04_1A.f1	tri	TGA	8	285	TCAGCACCTGTGAACATTCC	GTCCCTCCCTTTCAGAGTCC	YES	YES	8		1:1	8.2	No assignation
WAG066	WZ0AQPAA13YA14	WZ0AQPAA13YA14_1A.f1	di	AG	14	180	AACCTGTTTGGCTTCGTGTG	AACAAAAGATTGGGAGGTGC	YES	YES	1		1:1:1:1	1.2	1.2
WAG067	WZ0AQPAB10YF21	WZ0AQPAB10YF21.r1	di	AG	7	140	TGAAGCTGCACTAACATGGC	TTTGTGGTCCCCAATTTTTC	YES	YES	NO	no assignation	1:1	No assignation	No assignation
WAG068	CL5254_CT5893_CN5279	WZ0AQPAC1YK05.f1	di	AG	16	180	TCTGCAACAAAACCAAAACAC	CGGAGGAGAGAGTCAGCAAC	YES	YES	NO	no assignation	1:1	No assignation	No assignation
WAG069	CL9715_CT16476_CN18039	WZ0AQPAC6YH04.f1	di	AG	10	322	CGAGGAAGAAGCAGAAGCAG	TTTGTCCAAAGCACCATCAG	YES	NO	NO		NO	No assignation	No assignation
WAG070	CL8165_CT9090_CN8149	WZ0AQPAB10YL22.f1	di	AG	8	320	GAGTTTCTGTTTGGGAACCG	GCACGAGCCTCCACTTCTAC	YES	YES	NO	no assignation	1:1:1:1	No assignation	No assignation
WAG071	CL4282_CT4827_CN4422	WZ0AQPAA2YO12_1A.f1	di	AT	8	290	CAATAATTGCATGGAGGAGTC	TCTTGATTTTGTCACTGCTTG	YES	NO	NO		NO	No assignation	No assignation
WAG072	CL9240_CT10738_CN9279	WZ0AQPAB11YK13.r1	di	AT	10	182	AGATCCCGATTTTGACAACC	TGTACGAGATCAAGAGCCCC	NO	NO	NO		NO	No assignation	No assignation
WAG073	CL9715_CT14918_CN15614	WZ0AQPAA1YP09.f1	di	CT	8	253	GAGTCCAGACGGAGTCAATAG	CATGACTTGCATATGGCACC	NO	NO	NO		NO	No assignation	No assignation
WAG074	CL8739_CT10117_CN8765	WZ0AQPAA4YH18.r1	di	CT	6	220	GCCCTACATGGGTGACAATG	ACAGCTTTGCCTGGAGAGAG	YES	NO	NO		NO	No assignation	No assignation
WAG075	CL9715_CT14095_CN14362	WZ0AQPAA6YK12.f1	di	CT	10	232	TCAAGCCATTCACTGCTTTC	AGCAACCCCTGATATACCCC	NO	NO	NO		NO	No assignation	No assignation
WAG076	CL4446_CT5006_CN4567	WZ0AQPAA8YC19.r1	di	CT	7	290	TTACCTTTCCTCACTTCTTCG	CAATTGCAGCCGTGAGATAC	YES	NO	NO		NO	No assignation	No assignation
WAG077	CL9715_CT15496_CN16470	WZ0AQPAC5YA13.f1	di	CT	10	198	ACTGGATGGCTACTTGGTGC	CCCCGCTTGACTAGAGTTTG	NO	NO	NO		NO	No assignation	No assignation
WAG078	WZ0AQPAB10YF21	WZ0AQPAB10YF21.f1	di	CT	7	330	CTCAAGAATCCGTTCACACG	TGAAGCTGCACTAACATGGC	YES	NO	NO		NO	No assignation	No assignation
WAG079	CL5068_CT5680_CN5113	WZ0AQPAC11YN07.f1	di	CT	13	200	CAAAACGACAAGGAAGGAGC	CTAACACTGGCTGCTGTTGC	YES	NO	NO		NO	No assignation	No assignation
WAG080	CL9715_CT13685_CN13695	WZ0AQPAC7YF09.f1	tri	GAA	7	177	AGGCTTTGAAGGAGAAAGGC	CCTCTCCTGAGGAAAATCCC	NO	NO	NO		NO	No assignation	No assignation
	*na: polymorphic marker not genotyped on the bin set
