# Supplementary material for: A fast and cost-effective approach to develop and map EST-SSR markers: oak as a case study
Source: BMC Genomics. 2010 Oct 15;11:570. doi: 10.1186/1471-2164-11-570 (PMC3091719; doi:10.1186/1471-2164-11-570)
Supplement: Additional file 3 — Table S1. SSR database. [file 1471-2164-11-570-S3.XLS]

## Sheet: Table S1
Species	International Accession	SSR locus name	ID of source	Contig ID	Contig size	type/motif	repeats	start	end	motif string	motif string length (bp)	prediction score	prediction method	region / genomic location	forward primer	TmFwd	reverse primer	TmRev	Calculated product size	product start	product end	Population/Individual references?	product size range (bp)	number of alleles	Number of individuals	PCR Conditions	Mapping location	Mapping population	Allelic richness	Ho	He	Reference population	Tested species	Number of individuals in tested species	Number of alleles on the tested species	Product size in the tested species (bp)	Publication	Comments	annotation
Quercus			chene_16_09_2008_reconstruct_CL9715_CT14205	CL9715_CT14205	868	(aaaaac)3.17	3.17	647	665	aaaaacaaaaacaaaaaca	19	0.000	mreps																										TC58546 similar to UP|Q8NQE3_CORGL Predicted transcriptional regulator, partial
Quercus			chene_16_09_2008_reconstruct_WZ0AQRAQ24YM10FM1	Singleton	0	(AAAAAC)3.17	3.17	27	45	AAAAACAAAAACAAAAACA	19	0.000	mreps
Quercus			chene_16_09_2008_reconstruct_LG0AAB16YE11RM1	Singleton	0	(AAAAAC)3.50	3.50	290	310	AAAAACAAAAACAAAAACAAA	21	0.000	mreps
Quercus			chene_16_09_2008_reconstruct_LG0AAD49YE07RM1	Singleton	0	(AAAAAC)4.67	4.67	197	224	AAAAACAAAAACAAAAACAAAAACAAAA	28	0.000	mreps
Quercus			chene_16_09_2008_reconstruct_CL9715_CT14637	CL9715_CT14637	473	(aaaaac)4.83	4.83	354	382	aaaaacaaaaacaaaaacaaaaacaaaaa	29	0.000	mreps																										TC58546 similar to UP|Q8NQE3_CORGL Predicted transcriptional regulator, partial
Quercus	PIE078		chene_16_09_2008_reconstruct_CL1367_CT1631	CL1367_CT1631		(AAAAAG)3	3				4				TCTTCCATCTATTACGTTTTTACGA		TGCCCATAGAAGCAACTCAA		233			3PxA4			45	Schuelke et al,1999	4
Quercus			chene_16_09_2008_reconstruct_WZ0AQPAG11YJ24NM1	Singleton	0	(AAAAAG)3.00	3.00	28	45	AAAAAGAAAAAGAAAAAG	18	0.000	mreps																										CV130916
Quercus			chene_16_09_2008_reconstruct_CL2330_CT2687	CL2330_CT2687	634	(aaaaag)3.00	3.00	105	122	aaaaagaaaaagaaaaag	18	0.000	mreps																										TC48440 weakly similar to UP|Q96I08_HUMAN NOM1 protein , partial
Quercus			chene_16_09_2008_reconstruct_CL9715_CT13810	CL9715_CT13810	1274	(aaaaag)3.17	3.17	135	153	aaaaagaaaaagaaaaaga	19	0.000	mreps																										TC58546 similar to UP|Q8NQE3_CORGL Predicted transcriptional regulator, partial
Quercus			chene_16_09_2008_reconstruct_LG0AAB27YL16RM1	Singleton	0	(AAAAAG)3.33	3.33	49	68	AAAAAGAAAAAGAAAAAGAA	20	0.000	mreps																										DT522564
Quercus			chene_16_09_2008_reconstruct_CL6644_CT7430	CL6644_CT7430	901	(aaaaag)3.33	3.33	375	394	aaaaagaaaaagaaaaagaa	20	0.000	mreps																										TC75103 homologue to UP|Q8RVH8_9ROSI Aux/IAA protein, partial
Quercus			chene_16_09_2008_reconstruct_WZ0AQRAP3YD13FM1	Singleton	0	(AAAAAG)3.50	3.50	490	510	AAAAAGAAAAAGAAAAAGAAA	21	0.000	mreps
Quercus			chene_16_09_2008_reconstruct_CL2084_CT2414	CL2084_CT2414	538	(aaaaag)3.50	3.50	495	515	aaaaagaaaaagaaaaagaaa	21	0.000	mreps
Quercus			chene_16_09_2008_reconstruct_CL9715_CT15719	CL9715_CT15719	395	(aaaaag)3.67	3.67	268	289	aaaaagaaaaagaaaaagaaaa	22	0.000	mreps																										TC58546 similar to UP|Q8NQE3_CORGL Predicted transcriptional regulator, partial
Quercus			chene_16_09_2008_reconstruct_LG0AAD47YN03RM1	Singleton	0	(AAAAAG)3.83	3.83	93	115	AAAAAGAAAAAGAAAAAGAAAAA	23	0.000	mreps																										TC46617 homologue to RF|NP_567761.1|18416889|NM_118825 acyltransferase/ dihydrolipoyllysine-residue succinyltransferase {Arabidopsis thaliana} , partial
Quercus			chene_16_09_2008_reconstruct_CL9715_CT13549	CL9715_CT13549	522	(aaaaag)3.83	3.83	171	193	aaaaagaaaaagaaaaagaaaaa	23	0.000	mreps																										TC58546 similar to UP|Q8NQE3_CORGL Predicted transcriptional regulator, partial
Quercus			chene_16_09_2008_reconstruct_CL9715_CT15586	CL9715_CT15586	860	(aaaaag)5.67	5.67	201	234	aaaaagaaaaagaaaaagaaaaagaaaaagaaaa	34	0.000	mreps																										TC58546 similar to UP|Q8NQE3_CORGL Predicted transcriptional regulator, partial
Quercus			chene_16_09_2008_reconstruct_LG0AAC6YD09RM1	Singleton	0	(AAAAAT)3.00	3.00	320	337	AAAAATAAAAATAAAAAT	18	0.000	mreps																										TC45106 similar to RF|NP_171710.3|42561615|NM_100088 transcription regulator {Arabidopsis thaliana} , partial
Quercus			chene_16_09_2008_reconstruct_SSH2pl4H09	Singleton	0	(AAAAAT)3.00	3.00	53	70	AAAAATAAAAATAAAAAT	18	0.000	mreps																										A7QS16_VITVI Chromosome undetermined scaffold_155, whole genome shotgun sequence. - Vitis vinifera .
Quercus			chene_16_09_2008_reconstruct_WZ0AQPAB12YK12CM1	Singleton	0	(AAAAAT)3.33	3.33	433	452	AAAAATAAAAATAAAAATAA	20	0.000	mreps
Quercus			chene_16_09_2008_reconstruct_WZ0AQRAQ26YN03FM1	Singleton	0	(AAAAAT)3.83	3.83	406	428	AAAAATAAAAATAAAAATAAAAA	23	0.000	mreps
Quercus			chene_16_09_2008_reconstruct_CL9715_CT13099	CL9715_CT13099	1106	(aaaaat)4.67	4.67	274	301	aaaaataaaaataaaaataaaaataaaa	28	0.000	mreps																										TC58546 similar to UP|Q8NQE3_CORGL Predicted transcriptional regulator, partial
Quercus			chene_16_09_2008_reconstruct_LG0AAD45YO16RM1	Singleton	0	(AAAAC)3.00	3.00	171	185	AAAACAAAACAAAAC	15	0.000	mreps
Quercus			chene_16_09_2008_reconstruct_CL3479_CT3944	CL3479_CT3944	531	(aaaac)3.00	3.00	212	226	aaaacaaaacaaaac	15	0.000	mreps																										KAO1_ARATH Ent-kaurenoic acid oxidase 1 . - Arabidopsis thaliana .
Quercus			chene_16_09_2008_reconstruct_LG0AAD31YG21RM1	Singleton	0	(AAAAC)3.80	3.80	377	395	AAAACAAAACAAAACAAAA	19	0.000	mreps																										CU459232.1 Vitis vinifera - Vitis vinifera hypothetical protein
Quercus			chene_16_09_2008_reconstruct_LG0AAD37YE20RM1	Singleton	0	(AAAACA)3.17	3.17	217	235	AAAACAAAAACAAAAACAA	19	0.000	mreps																										TC67240 similar to GB|AAF87126.1|9369377|AC006434 F10A5.24 {Arabidopsis thaliana} , partial
Quercus			chene_16_09_2008_reconstruct_CL7148_CT7979	CL7148_CT7979	1336	(aaaag)3.00	3.00	8	22	aaaagaaaagaaaag	15	0.000	mreps
Quercus			chene_16_09_2008_reconstruct_WZ0AQPAC7YA08FM1	Singleton	0	(AAAAG)3.00	3.00	121	135	AAAAGAAAAGAAAAG	15	0.000	mreps																										A7P2T3_VITVI Chromosome chr1 scaffold_5, whole genome shotgun sequence. - Vitis vinifera .
Quercus			chene_16_09_2008_reconstruct_CL9715_CT14081	CL9715_CT14081	556	(aaaag)3.00	3.00	521	535	aaaagaaaagaaaag	15	0.000	mreps																										TC58546 similar to UP|Q8NQE3_CORGL Predicted transcriptional regulator, partial
Quercus			chene_16_09_2008_reconstruct_WZ0AQPAC9YK02FM1	Singleton	0	(AAAAG)3.00	3.00	380	394	AAAAGAAAAGAAAAG	15	0.000	mreps
Quercus			chene_16_09_2008_reconstruct_LG0AAC25YM11RM1_2A	Singleton	0	(AAAAG)3.20	3.20	183	198	AAAAGAAAAGAAAAGA	16	0.000	mreps
Quercus			chene_16_09_2008_reconstruct_LG0AAC12YI24RM1	Singleton	0	(AAAAG)3.20	3.20	115	130	AAAAGAAAAGAAAAGA	16	0.000	mreps
Quercus			chene_16_09_2008_reconstruct_CL9715_CT16038	CL9715_CT16038	1701	(aaaag)3.20	3.20	1590	1605	aaaagaaaagaaaaga	16	0.000	mreps																										TC58546 similar to UP|Q8NQE3_CORGL Predicted transcriptional regulator, partial
Quercus			chene_16_09_2008_reconstruct_LG0AAC17YC04RM1	Singleton	0	(AAAAG)3.20	3.20	31	46	AAAAGAAAAGAAAAGA	16	0.000	mreps
Quercus			chene_16_09_2008_reconstruct_LG0AAB9YN12RM1	Singleton	0	(AAAAG)3.40	3.40	113	129	AAAAGAAAAGAAAAGAA	17	0.000	mreps																										TC46118
Quercus			chene_16_09_2008_reconstruct_WZ0AQRAQ7YK20FM1_1A	Singleton	0	(AAAAG)3.40	3.40	74	90	AAAAGAAAAGAAAAGAA	17	0.000	mreps
Quercus			chene_16_09_2008_reconstruct_WZ0AQPAC14YM01FM1	Singleton	0	(AAAAG)3.80	3.80	257	275	AAAAGAAAAGAAAAGAAAA	19	0.000	mreps
Quercus			chene_16_09_2008_reconstruct_LG0AAA15YB01RM1	Singleton	0	(AAAAG)4.00	4.00	213	232	AAAAGAAAAGAAAAGAAAAG	20	0.000	mreps
Quercus			chene_16_09_2008_reconstruct_WZ0AQPAC4YA10FM1	Singleton	0	(AAAAG)4.40	4.40	54	75	AAAAGAAAAGAAAAGAAAAGAA	22	0.000	mreps																										TC58136 similar to UP|Q2HVB4_MEDTR BTB/POZ; MATH, partial
Quercus			chene_16_09_2008_reconstruct_WZ0AQRAP20YM15FM1_2A	Singleton	0	(AAAAG)4.60	4.60	44	66	AAAAGAAAAGAAAAGAAAAGAAA	23	0.000	mreps
Quercus			chene_16_09_2008_reconstruct_LG0AAC20YA05RM1	Singleton	0	(AAAAG)5.80	5.80	179	207	AAAAGAAAAGAAAAGAAAAGAAAAGAAAA	29	0.000	mreps																										A5BK79_VITVI Putative uncharacterized protein. - Vitis vinifera .
Quercus			chene_16_09_2008_reconstruct_WZ0AQPAB12YL18FM1_1A	Singleton	0	(AAAAGG)4.00	4.00	118	141	AAAAGGAAAAGGAAAAGGAAAAGG	24	0.000	mreps
Quercus			chene_16_09_2008_reconstruct_CL9715_CT14683	CL9715_CT14683	656	(aaaat)3.00	3.00	593	607	aaaataaaataaaat	15	0.000	mreps																										TC58546 similar to UP|Q8NQE3_CORGL Predicted transcriptional regulator, partial
Quercus			chene_16_09_2008_reconstruct_LG0AAD30YE15RM1_1X	Singleton	0	(AAAAT)3.00	3.00	84	98	AAAATAAAATAAAAT	15	0.000	mreps																										A8J8I8_CHLRE Flagellar associated protein. - Chlamydomonas reinhardtii.
Quercus			chene_16_09_2008_reconstruct_LG0AAA13YF08RM1	Singleton	0	(AAAAT)3.00	3.00	533	547	AAAATAAAATAAAAT	15	0.000	mreps
Quercus			chene_16_09_2008_reconstruct_WZ0AQPAB4YG23CM1_2A	Singleton	0	(AAAAT)3.00	3.00	52	66	AAAATAAAATAAAAT	15	0.000	mreps
Quercus			chene_16_09_2008_reconstruct_LG0AAB20YH16RM1	Singleton	0	(AAAAT)3.20	3.20	412	427	AAAATAAAATAAAATA	16	0.000	mreps
Quercus			chene_16_09_2008_reconstruct_LG0AAC13YM13RM1	Singleton	0	(AAAAT)3.20	3.20	203	218	AAAATAAAATAAAATA	16	0.000	mreps																										TC85527 similar to UP|RL21_ARATH 60S ribosomal protein L21, partial
Quercus			chene_16_09_2008_reconstruct_WZ0AQPAG4YC08CM1	Singleton	0	(AAAAT)3.20	3.20	240	255	AAAATAAAATAAAATA	16	0.000	mreps																										TC59128 homologue to UP|Q6PML1_9ROSI Metallothionein 3b, complete
Quercus			chene_16_09_2008_reconstruct_CL9715_CT14540	CL9715_CT14540	989	(aaaat)3.40	3.40	795	811	aaaataaaataaaataa	17	0.000	mreps																										TC58546 similar to UP|Q8NQE3_CORGL Predicted transcriptional regulator, partial
Quercus			chene_16_09_2008_reconstruct_WZ0AQPAB7YG15CM1_1T	Singleton	0	(AAAAT)3.60	3.60	62	79	AAAATAAAATAAAATAAA	18	0.000	mreps
Quercus			chene_16_09_2008_reconstruct_LG0AAD41YK02RM1	Singleton	0	(AAAAT)3.80	3.80	105	123	AAAATAAAATAAAATAAAA	19	0.000	mreps																										Q9SHF3_ARATH T19E23.7. - Arabidopsis thaliana .
Quercus			chene_16_09_2008_reconstruct_LG0AAC28YD24RM1	Singleton	0	(AAAAT)4.60	4.60	117	139	AAAATAAAATAAAATAAAATAAA	23	0.000	mreps
Quercus			chene_16_09_2008_reconstruct_WZ0AQPAA10YI10CM1	Singleton	0	(AAAAT)4.80	4.80	56	79	AAAATAAAATAAAATAAAATAAAA	24	0.000	mreps																										A7P5L1_VITVI Chromosome chr4 scaffold_6, whole genome shotgun sequence. - Vitis vinifera .
Quercus			chene_16_09_2008_reconstruct_LG0AAD48YJ21RM1	Singleton	0	(AAAATG)3.17	3.17	98	116	AAAATGAAAATGAAAATGA	19	0.000	mreps
Quercus			chene_16_09_2008_reconstruct_CL9715_CT16155	CL9715_CT16155	881	(aaac)3.25	3.25	57	69	aaacaaacaaaca	13	0.000	mreps																										TC58546 similar to UP|Q8NQE3_CORGL Predicted transcriptional regulator, partial
Quercus			chene_16_09_2008_reconstruct_CL9715_CT14504	CL9715_CT14504	1129	(aaac)3.25	3.25	918	930	aaacaaacaaaca	13	0.000	mreps																										TC58546 similar to UP|Q8NQE3_CORGL Predicted transcriptional regulator, partial
Quercus			chene_16_09_2008_reconstruct_CL5300_CT5944	CL5300_CT5944	1577	(aaac)3.25	3.25	179	191	aaacaaacaaaca	13	0.000	mreps																										A7QH25_VITVI Chromosome chr3 scaffold_95, whole genome shotgun sequence. - Vitis vinifera .
Quercus			chene_16_09_2008_reconstruct_LG0AAC15YL20RM1_1T	Singleton	0	(AAAC)3.25	3.25	198	210	AAACAAACAAACA	13	0.000	mreps
Quercus			chene_16_09_2008_reconstruct_LG0AAB8YD01RM1	Singleton	0	(AAAC)3.25	3.25	210	222	AAACAAACAAACA	13	0.000	mreps																										TC68347 similar to UP|Q41113_PHAVU BZIP transcriptional repressor ROM1, partial
Quercus			chene_16_09_2008_reconstruct_WZ0AQRAQ14YP17FM1	Singleton	0	(AAAC)3.75	3.75	41	55	AAACAAACAAACAAA	15	0.000	mreps																										A5B8T4_VITVI Putative uncharacterized protein. - Vitis vinifera .
Quercus			chene_16_09_2008_reconstruct_LG0AAD9YF01RM1	Singleton	0	(AAAC)3.75	3.75	144	158	AAACAAACAAACAAA	15	0.000	mreps
Quercus			chene_16_09_2008_reconstruct_WZ0AQRAM1YN11FM1	Singleton	0	(AAAC)4.00	4.00	234	249	AAACAAACAAACAAAC	16	0.000	mreps																										Y1301_ARATH Uncharacterized membrane protein At1g63010. - Arabidopsis thaliana .
Quercus			chene_16_09_2008_reconstruct_LG0AAD28YA04RM1	Singleton	0	(AAAC)4.75	4.75	238	256	AAACAAACAAACAAACAAA	19	0.000	mreps
Quercus			chene_16_09_2008_reconstruct_WZ0AQPAG10YN24NM1	Singleton	0	(AAAC)5.75	5.75	610	632	AAACAAACAAACAAACAAACAAA	23	0.000	mreps
Quercus			chene_16_09_2008_reconstruct_LG0AAB4YO24RM1	Singleton	0	(AAAC)5.75	5.75	543	565	AAACAAACAAACAAACAAACAAA	23	0.000	mreps
Quercus			chene_16_09_2008_reconstruct_WZ0AQRAP18YN21FM1	Singleton	0	(AAACA)3.00	3.00	205	219	AAACAAAACAAAACA	15	0.000	mreps																										A7NV80_VITVI Chromosome chr18 scaffold_1, whole genome shotgun sequence. - Vitis vinifera .
Quercus			chene_16_09_2008_reconstruct_WZ0AQRAQ4YI16FM1	Singleton	0	(AAACA)3.40	3.40	166	182	AAACAAAACAAAACAAA	17	0.000	mreps																										A7PLS9_VITVI Chromosome chr14 scaffold_21, whole genome shotgun sequence. - Vitis vinifera .
Quercus			chene_16_09_2008_reconstruct_CL9715_CT16110	CL9715_CT16110	1123	(aaaca)3.40	3.40	271	287	aaacaaaacaaaacaaa	17	0.000	mreps																										TC58546 similar to UP|Q8NQE3_CORGL Predicted transcriptional regulator, partial
Quercus			chene_16_09_2008_reconstruct_WZ0AQRAQ2YO11FM1	Singleton	0	(AAACA)3.60	3.60	186	203	AAACAAAACAAAACAAAA	18	0.000	mreps
Quercus	PIE123		chene_16_09_2008_reconstruct_CL4545_CT11453_CN9963	CL4545_CT11453_CN9963		(AAACAA)3	3				NO				GAAAAAGCCTCCACTGTTCC		GGTTGTGGGTGTCTTTCTTG		188			3PxA4				Schuelke et al,1999
Quercus			chene_16_09_2008_reconstruct_WZ0AQRAQ15YN23FM1	Singleton	0	(AAACAA)3.00	3.00	116	133	AAACAAAAACAAAAACAA	18	0.000	mreps																										TC81417 similar to UP|Q5DMX4_CUCME WD40, partial
Quercus			chene_16_09_2008_reconstruct_CL9715_CT14891	CL9715_CT14891	653	(aaacaa)3.50	3.50	163	183	aaacaaaaacaaaaacaaaaa	21	0.000	mreps																										TC58546 similar to UP|Q8NQE3_CORGL Predicted transcriptional regulator, partial
Quercus	PIE055		chene_16_09_2008_reconstruct_CL1126_CT1355	CL1126_CT1355		(AAACAC)3	3				NO				CAACTTCCCTCGCCACCT		TGGAACGAATGAAACAACACA		170			3PxA4				Schuelke et al,1999
Quercus			chene_16_09_2008_reconstruct_CL2586_CT2967	CL2586_CT2967	988	(aaacac)3.17	3.17	52	70	aaacacaaacacaaacaca	19	0.000	mreps
Quercus			chene_16_09_2008_reconstruct_LG0AAD5YC23RM1	Singleton	0	(AAACC)3.60	3.60	130	147	AAACCAAACCAAACCAAA	18	0.000	mreps																										FIMB3_ARATH Putative fimbrin-like protein 3. - Arabidopsis thaliana .
Quercus			chene_16_09_2008_reconstruct_WZ0AQPAC4YA11FM1	Singleton	0	(AAACCA)3.33	3.33	125	144	AAACCAAAACCAAAACCAAA	20	0.000	mreps																										TC50282 similar to GB|CAA10904.1|2664210|ATAJ644 asparaginyl-tRNA synthetase {Arabidopsis thaliana} , partial
Quercus			chene_16_09_2008_reconstruct_CL9715_CT16598	CL9715_CT16598	296	(aaacca)3.67	3.67	105	126	aaaccaaaaccaaaaccaaaac	22	0.000	mreps																										TC58546 similar to UP|Q8NQE3_CORGL Predicted transcriptional regulator, partial
Quercus			chene_16_09_2008_reconstruct_LG0AAD32YM19RM1	Singleton	0	(AAACTC)3.50	3.50	77	97	AAACTCAAACTCAAACTCAAA	21	0.000	mreps
Quercus			chene_16_09_2008_reconstruct_LG0AAD38YN05RM1	Singleton	0	(AAAG)3.25	3.25	579	591	AAAGAAAGAAAGA	13	0.000	mreps																										A7R171_VITVI Chromosome undetermined scaffold_340, whole genome shotgun sequence. - Vitis vinifera .
Quercus			chene_16_09_2008_reconstruct_CL9715_CT15339	CL9715_CT15339	770	(aaag)3.25	3.25	97	109	aaagaaagaaaga	13	0.000	mreps																										TC58546 similar to UP|Q8NQE3_CORGL Predicted transcriptional regulator, partial
Quercus			chene_16_09_2008_reconstruct_CL5279_CT11477	CL5279_CT11477	2012	(aaag)3.25	3.25	235	247	aaagaaagaaaga	13	0.000	mreps																										ITPK4_ARATH Inositol-tetrakisphosphate 1-kinase 4 P 5/6-kinase 4). - Arabidopsis thaliana .
Quercus			chene_16_09_2008_reconstruct_CL9715_CT12675	CL9715_CT12675	813	(aaag)3.25	3.25	621	633	aaagaaagaaaga	13	0.000	mreps																										TC58546 similar to UP|Q8NQE3_CORGL Predicted transcriptional regulator, partial
Quercus			chene_16_09_2008_reconstruct_CL9715_CT15777	CL9715_CT15777	1204	(aaag)3.25	3.25	519	531	aaagaaagaaaga	13	0.000	mreps																										TC58546 similar to UP|Q8NQE3_CORGL Predicted transcriptional regulator, partial
Quercus			chene_16_09_2008_reconstruct_CL5220_CT5850	CL5220_CT5850	744	(aaag)3.25	3.25	187	199	aaagaaagaaaga	13	0.000	mreps																										GLGL1_ARATH Glucose-1-phosphate adenylyltransferase large subunit 1, chloroplastprecursor . - Arabidopsis thaliana .
Quercus			chene_16_09_2008_reconstruct_WZ0AQPAC6YF20FM1	Singleton	0	(AAAG)3.25	3.25	361	373	AAAGAAAGAAAGA	13	0.000	mreps
Quercus			chene_16_09_2008_reconstruct_LG0AAB29YE03RM1	Singleton	0	(AAAG)3.50	3.50	105	118	AAAGAAAGAAAGAA	14	0.000	mreps																										TC62013 similar to UP|GPA1_LUPLU Guanine nucleotide-binding protein alpha-1 subunit , partial
Quercus			chene_16_09_2008_reconstruct_WZ0AQRAP23YC05FM1	Singleton	0	(AAAG)3.50	3.50	26	39	AAAGAAAGAAAGAA	14	0.000	mreps																										TC50814 similar to UP|Q3E7P0_ARATH Protein At1g45233, partial
Quercus			chene_16_09_2008_reconstruct_LG0AAD27YF17RM1	Singleton	0	(AAAG)3.75	3.75	325	339	AAAGAAAGAAAGAAA	15	0.000	mreps																										TC87196 homologue to GB|AAL58933.1|18087606|AF462846 At1g73980/F2P9_15 {Arabidopsis thaliana} , partial
Quercus			chene_16_09_2008_reconstruct_CL9715_CT12741	CL9715_CT12741	770	(aaag)3.75	3.75	17	31	aaagaaagaaagaaa	15	0.000	mreps																										TC58546 similar to UP|Q8NQE3_CORGL Predicted transcriptional regulator, partial
Quercus			chene_16_09_2008_reconstruct_CL9715_CT15076	CL9715_CT15076	856	(aaag)3.75	3.75	510	524	aaagaaagaaagaaa	15	0.000	mreps																										TC58546 similar to UP|Q8NQE3_CORGL Predicted transcriptional regulator, partial
Quercus			chene_16_09_2008_reconstruct_WZ0AQRAK1YN17FM1	Singleton	0	(AAAG)4.00	4.00	168	183	AAAGAAAGAAAGAAAG	16	0.000	mreps
Quercus			chene_16_09_2008_reconstruct_WZ0AQRAP6YM19FM1	Singleton	0	(AAAG)4.25	4.25	85	101	AAAGAAAGAAAGAAAGA	17	0.000	mreps																										Q8L9M0_ARATH Putative uncharacterized protein. - Arabidopsis thaliana .
Quercus			chene_16_09_2008_reconstruct_WZ0AQRAP19YB12FM1_1T	Singleton	0	(AAAG)4.25	4.25	66	82	AAAGAAAGAAAGAAAGA	17	0.000	mreps																										TC76154 similar to RF|NP_173118.1|15219330|NM_101535 RNA binding {Arabidopsis thaliana} , partial
Quercus			chene_16_09_2008_reconstruct_CL9715_CT15925	CL9715_CT15925	1113	(aaag)4.50	4.50	489	506	aaagaaagaaagaaagaa	18	0.000	mreps																										TC58546 similar to UP|Q8NQE3_CORGL Predicted transcriptional regulator, partial
Quercus			chene_16_09_2008_reconstruct_LG0AAD7YH14RM1	Singleton	0	(AAAG)4.50	4.50	68	85	AAAGAAAGAAAGAAAGAA	18	0.000	mreps																										TC74171 similar to UP|Q67VC9_ORYSA RNase H domain-containing protein-like, partial
Quercus			chene_16_09_2008_reconstruct_CL9715_CT14553	CL9715_CT14553	1203	(aaag)4.75	4.75	146	164	aaagaaagaaagaaagaaa	19	0.000	mreps																										TC58546 similar to UP|Q8NQE3_CORGL Predicted transcriptional regulator, partial
Quercus			chene_16_09_2008_reconstruct_WZ0AQPAB7YG15CM1_1T	Singleton	0	(AAAG)5.50	5.50	77	98	AAAGAAAGAAAGAAAGAAAGAA	22	0.000	mreps
Quercus			chene_16_09_2008_reconstruct_WZ0AQRAK1YM04FM1	Singleton	0	(AAAG)6.00	6.00	53	76	AAAGAAAGAAAGAAAGAAAGAAAG	24	0.000	mreps																										CX173617
Quercus			chene_16_09_2008_reconstruct_LG0AAD25YD20RM1	Singleton	0	(AAAGA)3.00	3.00	415	429	AAAGAAAAGAAAAGA	15	0.000	mreps																										TC45400 homologue to UP|Q9AVB5_PYRCO Plasma membrane intrinsic protein 2-1, partial
Quercus			chene_16_09_2008_reconstruct_LG0AAD47YO09RM1	Singleton	0	(AAAGA)3.00	3.00	121	135	AAAGAAAAGAAAAGA	15	0.000	mreps																										TC45400 homologue to UP|Q9AVB5_PYRCO Plasma membrane intrinsic protein 2-1, partial
Quercus			chene_16_09_2008_reconstruct_LG0AAB3YE20RM1	Singleton	0	(AAAGA)3.00	3.00	124	138	AAAGAAAAGAAAAGA	15	0.000	mreps
Quercus			chene_16_09_2008_reconstruct_WZ0AQPAB8YE22CM1	Singleton	0	(AAAGA)3.00	3.00	153	167	AAAGAAAAGAAAAGA	15	0.000	mreps																										TC45400 homologue to UP|Q9AVB5_PYRCO Plasma membrane intrinsic protein 2-1, partial
Quercus			chene_16_09_2008_reconstruct_WZ0AQPAC15YD02FM1	Singleton	0	(AAAGA)3.00	3.00	247	261	AAAGAAAAGAAAAGA	15	0.000	mreps																										A5AEZ0_VITVI Putative uncharacterized protein. - Vitis vinifera .
Quercus			chene_16_09_2008_reconstruct_LG0AAB19YF22RM1	Singleton	0	(AAAGA)3.00	3.00	123	137	AAAGAAAAGAAAAGA	15	0.000	mreps																										TC45400 homologue to UP|Q9AVB5_PYRCO Plasma membrane intrinsic protein 2-1, partial
Quercus			chene_16_09_2008_reconstruct_WZ0AQPAA1YM13CM1_1X	Singleton	0	(AAAGA)3.00	3.00	155	169	AAAGAAAAGAAAAGA	15	0.000	mreps
Quercus			chene_16_09_2008_reconstruct_WZ0AQPAA1YJ23CM1	Singleton	0	(AAAGA)3.00	3.00	150	164	AAAGAAAAGAAAAGA	15	0.000	mreps																										TC45400 homologue to UP|Q9AVB5_PYRCO Plasma membrane intrinsic protein 2-1, partial
Quercus			chene_16_09_2008_reconstruct_CL9715_CT13892	CL9715_CT13892	1691	(aaaga)3.00	3.00	593	607	aaagaaaagaaaaga	15	0.000	mreps																										TC58546 similar to UP|Q8NQE3_CORGL Predicted transcriptional regulator, partial
Quercus			chene_16_09_2008_reconstruct_WZ0AQPAA7YL16CM1	Singleton	0	(AAAGA)3.00	3.00	163	177	AAAGAAAAGAAAAGA	15	0.000	mreps
Quercus			chene_16_09_2008_reconstruct_LG0AAD13YE12RM1	Singleton	0	(AAAGA)3.00	3.00	211	225	AAAGAAAAGAAAAGA	15	0.000	mreps
Quercus			chene_16_09_2008_reconstruct_LG0AAB5YP12RM1	Singleton	0	(AAAGA)3.00	3.00	130	144	AAAGAAAAGAAAAGA	15	0.000	mreps																										TC45400 homologue to UP|Q9AVB5_PYRCO Plasma membrane intrinsic protein 2-1, partial
Quercus			chene_16_09_2008_reconstruct_WZ0AQPAB14YL19CM1	Singleton	0	(AAAGA)3.40	3.40	460	476	AAAGAAAAGAAAAGAAA	17	0.000	mreps
Quercus			chene_16_09_2008_reconstruct_CL9715_CT14553	CL9715_CT14553	1203	(aaaga)3.60	3.60	158	175	aaagaaaagaaaagaaaa	18	0.000	mreps																										TC58546 similar to UP|Q8NQE3_CORGL Predicted transcriptional regulator, partial
Quercus	PIE053		chene_16_09_2008_reconstruct_CL1629_CT1924	CL1629_CT1924		(AAAGAA)3	3				NO				GAGCTGCATATTTTCCTTAGTCA		GAACTCTTCCTCTTCATCTTCTGC		174			3PxA4				Schuelke et al,1999
Quercus			chene_16_09_2008_reconstruct_LG0AAD40YJ01RM1	Singleton	0	(AAAGAA)3.50	3.50	288	308	AAAGAAAAAGAAAAAGAAAAA	21	0.000	mreps																										TC62909 weakly similar to UP|O48700_ARATH F3I6.27 protein, partial
Quercus			chene_16_09_2008_reconstruct_CL5645_CT6328	CL5645_CT6328	604	(aaagaa)3.50	3.50	39	59	aaagaaaaagaaaaagaaaaa	21	0.000	mreps																										TM9S4_MOUSE Transmembrane 9 superfamily member 4 precursor. - Mus musculus .
Quercus			chene_16_09_2008_reconstruct_LG0AAB21YC24RM1	Singleton	0	(AAAGAT)3.17	3.17	341	359	AAAGATAAAGATAAAGATA	19	0.000	mreps
Quercus			chene_16_09_2008_reconstruct_CL9715_CT15008	CL9715_CT15008	2161	(aaagc)3.00	3.00	425	439	aaagcaaagcaaagc	15	0.000	mreps																										TC58546 similar to UP|Q8NQE3_CORGL Predicted transcriptional regulator, partial
Quercus			chene_16_09_2008_reconstruct_CL6629_CT7413	CL6629_CT7413	1008	(aaagc)3.20	3.20	21	36	aaagcaaagcaaagca	16	0.000	mreps																										TC63737 similar to UP|O49529_ARATH Predicted protein, partial
Quercus			chene_16_09_2008_reconstruct_LG0AAD14YF09RM1	Singleton	0	(AAAT)3.25	3.25	111	123	AAATAAATAAATA	13	0.000	mreps
Quercus			chene_16_09_2008_reconstruct_CL9715_CT12824	CL9715_CT12824	1943	(aaat)3.25	3.25	1893	1905	aaataaataaata	13	0.000	mreps																										TC58546 similar to UP|Q8NQE3_CORGL Predicted transcriptional regulator, partial
Quercus			chene_16_09_2008_reconstruct_CL8461_CT11931	CL8461_CT11931	1114	(aaat)3.50	3.50	1080	1093	aaataaataaataa	14	0.000	mreps																										TC52687 similar to RF|NP_850754.1|30679562|NM_180423 catalytic/ hydrolase {Arabidopsis thaliana} , partial
Quercus			chene_16_09_2008_reconstruct_LG0AAB23YE14RM1	Singleton	0	(AAAT)3.50	3.50	244	257	AAATAAATAAATAA	14	0.000	mreps
Quercus			chene_16_09_2008_reconstruct_LG0AAD12YL11RM1_1A	Singleton	0	(AAAT)3.75	3.75	97	111	AAATAAATAAATAAA	15	0.000	mreps
Quercus			chene_16_09_2008_reconstruct_LG0AAD45YA04RM1	Singleton	0	(AAAT)3.75	3.75	391	405	AAATAAATAAATAAA	15	0.000	mreps
Quercus			chene_16_09_2008_reconstruct_WZ0AQRAI1YG16FM1	Singleton	0	(AAAT)3.75	3.75	35	49	AAATAAATAAATAAA	15	0.000	mreps
Quercus			chene_16_09_2008_reconstruct_LG0AAD20YD22RM1	Singleton	0	(AAAT)3.75	3.75	176	190	AAATAAATAAATAAA	15	0.000	mreps
Quercus			chene_16_09_2008_reconstruct_WZ0AQPAG2YL11NM1	Singleton	0	(AAAT)3.75	3.75	209	223	AAATAAATAAATAAA	15	0.000	mreps																										TC59128 homologue to UP|Q6PML1_9ROSI Metallothionein 3b, complete
Quercus			chene_16_09_2008_reconstruct_CL9715_CT12632	CL9715_CT12632	691	(aaat)3.75	3.75	71	85	aaataaataaataaa	15	0.000	mreps																										TC58546 similar to UP|Q8NQE3_CORGL Predicted transcriptional regulator, partial
Quercus			chene_16_09_2008_reconstruct_LG0AAD10YE21RM1	Singleton	0	(AAAT)3.75	3.75	293	307	AAATAAATAAATAAA	15	0.000	mreps
Quercus			chene_16_09_2008_reconstruct_SSH12G10	Singleton	0	(AAAT)3.75	3.75	59	73	AAATAAATAAATAAA	15	0.000	mreps
Quercus			chene_16_09_2008_reconstruct_LG0AAC22YE05RM1	Singleton	0	(AAAT)3.75	3.75	142	156	AAATAAATAAATAAA	15	0.000	mreps
Quercus			chene_16_09_2008_reconstruct_CL1711_CT2012	CL1711_CT2012	423	(aaat)3.75	3.75	91	105	aaataaataaataaa	15	0.000	mreps																										A7PQ07_VITVI Chromosome chr18 scaffold_24, whole genome shotgun sequence. - Vitis vinifera .
Quercus			chene_16_09_2008_reconstruct_LG0AAB25YG09RM1	Singleton	0	(AAAT)3.75	3.75	426	440	AAATAAATAAATAAA	15	0.000	mreps
Quercus			chene_16_09_2008_reconstruct_LG0AAD18YH20RM1	Singleton	0	(AAAT)3.75	3.75	352	366	AAATAAATAAATAAA	15	0.000	mreps
Quercus			chene_16_09_2008_reconstruct_LG0AAD24YE13RM1_2X	Singleton	0	(AAAT)3.75	3.75	92	106	AAATAAATAAATAAA	15	0.000	mreps
Quercus			chene_16_09_2008_reconstruct_LG0AAD12YD07RM1	Singleton	0	(AAAT)4.00	4.00	573	588	AAATAAATAAATAAAT	16	0.000	mreps																										CX653584
Quercus			chene_16_09_2008_reconstruct_LG0AAD42YP22RM1	Singleton	0	(AAAT)4.00	4.00	391	406	AAATAAATAAATAAAT	16	0.000	mreps
Quercus			chene_16_09_2008_reconstruct_LG0AAD40YG05RM1	Singleton	0	(AAAT)4.25	4.25	664	680	AAATAAATAAATAAATA	17	0.000	mreps
Quercus			chene_16_09_2008_reconstruct_LG0AAB19YC17RM1	Singleton	0	(AAAT)4.25	4.25	190	206	AAATAAATAAATAAATA	17	0.000	mreps																										TC63104 similar to RF|NP_567915.2|42567346|NM_119470 ubiquitin-protein ligase {Arabidopsis thaliana} , partial
Quercus			chene_16_09_2008_reconstruct_CL9715_CT14681	CL9715_CT14681	992	(aaat)4.75	4.75	900	918	aaataaataaataaataaa	19	0.000	mreps																										TC58546 similar to UP|Q8NQE3_CORGL Predicted transcriptional regulator, partial
Quercus			chene_16_09_2008_reconstruct_WZ0AQPAC6YL03CM1	Singleton	0	(AAAT)4.75	4.75	152	170	AAATAAATAAATAAATAAA	19	0.000	mreps
Quercus			chene_16_09_2008_reconstruct_WZ0AQPAA3YD12FM1	Singleton	0	(AAAT)4.75	4.75	58	76	AAATAAATAAATAAATAAA	19	0.000	mreps
Quercus			chene_16_09_2008_reconstruct_WZ0AQRAQ18YA09FM1	Singleton	0	(AAAT)4.75	4.75	215	233	AAATAAATAAATAAATAAA	19	0.000	mreps
Quercus			chene_16_09_2008_reconstruct_CL9715_CT14613	CL9715_CT14613	698	(aaat)4.75	4.75	21	39	aaataaataaataaataaa	19	0.000	mreps																										TC58546 similar to UP|Q8NQE3_CORGL Predicted transcriptional regulator, partial
Quercus			chene_16_09_2008_reconstruct_LG0AAD31YI03RM1	Singleton	0	(AAAT)4.75	4.75	444	462	AAATAAATAAATAAATAAA	19	0.000	mreps
Quercus			chene_16_09_2008_reconstruct_CL2015_CT2336	CL2015_CT2336	652	(aaata)3.00	3.00	44	58	aaataaaataaaata	15	0.000	mreps																										HAT4_ARATH Homeobox-leucine zipper protein HAT4 . - Arabidopsis thaliana .
Quercus			chene_16_09_2008_reconstruct_LG0AAC23YN14RM1	Singleton	0	(AAATA)3.60	3.60	346	363	AAATAAAATAAAATAAAA	18	0.000	mreps
Quercus			chene_16_09_2008_reconstruct_LG0AAC4YD21RM1	Singleton	0	(AAATA)3.60	3.60	469	486	AAATAAAATAAAATAAAA	18	0.000	mreps																										CM000144.1 Oryza sativa Japonica Group - Oryza sativa Japonica Group hypothetical protein
Quercus			chene_16_09_2008_reconstruct_LG0AAC12YO14RM1	Singleton	0	(AAATA)3.80	3.80	289	307	AAATAAAATAAAATAAAAT	19	0.000	mreps
Quercus			chene_16_09_2008_reconstruct_WZ0AQPAB8YO11FM1	Singleton	0	(AAATAA)3.00	3.00	164	181	AAATAAAAATAAAAATAA	18	0.000	mreps																										TC56675 similar to UP|HA22I_ARATH HVA22-like protein i , partial
Quercus			chene_16_09_2008_reconstruct_WZ0AQRAQ15YN05FM1_1X	Singleton	0	(AAATT)3.00	3.00	165	179	AAATTAAATTAAATT	15	0.000	mreps
Quercus			chene_16_09_2008_reconstruct_CL703_CT11315	CL703_CT11315	910	(aaatt)3.00	3.00	28	42	aaattaaattaaatt	15	0.000	mreps																										TC51554 similar to UP|Q7XAV5_GOSHI Dehydration responsive element binding protein , partial
Quercus			chene_16_09_2008_reconstruct_WZ0AQRAQ15YJ23FM1	Singleton	0	(AAATT)3.00	3.00	559	573	AAATTAAATTAAATT	15	0.000	mreps
Quercus	PIE209		chene_16_09_2008_reconstruct_CL6125_CT6862	CL6125_CT6862		(AAC)12	12				NO				AACGGTGAGATGGGATTGAG		AATCATTGAGGGGATTGCTC		291			3PxA4				Schuelke et al,1999											0	0	0	0
Quercus	VIT016		chene_16_09_2008_reconstruct_CL323_CT411	CL323_CT411		(AAC)4	4				NO				CAAAGAACCCGTTTTTCTCG		TCGTCAACACCTCATTCAGC		161																		0	0	0	0
Quercus			chene_16_09_2008_reconstruct_CL1_CT2	CL1_CT2	850	(aac)4.00	4.00	295	306	aacaacaacaac	12	0.000	mreps																										HSP7S_PEA Stromal 70 kDa heat shock-related protein, chloroplast precursor. - Pisum sativum .
Quercus			chene_16_09_2008_reconstruct_WZ0AQPAB1YJ11FM1	Singleton	0	(AAC)4.00	4.00	564	575	AACAACAACAAC	12	0.000	mreps
Quercus			chene_16_09_2008_reconstruct_WZ0AQRAP1YF11FM2	Singleton	0	(AAC)4.00	4.00	269	280	AACAACAACAAC	12	0.000	mreps																										A7PM19_VITVI Chromosome chr14 scaffold_21, whole genome shotgun sequence. - Vitis vinifera .
Quercus			chene_16_09_2008_reconstruct_CL9715_CT14041	CL9715_CT14041	663	(aac)4.00	4.00	614	625	aacaacaacaac	12	0.000	mreps																										TC58546 similar to UP|Q8NQE3_CORGL Predicted transcriptional regulator, partial
Quercus			chene_16_09_2008_reconstruct_WZ0AQPAC15YO14FM1	Singleton	0	(AAC)4.00	4.00	36	47	AACAACAACAAC	12	0.000	mreps																										A7P8J7_VITVI Chromosome chr3 scaffold_8, whole genome shotgun sequence. - Vitis vinifera .
Quercus			chene_16_09_2008_reconstruct_WZ0AQPAC4YO05FM1_1A	Singleton	0	(AAC)4.00	4.00	120	131	AACAACAACAAC	12	0.000	mreps
Quercus			chene_16_09_2008_reconstruct_LG0AAB25YH20RM1	Singleton	0	(AAC)4.33	4.33	135	147	AACAACAACAACA	13	0.000	mreps																										TC83327 similar to UP|Q93Z92_ARATH AT4g11680/T5C23_110 , partial
Quercus			chene_16_09_2008_reconstruct_WZ0AQRAQ10YC21FM1	Singleton	0	(AAC)4.33	4.33	640	652	AACAACAACAACA	13	0.000	mreps																										ATP5H_DROME ATP synthase subunit d, mitochondrial. - Drosophila melanogaster .
Quercus			chene_16_09_2008_reconstruct_LG0AAD33YB15RM1	Singleton	0	(AAC)4.33	4.33	323	335	AACAACAACAACA	13	0.000	mreps
Quercus			chene_16_09_2008_reconstruct_LG0AAD10YO04RM1	Singleton	0	(AAC)4.33	4.33	516	528	AACAACAACAACA	13	0.000	mreps																										A7QZU3_VITVI Chromosome undetermined scaffold_287, whole genome shotgun sequence. - Vitis vinifera .
Quercus			chene_16_09_2008_reconstruct_CL165_CT215	CL165_CT215	1633	(aac)4.67	4.67	60	73	aacaacaacaacaa	14	0.000	mreps																										Q94C78_ARATH Putative uncharacterized protein At3g51140 . - Arabidopsis thaliana .
Quercus			chene_16_09_2008_reconstruct_WZ0AQPAC4YG09CM1	Singleton	0	(AAC)4.67	4.67	175	188	AACAACAACAACAA	14	0.000	mreps
Quercus			chene_16_09_2008_reconstruct_CL433_CT547	CL433_CT547	862	(aac)4.67	4.67	337	350	aacaacaacaacaa	14	0.000	mreps																										SNW1_HUMAN SNW domain-containing protein 1 . - Homo sapiens .
Quercus			chene_16_09_2008_reconstruct_WZ0AQRAQ4YL09FM1	Singleton	0	(AAC)4.67	4.67	280	293	AACAACAACAACAA	14	0.000	mreps																										A7P1U5_VITVI Chromosome chr19 scaffold_4, whole genome shotgun sequence. - Vitis vinifera .
Quercus			chene_16_09_2008_reconstruct_WZ0AQPAA5YN18FM1	Singleton	0	(AAC)4.67	4.67	222	235	AACAACAACAACAA	14	0.000	mreps																										O64802_ARATH T1F15.10 protein. - Arabidopsis thaliana .
Quercus			chene_16_09_2008_reconstruct_CL9715_CT16508	CL9715_CT16508	1436	(aac)4.67	4.67	253	266	aacaacaacaacaa	14	0.000	mreps																										TC58546 similar to UP|Q8NQE3_CORGL Predicted transcriptional regulator, partial
Quercus			chene_16_09_2008_reconstruct_WZ0AQRAP23YP05FM1	Singleton	0	(AAC)4.67	4.67	538	551	AACAACAACAACAA	14	0.000	mreps																										TC87070
Quercus			chene_16_09_2008_reconstruct_CL9715_CT12644	CL9715_CT12644	795	(aac)4.67	4.67	304	317	aacaacaacaacaa	14	0.000	mreps																										TC58546 similar to UP|Q8NQE3_CORGL Predicted transcriptional regulator, partial
Quercus			chene_16_09_2008_reconstruct_WZ0AQRAL1YP18FM1	Singleton	0	(AAC)5.00	5.00	154	168	AACAACAACAACAAC	15	0.000	mreps																										CX167607
Quercus			chene_16_09_2008_reconstruct_CL9715_CT13385	CL9715_CT13385	2018	(aac)5.00	5.00	75	89	aacaacaacaacaac	15	0.000	mreps																										TC58546 similar to UP|Q8NQE3_CORGL Predicted transcriptional regulator, partial
Quercus			chene_16_09_2008_reconstruct_CL9715_CT13236	CL9715_CT13236	818	(aac)5.00	5.00	149	163	aacaacaacaacaac	15	0.000	mreps																										TC58546 similar to UP|Q8NQE3_CORGL Predicted transcriptional regulator, partial
Quercus			chene_16_09_2008_reconstruct_LG0AAB9YG06RM1	Singleton	0	(AAC)5.00	5.00	180	194	AACAACAACAACAAC	15	0.000	mreps																										TC84096 similar to UP|Q9FZA1_ARATH F3H9.7 protein, partial
Quercus			chene_16_09_2008_reconstruct_CL6388_CT7145	CL6388_CT7145	1591	(aac)5.00	5.00	190	204	aacaacaacaacaac	15	0.000	mreps																										TC77423 similar to UP|Q9FQ03_ARATH XRN3, partial
Quercus			chene_16_09_2008_reconstruct_CL9715_CT12573	CL9715_CT12573	573	(aac)5.00	5.00	278	292	aacaacaacaacaac	15	0.000	mreps																										TC58546 similar to UP|Q8NQE3_CORGL Predicted transcriptional regulator, partial
Quercus			chene_16_09_2008_reconstruct_LG0AAC21YH12RM1	Singleton	0	(AAC)5.00	5.00	59	73	AACAACAACAACAAC	15	0.000	mreps
Quercus			chene_16_09_2008_reconstruct_WZ0AQRAQ12YC16FM1	Singleton	0	(AAC)5.33	5.33	310	325	AACAACAACAACAACA	16	0.000	mreps																										A7PNG5_VITVI Chromosome chr1 scaffold_22, whole genome shotgun sequence. - Vitis vinifera .
Quercus			chene_16_09_2008_reconstruct_WZ0AQRAP8YD13FM1	Singleton	0	(AAC)5.33	5.33	597	612	AACAACAACAACAACA	16	0.000	mreps
Quercus			chene_16_09_2008_reconstruct_LG0AAD28YH13RM1	Singleton	0	(AAC)5.67	5.67	117	133	AACAACAACAACAACAA	17	0.000	mreps																										A5B0H4_VITVI Putative uncharacterized protein. - Vitis vinifera .
Quercus			chene_16_09_2008_reconstruct_LG0AAD39YG11RM1	Singleton	0	(AAC)5.67	5.67	224	240	AACAACAACAACAACAA	17	0.000	mreps																										HEM6_SOYBN Coproporphyrinogen III oxidase, chloroplast precursor . - Glycine max .
Quercus			chene_16_09_2008_reconstruct_CL703_CT11315	CL703_CT11315	910	(aac)5.67	5.67	250	266	aacaacaacaacaacaa	17	0.000	mreps																										TC51554 similar to UP|Q7XAV5_GOSHI Dehydration responsive element binding protein , partial
Quercus			chene_16_09_2008_reconstruct_LG0AAD7YM15RM1	Singleton	0	(AAC)5.67	5.67	322	338	AACAACAACAACAACAA	17	0.000	mreps
Quercus	PIE115		chene_16_09_2008_reconstruct_CL7085_CT7910_CN7048	CL7085_CT7910_CN7048		(aac)6	6				NO				AATCCGTCTGATCGAAAACC		CACCCACATCACATGAGTTC		244			3PxA4				Schuelke et al,1999
Quercus			chene_16_09_2008_reconstruct_WZ0AQRAP3YH08FM1	Singleton	0	(AAC)6.00	6.00	268	285	AACAACAACAACAACAAC	18	0.000	mreps
Quercus			chene_16_09_2008_reconstruct_LG0AAD5YB11RM1	Singleton	0	(AAC)6.67	6.67	92	111	AACAACAACAACAACAACAA	20	0.000	mreps																										TC86652 weakly similar to UP|Q6K6Z8_ORYSA Hydroxyproline-rich glycoprotein-like, partial
Quercus			chene_16_09_2008_reconstruct_CL9715_CT14406	CL9715_CT14406	754	(aac)6.67	6.67	478	497	aacaacaacaacaacaacaa	20	0.000	mreps																										TC58546 similar to UP|Q8NQE3_CORGL Predicted transcriptional regulator, partial
Quercus			chene_16_09_2008_reconstruct_WZ0AQPAC8YI17FM1	Singleton	0	(AAC)6.67	6.67	409	428	AACAACAACAACAACAACAA	20	0.000	mreps
Quercus			chene_16_09_2008_reconstruct_LG0AAD5YL03RM1	Singleton	0	(AAC)6.67	6.67	459	478	AACAACAACAACAACAACAA	20	0.000	mreps																										Q2QQV8_ORYSJ Retrotransposon protein, putative, unclassified. - Oryza sativa subsp. japonica .
Quercus	PIE217		chene_16_09_2008_reconstruct_CL9715_CT15803	CL9715_CT15803		(AAC)7	7				NO				GCTCGACTCGGAAGCATTAC		GGCCTTGTCCCAGTCTGTAG		210			3PxA4				Schuelke et al,1999											133	133	133	133
Quercus	FIR023		chene_16_09_2008_reconstruct_CL7391_CT8245	CL7391_CT8245		(aac)7	7				10				CACACCCATCATCAAACACC		CGCTGGTAGGACCAGAACAT		220			3PxA4			46	Schuelke et al,1999	5
Quercus	VIT013		chene_16_09_2008_reconstruct_SSH4GFp12D07	SSH4GFp12D07		(AAC)7	7				8				GCCATGGCTTACACCACTTC		ATCAACAGAGCGGGTTTGTC		161																		0	0	0	0
Quercus			chene_16_09_2008_reconstruct_WZ0AQPAC5YI04FM1_2A	Singleton	0	(AAC)7.00	7.00	120	140	AACAACAACAACAACAACAAC	21	0.000	mreps																										AJ774693
Quercus			chene_16_09_2008_reconstruct_LG0AAD36YF05RM1_2A	Singleton	0	(AAC)7.00	7.00	335	355	AACAACAACAACAACAACAAC	21	0.000	mreps																										A7Q171_VITVI Chromosome chr10 scaffold_43, whole genome shotgun sequence. - Vitis vinifera .
Quercus			chene_16_09_2008_reconstruct_CL9715_CT15803	CL9715_CT15803	889	(aac)7.67	7.67	200	222	aacaacaacaacaacaacaacaa	23	0.000	mreps																										TC58546 similar to UP|Q8NQE3_CORGL Predicted transcriptional regulator, partial
Quercus			chene_16_09_2008_reconstruct_WZ0AQRAQ1YL05FM1	Singleton	0	(AAC)8.00	8.00	176	199	AACAACAACAACAACAACAACAAC	24	0.000	mreps																										A7Q8S8_VITVI Chromosome chr5 scaffold_64, whole genome shotgun sequence. - Vitis vinifera .
Quercus			chene_16_09_2008_reconstruct_CL9715_CT12644	CL9715_CT12644	795	(aac)8.33	8.33	154	178	aacaacaacaacaacaacaacaaca	25	0.000	mreps																										TC58546 similar to UP|Q8NQE3_CORGL Predicted transcriptional regulator, partial
Quercus			chene_16_09_2008_reconstruct_CL9715_CT14233	CL9715_CT14233	1171	(aac)8.33	8.33	788	812	aacaacaacaacaacaacaacaaca	25	0.000	mreps																										TC58546 similar to UP|Q8NQE3_CORGL Predicted transcriptional regulator, partial
Quercus			chene_16_09_2008_reconstruct_LG0AAD35YD18RM1	Singleton	0	(AAC)8.67	8.67	187	212	AACAACAACAACAACAACAACAACAA	26	0.000	mreps																										CX167728
Quercus			chene_16_09_2008_reconstruct_WZ0AQRAQ24YK13FM1	Singleton	0	(AAC)9.00	9.00	426	452	AACAACAACAACAACAACAACAACAAC	27	0.000	mreps																										TC70417 similar to RF|NP_197410.1|15239643|NM_121914 metal ion binding {Arabidopsis thaliana} , partial
Quercus			chene_16_09_2008_reconstruct_LG0AAD23YG02RM1	Singleton	0	(AAC)9.00	9.00	118	144	AACAACAACAACAACAACAACAACAAC	27	0.000	mreps																										TC55635 similar to UP|Q6NKU3_ARATH At1g55340, partial
Quercus			chene_16_09_2008_reconstruct_CL7935_CT8845	CL7935_CT8845	1597	(aaca)3.25	3.25	477	489	aacaaacaaacaa	13	0.000	mreps
Quercus			chene_16_09_2008_reconstruct_LG0AAA5YG23RM1	Singleton	0	(AACAA)3.40	3.40	88	104	AACAAAACAAAACAAAA	17	0.000	mreps																										AJ768911
Quercus			chene_16_09_2008_reconstruct_CL9715_CT14796	CL9715_CT14796	818	(aacaaa)4.33	4.33	179	204	aacaaaaacaaaaacaaaaacaaaaa	26	0.000	mreps																										TC58546 similar to UP|Q8NQE3_CORGL Predicted transcriptional regulator, partial
Quercus			chene_16_09_2008_reconstruct_CL9715_CT15036	CL9715_CT15036	786	(aacac)3.00	3.00	618	632	aacacaacacaacac	15	0.000	mreps																										TC58546 similar to UP|Q8NQE3_CORGL Predicted transcriptional regulator, partial
Quercus	PIE062		chene_16_09_2008_reconstruct_CL9715_CT15262	CL9715_CT15262		(AACACA)3	3				NO				TGTTCTCCCAAGAAAAGAGTTT		TCGGGGACTTTGAGAACTTG		234			3PxA4				Schuelke et al,1999
Quercus			chene_16_09_2008_reconstruct_WZ0AQRAP4YM07FM1	Singleton	0	(AACACA)4.00	4.00	264	287	AACACAAACACAAACACAAACACA	24	0.000	mreps																										DT508043
Quercus			chene_16_09_2008_reconstruct_CL9715_CT15274	CL9715_CT15274	748	(aacacc)3.17	3.17	8	26	aacaccaacaccaacacca	19	0.000	mreps																										TC58546 similar to UP|Q8NQE3_CORGL Predicted transcriptional regulator, partial
Quercus			chene_16_09_2008_reconstruct_CL9715_CT12527	CL9715_CT12527	706	(aacat)4.00	4.00	640	659	aacataacataacataacat	20	0.000	mreps																										TC58546 similar to UP|Q8NQE3_CORGL Predicted transcriptional regulator, partial
Quercus			chene_16_09_2008_reconstruct_CL9715_CT12547	CL9715_CT12547	927	(aacc)3.25	3.25	149	161	aaccaaccaacca	13	0.000	mreps																										TC58546 similar to UP|Q8NQE3_CORGL Predicted transcriptional regulator, partial
Quercus			chene_16_09_2008_reconstruct_CL9715_CT14989	CL9715_CT14989	1646	(aacca)3.80	3.80	124	142	aaccaaaccaaaccaaacc	19	0.000	mreps																										TC58546 similar to UP|Q8NQE3_CORGL Predicted transcriptional regulator, partial
Quercus			chene_16_09_2008_reconstruct_WZ0AQRAP12YE01FM1	Singleton	0	(AACCCC)5.33	5.33	631	662	AACCCCAACCCCAACCCCAACCCCAACCCCAA	32	0.000	mreps
Quercus			chene_16_09_2008_reconstruct_CL9715_CT13904	CL9715_CT13904	1058	(aacccg)3.00	3.00	574	591	aacccgaacccgaacccg	18	0.000	mreps																										TC58546 similar to UP|Q8NQE3_CORGL Predicted transcriptional regulator, partial
Quercus			chene_16_09_2008_reconstruct_LG0AAD51YE16RM1	Singleton	0	(AACCCG)4.33	4.33	259	284	AACCCGAACCCGAACCCGAACCCGAA	26	0.000	mreps																										Q9FR48_ARATH Acyl-CoA binding protein 2 . - Arabidopsis thaliana .
Quercus			chene_16_09_2008_reconstruct_CL9563_CT11095	CL9563_CT11095	859	(aaccct)3.17	3.17	29	47	aaccctaaccctaacccta	19	0.000	mreps																										A4PU50_MEDTR WD40-like. - Medicago truncatula .
Quercus			chene_16_09_2008_reconstruct_LG0AAA16YP03RM1_1X	Singleton	0	(AACCCT)3.17	3.17	102	120	AACCCTAACCCTAACCCTA	19	0.000	mreps																										TC53134 homologue to UP|H2B_GOSHI Histone H2B, complete
Quercus			chene_16_09_2008_reconstruct_LG0AAD3YA10RM1	Singleton	0	(AACCCT)3.33	3.33	37	56	AACCCTAACCCTAACCCTAA	20	0.000	mreps																										A5BJT4_VITVI Putative uncharacterized protein. - Vitis vinifera .
Quercus			chene_16_09_2008_reconstruct_LG0AAA17YL01RM1_1X	Singleton	0	(AACCCT)3.33	3.33	81	100	AACCCTAACCCTAACCCTAA	20	0.000	mreps
Quercus			chene_16_09_2008_reconstruct_WZ0AQRAP10YH21FM1_2A	Singleton	0	(AACCCT)4.33	4.33	197	222	AACCCTAACCCTAACCCTAACCCTAA	26	0.000	mreps
Quercus			chene_16_09_2008_reconstruct_LG0AAD38YG22RM1	Singleton	0	(AACGAG)3.00	3.00	241	258	AACGAGAACGAGAACGAG	18	0.000	mreps
Quercus	PIE092		chene_16_09_2008_reconstruct_SSH2GFpl1A08	SSH2GFpl1A08		(AACTCA)3	3				NO				AATTTAGAGCGCCAGTCTCC		CCTCAACCTTGTTCCAAACC		180			3PxA4				Schuelke et al,1999
Quercus	VIT057		chene_16_09_2008_reconstruct_CL2287_CT2637	CL2287_CT2637		(AACTCG)3	3				9				TCAGCAAAATCCCAACTTTGT		ACACTTCGCTGTTCCTCGAT		168
Quercus	VIT049		chene_16_09_2008_reconstruct_CL2287_CT2637	CL2287_CT2637		(AACTCG)4	4				NO				CAAAATCCCAACTTTGTCTACTACT		GCTGTCTTTGTCGGCTTCTC		147																		0	0	0	0
Quercus			chene_16_09_2008_reconstruct_CL355_CT450	CL355_CT450	572	(aactct)4.00	4.00	342	365	aactctaactctaactctaactct	24	0.000	mreps
Quercus			chene_16_09_2008_reconstruct_WZ0AQRAQ14YO12FM1	Singleton	0	(AACTTC)3.17	3.17	34	52	AACTTCAACTTCAACTTCA	19	0.000	mreps
Quercus			chene_16_09_2008_reconstruct_LG0AAD4YA14RM1	Singleton	0	(AAG)10.00	10.00	95	124	AAGAAGAAGAAGAAGAAGAAGAAGAAGAAG	30	0.000	mreps																										Q8GWM6_ARATH Putative uncharacterized protein At5g21990/T6G21_100. - Arabidopsis thaliana .
Quercus			chene_16_09_2008_reconstruct_CL9715_CT14041	CL9715_CT14041	663	(aag)11	11	476	534	aagaagaagaagaagaagacgccgttagttttaacggtaaagatgaagaagaagaagaa	59	0.000	mreps																										TC58546 similar to UP|Q8NQE3_CORGL Predicted transcriptional regulator, partial	merged SSRs : (aag)6.33ZZZZZZZZZZZZZZZZZZZZZZZZZZ(gaa)5.00
Quercus			chene_16_09_2008_reconstruct_LG0AAA7YP17RM1	Singleton	0	(AAG)11.33	11.33	27	60	AAGAAGAAGAAGAAGAAGAAGAAGAAGAAGAAGA	34	0.000	mreps																										TC50255 similar to UP|Q541D3_ARATH AtRer1B, partial
Quercus			chene_16_09_2008_reconstruct_WZ0AQRAP23YJ06FM1	Singleton	0	(AAG)11.33	11.33	38	71	AAGAAGAAGAAGAAGAAGAAGAAGAAGAAGAAGA	34	0.000	mreps																										RER1B_ARATH Protein RER1B . - Arabidopsis thaliana .
Quercus			chene_16_09_2008_reconstruct_SSH3GFpl3H07	Singleton	0	(AAG)11.67	11.67	165	199	AAGAAGAAGAAGAAGAAGAAGAAGAAGAAGAAGAA	35	0.000	mreps																										AJ767415
Quercus			chene_16_09_2008_reconstruct_WZ0AQRAQ14YJ01FM1	Singleton	0	(AAG)13	13	307	346	AAGAAGAAGAAGGAGAAGAAGAAGAAGAAGAAGAAGAAGA	40	0.000	mreps																										TC73787 similar to UP|Q39061_ARATH Cp33 , partial	merged SSRs : (AAG)4.00ZZ(AGA)9.00
Quercus			chene_16_09_2008_reconstruct_LG0AAD50YK06RM1	Singleton	0	(AAG)4.00	4.00	607	618	AAGAAGAAGAAG	12	0.000	mreps
Quercus			chene_16_09_2008_reconstruct_WZ0AQPAB9YJ16FM1	Singleton	0	(AAG)4.00	4.00	197	208	AAGAAGAAGAAG	12	0.000	mreps																										TC53134 homologue to UP|H2B_GOSHI Histone H2B, complete
Quercus			chene_16_09_2008_reconstruct_CL9715_CT15207	CL9715_CT15207	595	(aag)4.00	4.00	313	324	aagaagaagaag	12	0.000	mreps																										TC58546 similar to UP|Q8NQE3_CORGL Predicted transcriptional regulator, partial
Quercus			chene_16_09_2008_reconstruct_CL153_CT203	CL153_CT203	929	(aag)4.00	4.00	907	918	aagaagaagaag	12	0.000	mreps
Quercus			chene_16_09_2008_reconstruct_WZ0AQRAP20YO18FM1_1T	Singleton	0	(AAG)4.00	4.00	198	209	AAGAAGAAGAAG	12	0.000	mreps																										TC53134 homologue to UP|H2B_GOSHI Histone H2B, complete
Quercus			chene_16_09_2008_reconstruct_CL666_CT826	CL666_CT826	1138	(aag)4.00	4.00	933	944	aagaagaagaag	12	0.000	mreps
Quercus			chene_16_09_2008_reconstruct_WZ0AQPAB5YM09FM1	Singleton	0	(AAG)4.00	4.00	213	224	AAGAAGAAGAAG	12	0.000	mreps																										TC53134 homologue to UP|H2B_GOSHI Histone H2B, complete
Quercus			chene_16_09_2008_reconstruct_WZ0AQRAQ23YC07FM1_1T	Singleton	0	(AAG)4.00	4.00	120	131	AAGAAGAAGAAG	12	0.000	mreps																										TC49039 homologue to UP|H2B_GOSHI Histone H2B, complete
Quercus			chene_16_09_2008_reconstruct_CL1408_CT1674	CL1408_CT1674	410	(aag)4.00	4.00	241	252	aagaagaagaag	12	0.000	mreps																										TC44037 similar to UP|CNGC6_ARATH Probable cyclic nucleotide-gated ion channel 6 , partial
Quercus			chene_16_09_2008_reconstruct_WZ0AQRAQ8YC11FM1	Singleton	0	(AAG)4.00	4.00	97	108	AAGAAGAAGAAG	12	0.000	mreps																										DT491876
Quercus			chene_16_09_2008_reconstruct_LG0AAD13YI06RM1_1T	Singleton	0	(AAG)4.00	4.00	203	214	AAGAAGAAGAAG	12	0.000	mreps																										TC53134 homologue to UP|H2B_GOSHI Histone H2B, complete
Quercus			chene_16_09_2008_reconstruct_CL9715_CT15013	CL9715_CT15013	546	(aag)4.00	4.00	435	446	aagaagaagaag	12	0.000	mreps																										TC58546 similar to UP|Q8NQE3_CORGL Predicted transcriptional regulator, partial
Quercus			chene_16_09_2008_reconstruct_CL6049_CT6772	CL6049_CT6772	2079	(aag)4.00	4.00	1866	1877	aagaagaagaag	12	0.000	mreps																										ERG19_MOUSE Diphosphomevalonate decarboxylase decarboxylase). - Mus musculus .
Quercus			chene_16_09_2008_reconstruct_LG0AAB7YM09RM1	Singleton	0	(AAG)4.00	4.00	301	312	AAGAAGAAGAAG	12	0.000	mreps																										TC58779 similar to UP|Q9SYP1_ARATH F9H16.5 protein, partial
Quercus			chene_16_09_2008_reconstruct_WZ0AQRAP12YN24FM1	Singleton	0	(AAG)4.00	4.00	455	466	AAGAAGAAGAAG	12	0.000	mreps																										A7QT83_VITVI Chromosome chr1 scaffold_166, whole genome shotgun sequence. - Vitis vinifera .
Quercus			chene_16_09_2008_reconstruct_WZ0AQRAQ13YJ14FM1_1T	Singleton	0	(AAG)4.00	4.00	204	215	AAGAAGAAGAAG	12	0.000	mreps																										TC53134 homologue to UP|H2B_GOSHI Histone H2B, complete
Quercus			chene_16_09_2008_reconstruct_CL9715_CT13999	CL9715_CT13999	666	(aag)4.00	4.00	374	385	aagaagaagaag	12	0.000	mreps																										TC58546 similar to UP|Q8NQE3_CORGL Predicted transcriptional regulator, partial
Quercus			chene_16_09_2008_reconstruct_WZ0AQRAQ16YL13FM1_1T	Singleton	0	(AAG)4.00	4.00	214	225	AAGAAGAAGAAG	12	0.000	mreps																										TC53134 homologue to UP|H2B_GOSHI Histone H2B, complete
Quercus			chene_16_09_2008_reconstruct_WZ0AQRAP24YG14FM1	Singleton	0	(AAG)4.00	4.00	86	97	AAGAAGAAGAAG	12	0.000	mreps																										TC64384 similar to UP|O80408_IPONI Pharbitis kntted-like gene 1, partial
Quercus			chene_16_09_2008_reconstruct_WZ0AQRAQ7YD04FM1_1T	Singleton	0	(AAG)4.00	4.00	206	217	AAGAAGAAGAAG	12	0.000	mreps																										TC53134 homologue to UP|H2B_GOSHI Histone H2B, complete
Quercus			chene_16_09_2008_reconstruct_WZ0AQRAP18YM01FM1_1T	Singleton	0	(AAG)4.00	4.00	226	237	AAGAAGAAGAAG	12	0.000	mreps																										TC53134 homologue to UP|H2B_GOSHI Histone H2B, complete
Quercus			chene_16_09_2008_reconstruct_WZ0AQRAQ18YL22FM1_1X	Singleton	0	(AAG)4.00	4.00	147	158	AAGAAGAAGAAG	12	0.000	mreps																										A2I424_MACHI Putative Rho1. - Maconellicoccus hirsutus .
Quercus			chene_16_09_2008_reconstruct_WZ0AQRAQ20YN17FM1_1T	Singleton	0	(AAG)4.00	4.00	207	218	AAGAAGAAGAAG	12	0.000	mreps																										TC53134 homologue to UP|H2B_GOSHI Histone H2B, complete
Quercus			chene_16_09_2008_reconstruct_WZ0AQPAB12YB14FM1_1T	Singleton	0	(AAG)4.00	4.00	192	203	AAGAAGAAGAAG	12	0.000	mreps																										TC53134 homologue to UP|H2B_GOSHI Histone H2B, complete
Quercus			chene_16_09_2008_reconstruct_WZ0AQPAC4YI05FM1	Singleton	0	(AAG)4.00	4.00	504	515	AAGAAGAAGAAG	12	0.000	mreps																										A7QQ72_VITVI Chromosome undetermined scaffold_141, whole genome shotgun sequence. - Vitis vinifera .
Quercus			chene_16_09_2008_reconstruct_WZ0AQPAB8YL09FM1	Singleton	0	(AAG)4.00	4.00	94	105	AAGAAGAAGAAG	12	0.000	mreps																										A7P0R7_VITVI Chromosome chr19 scaffold_4, whole genome shotgun sequence. - Vitis vinifera .
Quercus			chene_16_09_2008_reconstruct_LG0AAA14YI05RM1	Singleton	0	(AAG)4.00	4.00	205	216	AAGAAGAAGAAG	12	0.000	mreps																										TC53134 homologue to UP|H2B_GOSHI Histone H2B, complete
Quercus			chene_16_09_2008_reconstruct_WZ0AQPAB7YC15FM1	Singleton	0	(AAG)4.00	4.00	118	129	AAGAAGAAGAAG	12	0.000	mreps																										TC54910 similar to UP|Q7XUX5_ORYSA Peptidyl-prolyl cis-trans isomerase, partial
Quercus			chene_16_09_2008_reconstruct_WZ0AQPAB1YE11FM1_1T	Singleton	0	(AAG)4.00	4.00	193	204	AAGAAGAAGAAG	12	0.000	mreps																										TC53134 homologue to UP|H2B_GOSHI Histone H2B, complete
Quercus			chene_16_09_2008_reconstruct_CL9715_CT13742	CL9715_CT13742	1478	(aag)4.00	4.00	960	971	aagaagaagaag	12	0.000	mreps																										TC58546 similar to UP|Q8NQE3_CORGL Predicted transcriptional regulator, partial
Quercus			chene_16_09_2008_reconstruct_WZ0AQRAQ13YH04FM1_1T	Singleton	0	(AAG)4.00	4.00	192	203	AAGAAGAAGAAG	12	0.000	mreps																										TC53134 homologue to UP|H2B_GOSHI Histone H2B, complete
Quercus			chene_16_09_2008_reconstruct_WZ0AQRAI2YH10FM1	Singleton	0	(AAG)4.00	4.00	437	448	AAGAAGAAGAAG	12	0.000	mreps																										A5AGK9_VITVI Putative uncharacterized protein. - Vitis vinifera .
Quercus			chene_16_09_2008_reconstruct_WZ0AQPAA1YJ19FM1	Singleton	0	(AAG)4.00	4.00	112	123	AAGAAGAAGAAG	12	0.000	mreps
Quercus			chene_16_09_2008_reconstruct_LG0AAC3YN06RM1	Singleton	0	(AAG)4.00	4.00	433	444	AAGAAGAAGAAG	12	0.000	mreps																										TC73434 similar to UP|Q941I4_9ROSA Vacuolar acid invertase, partial
Quercus			chene_16_09_2008_reconstruct_CL9715_CT13107	CL9715_CT13107	743	(aag)4.00	4.00	218	229	aagaagaagaag	12	0.000	mreps																										TC58546 similar to UP|Q8NQE3_CORGL Predicted transcriptional regulator, partial
Quercus			chene_16_09_2008_reconstruct_WZ0AQPAB5YH12FM1	Singleton	0	(AAG)4.00	4.00	56	67	AAGAAGAAGAAG	12	0.000	mreps																										TC67360 homologue to UP|Q2XPW1_SOLTU Histone H2B-like protein, partial
Quercus			chene_16_09_2008_reconstruct_WZ0AQPAC14YJ10CM1	Singleton	0	(AAG)4.00	4.00	135	146	AAGAAGAAGAAG	12	0.000	mreps																										TC66449 similar to UP|Q9SX70_ARATH F11A17.8, partial
Quercus			chene_16_09_2008_reconstruct_CL9715_CT14823	CL9715_CT14823	521	(aag)4.00	4.00	30	41	aagaagaagaag	12	0.000	mreps																										TC58546 similar to UP|Q8NQE3_CORGL Predicted transcriptional regulator, partial
Quercus			chene_16_09_2008_reconstruct_WZ0AQRAP13YN09FM1_1T	Singleton	0	(AAG)4.00	4.00	185	196	AAGAAGAAGAAG	12	0.000	mreps																										TC53134 homologue to UP|H2B_GOSHI Histone H2B, complete
Quercus			chene_16_09_2008_reconstruct_WZ0AQRAQ17YM11FM1_1T	Singleton	0	(AAG)4.00	4.00	238	249	AAGAAGAAGAAG	12	0.000	mreps																										TC53134 homologue to UP|H2B_GOSHI Histone H2B, complete
Quercus			chene_16_09_2008_reconstruct_CL3477_CT3942	CL3477_CT3942	860	(aag)4.33	4.33	113	125	aagaagaagaaga	13	0.000	mreps
Quercus			chene_16_09_2008_reconstruct_LG0AAB3YB24RM1	Singleton	0	(AAG)4.33	4.33	248	260	AAGAAGAAGAAGA	13	0.000	mreps																										A5BYA8_VITVI Putative uncharacterized protein. - Vitis vinifera .
Quercus			chene_16_09_2008_reconstruct_LG0AAB20YG12RM1	Singleton	0	(AAG)4.33	4.33	166	178	AAGAAGAAGAAGA	13	0.000	mreps
Quercus			chene_16_09_2008_reconstruct_CL9715_CT13958	CL9715_CT13958	1103	(aag)4.33	4.33	271	283	aagaagaagaaga	13	0.000	mreps																										TC58546 similar to UP|Q8NQE3_CORGL Predicted transcriptional regulator, partial
Quercus			chene_16_09_2008_reconstruct_LG0AAC13YJ03RM1	Singleton	0	(AAG)4.33	4.33	580	592	AAGAAGAAGAAGA	13	0.000	mreps																										TC66455 similar to UP|Q3EDA8_ARATH Protein At1g16880, partial
Quercus			chene_16_09_2008_reconstruct_CL6826_CT7625	CL6826_CT7625	712	(aag)4.33	4.33	206	218	aagaagaagaaga	13	0.000	mreps
Quercus			chene_16_09_2008_reconstruct_CL9715_CT15813	CL9715_CT15813	520	(aag)4.33	4.33	347	359	aagaagaagaaga	13	0.000	mreps																										TC58546 similar to UP|Q8NQE3_CORGL Predicted transcriptional regulator, partial
Quercus			chene_16_09_2008_reconstruct_WZ0AQPAC15YB22FM1	Singleton	0	(AAG)4.33	4.33	75	87	AAGAAGAAGAAGA	13	0.000	mreps
Quercus			chene_16_09_2008_reconstruct_WZ0AQRAQ12YD18FM1	Singleton	0	(AAG)4.33	4.33	126	138	AAGAAGAAGAAGA	13	0.000	mreps																										Q7XA24_SOLBU Putative kinesin-like protein, identical. - Solanum bulbocastanum .
Quercus			chene_16_09_2008_reconstruct_CL4071_CT4599	CL4071_CT4599	1008	(aag)4.33	4.33	964	976	aagaagaagaaga	13	0.000	mreps																										TC81763 similar to UP|Q8L7Y9_ARATH At1g07230/F10K1_4 , partial
Quercus			chene_16_09_2008_reconstruct_WZ0AQRAQ21YG03FM1	Singleton	0	(AAG)4.33	4.33	53	65	AAGAAGAAGAAGA	13	0.000	mreps																										MLR_DROME Myosin regulatory light chain 2 . - Drosophila melanogaster .
Quercus			chene_16_09_2008_reconstruct_WZ0AQRAL2YN12FM1	Singleton	0	(AAG)4.67	4.67	84	97	AAGAAGAAGAAGAA	14	0.000	mreps
Quercus			chene_16_09_2008_reconstruct_LG0AAD23YP05RM1	Singleton	0	(AAG)4.67	4.67	69	82	AAGAAGAAGAAGAA	14	0.000	mreps																										A7QSQ2_VITVI Chromosome chr4 scaffold_162, whole genome shotgun sequence. - Vitis vinifera .
Quercus			chene_16_09_2008_reconstruct_CL9715_CT15495	CL9715_CT15495	862	(aag)4.67	4.67	596	609	aagaagaagaagaa	14	0.000	mreps																										TC58546 similar to UP|Q8NQE3_CORGL Predicted transcriptional regulator, partial
Quercus			chene_16_09_2008_reconstruct_WZ0AQRAP26YL12FM1	Singleton	0	(AAG)4.67	4.67	286	299	AAGAAGAAGAAGAA	14	0.000	mreps																										CV236410
Quercus			chene_16_09_2008_reconstruct_WZ0AQPAG13YJ12CM1	Singleton	0	(AAG)4.67	4.67	201	214	AAGAAGAAGAAGAA	14	0.000	mreps																										TC56029 similar to GB|AAK55706.1|14190451|AF380625 AT3g02420/F16B3_5 {Arabidopsis thaliana} , partial
Quercus			chene_16_09_2008_reconstruct_LG0AAC31YH15RM1	Singleton	0	(AAG)4.67	4.67	327	340	AAGAAGAAGAAGAA	14	0.000	mreps																										A7PM30_VITVI Chromosome chr14 scaffold_21, whole genome shotgun sequence. - Vitis vinifera .
Quercus			chene_16_09_2008_reconstruct_CL3057_CT3475	CL3057_CT3475	834	(aag)4.67	4.67	473	486	aagaagaagaagaa	14	0.000	mreps																										A5C231_VITVI Putative uncharacterized protein. - Vitis vinifera .
Quercus			chene_16_09_2008_reconstruct_CL9715_CT12886	CL9715_CT12886	862	(aag)4.67	4.67	96	109	aagaagaagaagaa	14	0.000	mreps																										TC58546 similar to UP|Q8NQE3_CORGL Predicted transcriptional regulator, partial
Quercus			chene_16_09_2008_reconstruct_LG0AAD38YH09RM1	Singleton	0	(AAG)4.67	4.67	218	231	AAGAAGAAGAAGAA	14	0.000	mreps
Quercus			chene_16_09_2008_reconstruct_CL9715_CT16513	CL9715_CT16513	1270	(aag)4.67	4.67	98	111	aagaagaagaagaa	14	0.000	mreps																										TC58546 similar to UP|Q8NQE3_CORGL Predicted transcriptional regulator, partial
Quercus	VIT085		chene_16_09_2008_reconstruct_CL2543_CT2917	CL2543_CT2917		(AAG)5	5				NO				CCCCACACCCGTAACAAGTA		GCCAGAAATTCCTTGAGCAC		159			3PxA4			14	Schuelke et al,1999											0	0	0	0
Quercus	POR052		chene_16_09_2008_reconstruct_LG0AAD34YN08RM1.SC	LG0AAD34YN08RM1.SC		(aag)5	5				NO				CCACGCTTCTGATGTGAAAA		CTACGACAGGCATTGCTGAA		150			3PxA4				Schuelke et al,1999											0	0	0	0
Quercus	PIE031		chene_16_09_2008_reconstruct_CL8897_CT12386	CL8897_CT12386		(AAG)5	5				NO				TTCTGCTGATGATTCTGTGGA		TCCTCACCAATGTGATCGTC		180			3PxA4				Schuelke et al,1999
Quercus			chene_16_09_2008_reconstruct_CL7676_CT8569	CL7676_CT8569	777	(aag)5.00	5.00	140	154	aagaagaagaagaag	15	0.000	mreps																										TOP1_ARATH DNA topoisomerase 1 . - Arabidopsis thaliana .
Quercus			chene_16_09_2008_reconstruct_LG0AAA9YM21RM1	Singleton	0	(AAG)5.00	5.00	323	337	AAGAAGAAGAAGAAG	15	0.000	mreps
Quercus			chene_16_09_2008_reconstruct_CL9305_CT12489	CL9305_CT12489	860	(aag)5.00	5.00	16	30	aagaagaagaagaag	15	0.000	mreps																										UCRIA_PEA Cytochrome b6-f complex iron-sulfur subunit, chloroplast precursor . - Pisum sativum .
Quercus			chene_16_09_2008_reconstruct_CL9715_CT16593	CL9715_CT16593	1080	(aag)5.00	5.00	97	111	aagaagaagaagaag	15	0.000	mreps																										TC58546 similar to UP|Q8NQE3_CORGL Predicted transcriptional regulator, partial
Quercus			chene_16_09_2008_reconstruct_WZ0AQPAC10YF03FM1	Singleton	0	(AAG)5.00	5.00	373	387	AAGAAGAAGAAGAAG	15	0.000	mreps
Quercus			chene_16_09_2008_reconstruct_LG0AAC6YJ22RM1	Singleton	0	(AAG)5.00	5.00	511	525	AAGAAGAAGAAGAAG	15	0.000	mreps
Quercus			chene_16_09_2008_reconstruct_WZ0AQPAB12YI17FM1	Singleton	0	(AAG)5.00	5.00	355	369	AAGAAGAAGAAGAAG	15	0.000	mreps
Quercus			chene_16_09_2008_reconstruct_WZ0AQRAQ22YG11FM1	Singleton	0	(AAG)5.00	5.00	39	53	AAGAAGAAGAAGAAG	15	0.000	mreps																										A7P2S0_VITVI Chromosome chr1 scaffold_5, whole genome shotgun sequence. - Vitis vinifera .
Quercus			chene_16_09_2008_reconstruct_WZ0AQRAP15YH24FM1	Singleton	0	(AAG)5.00	5.00	63	77	AAGAAGAAGAAGAAG	15	0.000	mreps																										A7PZ55_VITVI Chromosome chr4 scaffold_39, whole genome shotgun sequence. - Vitis vinifera .
Quercus			chene_16_09_2008_reconstruct_CL7970_CT8884	CL7970_CT8884	757	(aag)5.00	5.00	551	565	aagaagaagaagaag	15	0.000	mreps																										CX177195
Quercus			chene_16_09_2008_reconstruct_LG0AAD8YN24RM1	Singleton	0	(AAG)5.33	5.33	44	59	AAGAAGAAGAAGAAGA	16	0.000	mreps																										Y3800_AZOSE UPF0061 protein AZOSEA38000. - Azoarcus sp. .
Quercus			chene_16_09_2008_reconstruct_WZ0AQRAP22YF13FM1	Singleton	0	(AAG)5.33	5.33	162	177	AAGAAGAAGAAGAAGA	16	0.000	mreps
Quercus			chene_16_09_2008_reconstruct_CL9715_CT14922	CL9715_CT14922	877	(aag)5.33	5.33	100	115	aagaagaagaagaaga	16	0.000	mreps																										TC58546 similar to UP|Q8NQE3_CORGL Predicted transcriptional regulator, partial
Quercus			chene_16_09_2008_reconstruct_LG0AAD36YF05RM1_2A	Singleton	0	(AAG)5.33	5.33	370	385	AAGAAGAAGAAGAAGA	16	0.000	mreps																										A7Q171_VITVI Chromosome chr10 scaffold_43, whole genome shotgun sequence. - Vitis vinifera .
Quercus			chene_16_09_2008_reconstruct_WZ0AQRAP20YF03FM1	Singleton	0	(AAG)5.33	5.33	271	286	AAGAAGAAGAAGAAGA	16	0.000	mreps																										A7Q7Z4_VITVI Chromosome chr18 scaffold_61, whole genome shotgun sequence. - Vitis vinifera .
Quercus	VIT059		chene_16_09_2008_reconstruct_CL9563_CT11095	CL9563_CT11095	859	(aag)5.33	5.33	339	354	aagaagaagaagaaga	16	0.000	mreps		GAAAACGCTTTGCGATCATT		GATCCCAAAGAAGACGGTGA		150																				A4PU50_MEDTR WD40-like. - Medicago truncatula .
Quercus			chene_16_09_2008_reconstruct_CL932_CT1136	CL932_CT1136	999	(aag)5.33	5.33	590	605	aagaagaagaagaaga	16	0.000	mreps																										WRK17_ARATH Probable WRKY transcription factor 17 . - Arabidopsis thaliana .
Quercus			chene_16_09_2008_reconstruct_CL9715_CT16054	CL9715_CT16054	523	(aag)5.33	5.33	35	50	aagaagaagaagaaga	16	0.000	mreps																										TC58546 similar to UP|Q8NQE3_CORGL Predicted transcriptional regulator, partial
Quercus			chene_16_09_2008_reconstruct_WZ0AQPAA10YK03FM1	Singleton	0	(AAG)5.67	5.67	224	240	AAGAAGAAGAAGAAGAA	17	0.000	mreps
Quercus			chene_16_09_2008_reconstruct_CL9715_CT15722	CL9715_CT15722	867	(aag)5.67	5.67	281	297	aagaagaagaagaagaa	17	0.000	mreps																										TC58546 similar to UP|Q8NQE3_CORGL Predicted transcriptional regulator, partial
Quercus			chene_16_09_2008_reconstruct_WZ0AQRAP13YJ01FM1	Singleton	0	(AAG)5.67	5.67	127	143	AAGAAGAAGAAGAAGAA	17	0.000	mreps
Quercus			chene_16_09_2008_reconstruct_WZ0AQRAQ14YJ19FM1	Singleton	0	(AAG)5.67	5.67	543	559	AAGAAGAAGAAGAAGAA	17	0.000	mreps																										TC64680 similar to UP|DKC1_ARATH H/ACA ribonucleoprotein complex subunit 4 , partial
Quercus			chene_16_09_2008_reconstruct_WZ0AQPAC8YI17FM1	Singleton	0	(AAG)5.67	5.67	348	364	AAGAAGAAGAAGAAGAA	17	0.000	mreps
Quercus			chene_16_09_2008_reconstruct_LG0AAB15YD18RM1	Singleton	0	(AAG)5.67	5.67	290	306	AAGAAGAAGAAGAAGAA	17	0.000	mreps																										TC61299 similar to GB|AAR24223.1|38566666|BT010856 At4g18610 {Arabidopsis thaliana} , partial
Quercus			chene_16_09_2008_reconstruct_LG0AAC20YI10RM1	Singleton	0	(AAG)5.67	5.67	322	338	AAGAAGAAGAAGAAGAA	17	0.000	mreps
Quercus			chene_16_09_2008_reconstruct_CL9715_CT13559	CL9715_CT13559	686	(aag)5.67	5.67	299	315	aagaagaagaagaagaa	17	0.000	mreps																										TC58546 similar to UP|Q8NQE3_CORGL Predicted transcriptional regulator, partial
Quercus			chene_16_09_2008_reconstruct_LG0AAC7YG21RM1	Singleton	0	(AAG)5.67	5.67	223	239	AAGAAGAAGAAGAAGAA	17	0.000	mreps																										DV466672
Quercus	FIR092		chene_16_09_2008_reconstruct_CL766_CT11320	CL766_CT11320	991	(aag)5.67	5.67	554	570	aagaagaagaagaagaa	17	0.000	mreps		TGCCTATGAGGAACATGGTG		GCTTGCTTGGAAGACTTTGC		198			3PxA4			46	Schuelke et al,1999	2
Quercus	FIR060		chene_16_09_2008_reconstruct_CL9715_CT14356	CL9715_CT14356	776	(aag)5.67	5.67	484	500	aagaagaagaagaagaa	17	0.000	mreps		TAATGCGGAGCCTTTAGGTG		TCACCATCCTCAGCCTCTTT		162			3PxA4				Schuelke et al,1999													TC58546 similar to UP|Q8NQE3_CORGL Predicted transcriptional regulator, partial
Quercus	FIR102		chene_16_09_2008_reconstruct_CL9715_CT12755	CL9715_CT12755		(aag)6	6				NO				AGGAGGCGTTGAGAGTTGAG		AATCGAGGTTGAGGTGCTTG		196			3PxA4			45	Schuelke et al,1999	2
Quercus	FIR029		chene_16_09_2008_reconstruct_CL8131_CT9053	CL8131_CT9053		(aag)6	6				10				TGGCTTTTTGAGTGAAACGA		AGCGTGGACAGAATCTTTGG		270			3PxA4			46	Schuelke et al,1999	7
Quercus			chene_16_09_2008_reconstruct_LG0AAB4YO10RM1	Singleton	0	(AAG)6.00	6.00	42	59	AAGAAGAAGAAGAAGAAG	18	0.000	mreps																										TC83324 similar to UP|Q9SKL4_ARATH Expressed protein , complete
Quercus			chene_16_09_2008_reconstruct_LG0AAD26YJ08RM1	Singleton	0	(AAG)6.33	6.33	192	210	AAGAAGAAGAAGAAGAAGA	19	0.000	mreps																										TC72657 similar to UP|Q84MC3_ARATH At3g47980 , partial
Quercus			chene_16_09_2008_reconstruct_WZ0AQRAL1YP18FM1	Singleton	0	(AAG)6.33	6.33	216	234	AAGAAGAAGAAGAAGAAGA	19	0.000	mreps																										CX167607
Quercus			chene_16_09_2008_reconstruct_CL9715_CT14352	CL9715_CT14352	852	(aag)6.33	6.33	64	82	aagaagaagaagaagaaga	19	0.000	mreps																										TC58546 similar to UP|Q8NQE3_CORGL Predicted transcriptional regulator, partial
Quercus	VIT125		chene_16_09_2008_reconstruct_CL9715_CT14072	CL9715_CT14072	883	(aag)6.67	6.67	136	155	aagaagaagaagaagaagaa	20	0.000	mreps		GATTCAGAACCCCCACAAAA		CTTCAGGTTCTTCGGCTTTG		118			3PxA4			14	Schuelke et al,1999													TC58546 similar to UP|Q8NQE3_CORGL Predicted transcriptional regulator, partial
Quercus			chene_16_09_2008_reconstruct_LG0AAD35YI16RM1	Singleton	0	(AAG)6.67	6.67	275	294	AAGAAGAAGAAGAAGAAGAA	20	0.000	mreps
Quercus			chene_16_09_2008_reconstruct_WZ0AQRAQ21YF09FM1	Singleton	0	(AAG)6.67	6.67	671	690	AAGAAGAAGAAGAAGAAGAA	20	0.000	mreps																										A4V101_DROME CG2238-PC, isoform C. - Drosophila melanogaster .
Quercus	PIE043		chene_16_09_2008_reconstruct_CL9715_CT14040	CL9715_CT14040		(AAG)7	7				NO				CACACAAACAAACCCAGAAAGA		GCATTGTACCATCAGGGTGA		180			3PxA4				Schuelke et al,1999
Quercus	PIE044		chene_16_09_2008_reconstruct_CL9715_CT14040	CL9715_CT14040		(AAG)7	7				NO				ACACACACAAACAAACCCAGA		CAGGGTGAATGTCATGCTCA		170			3PxA4				Schuelke et al,1999
Quercus	PIE027		chene_16_09_2008_reconstruct_CL639_CT11308	CL639_CT11308		(AAG)7	7				3				CCATCTTTAACCCCCTCAGC		AGGGATTATGGGAGCGAGAG		170			3PxA4			88	Schuelke et al,1999	3
Quercus	VIT061		chene_16_09_2008_reconstruct_CL9715_CT16543	CL9715_CT16543		(AAG)7	7				NO				TGTCCAAACCAAACCAAACA		TCTTCCCCTTCCTCTTCCTC		107																		0	0	0	0
Quercus	VIT087		chene_16_09_2008_reconstruct_LG0AAD1YC18FM2_2X	Singleton	0	(AAG)7.00	7.00	196	216	AAGAAGAAGAAGAAGAAGAAG	21	0.000	mreps		TTGTTCAAGTCAAGGCAAGAAA		CCTCAAACTCCACCTGATCG		123			3PxA4			14	Schuelke et al,1999
Quercus			chene_16_09_2008_reconstruct_LG0AAD8YB13RM1	Singleton	0	(AAG)7.00	7.00	50	70	AAGAAGAAGAAGAAGAAGAAG	21	0.000	mreps																										CX184626
Quercus			chene_16_09_2008_reconstruct_LG0AAC13YI01RM1	Singleton	0	(AAG)7.33	7.33	207	228	AAGAAGAAGAAGAAGAAGAAGA	22	0.000	mreps
Quercus			chene_16_09_2008_reconstruct_LG0AAC26YA15RM1	Singleton	0	(AAG)7.33	7.33	33	54	AAGAAGAAGAAGAAGAAGAAGA	22	0.000	mreps																										TC59577 similar to RF|NP_566451.1|18399933|NM_112168 aspartic-type endopeptidase {Arabidopsis thaliana} , partial
Quercus			chene_16_09_2008_reconstruct_WZ0AQRAQ2YE21FM1	Singleton	0	(AAG)7.33	7.33	286	307	AAGAAGAAGAAGAAGAAGAAGA	22	0.000	mreps																										A5ATF5_VITVI Putative uncharacterized protein. - Vitis vinifera .
Quercus			chene_16_09_2008_reconstruct_WZ0AQRAP23YE16FM1	Singleton	0	(AAG)7.67	7.67	170	192	AAGAAGAAGAAGAAGAAGAAGAA	23	0.000	mreps
Quercus			chene_16_09_2008_reconstruct_CL9715_CT14109	CL9715_CT14109	1210	(aag)7.67	7.67	333	355	aagaagaagaagaagaagaagaa	23	0.000	mreps																										TC58546 similar to UP|Q8NQE3_CORGL Predicted transcriptional regulator, partial
Quercus			chene_16_09_2008_reconstruct_WZ0AQPAA6YO17FM1	Singleton	0	(AAG)8	8	267	308	AAGAAGAAGAAGCTGAAGCTAGAGCACAAAAAGAAGAAGAAG	42	0.000	mreps																											merged SSRs : (AAG)4.00ZZZZZZZZZZZZZZZZZZZ(AAG)4.00
Quercus	FIR079		chene_16_09_2008_reconstruct_CL9715_CT14899	CL9715_CT14899		(aag)8	8				2				ACAACAAAACCCACCGAAAT		CGATTTCGCACATGAGATGA		205			3PxA4				Schuelke et al,1999
Quercus			chene_16_09_2008_reconstruct_LG0AAA2YH06RM1	Singleton	0	(AAG)8	8	442	484	AAGAAGAAGAAGAAAGGAGGGCTGAGGGAATGAAGAAGAAGAA	43	0.000	mreps																										TC56043	merged SSRs : (AAG)4.67ZZZZZZZZZZZZZZZZZZ(GAA)4.00
Quercus	PIE026		chene_16_09_2008_reconstruct_CL8450_CT11850	CL8450_CT11850		(AAG)8	8				NO				GCACTCAGCAGCTCTCACAC		GAAGCGATGGCTCTGTGACT		180			3PxA4				Schuelke et al,1999
Quercus			chene_16_09_2008_reconstruct_LG0AAD39YB21RM1	Singleton	0	(AAG)8.33	8.33	30	54	AAGAAGAAGAAGAAGAAGAAGAAGA	25	0.000	mreps																										RER1B_ARATH Protein RER1B . - Arabidopsis thaliana .
Quercus			chene_16_09_2008_reconstruct_WZ0AQPAG12YM11NM1_2A	Singleton	0	(AAG)8.67	8.67	184	209	AAGAAGAAGAAGAAGAAGAAGAAGAA	26	0.000	mreps
Quercus			chene_16_09_2008_reconstruct_CL9715_CT15792	CL9715_CT15792	925	(aag)9.67	9.67	145	173	aagaagaagaagaagaagaagaagaagaa	29	0.000	mreps																										TC58546 similar to UP|Q8NQE3_CORGL Predicted transcriptional regulator, partial
Quercus			chene_16_09_2008_reconstruct_LG0AAB26YM23RM1	Singleton	0	(AAGA)3.25	3.25	221	233	AAGAAAGAAAGAA	13	0.000	mreps																										A7P053_VITVI Chromosome chr6 scaffold_3, whole genome shotgun sequence. - Vitis vinifera .
Quercus			chene_16_09_2008_reconstruct_WZ0AQPAA14YL07FM1	Singleton	0	(AAGA)3.50	3.50	98	111	AAGAAAGAAAGAAA	14	0.000	mreps
Quercus			chene_16_09_2008_reconstruct_CL8464_CT12107	CL8464_CT12107	910	(aaga)3.50	3.50	120	133	aagaaagaaagaaa	14	0.000	mreps																										TC44908 similar to UP|Q9LE80_ARATH Arabidopsis thaliana genomic DNA, chromosome 3, P1 clone: MJK13 , partial
Quercus			chene_16_09_2008_reconstruct_CL3303_CT3751	CL3303_CT3751	590	(aaga)3.50	3.50	502	515	aagaaagaaagaaa	14	0.000	mreps																										AP1S1_SCHPO AP-1 complex subunit sigma-1 . - Schizosaccharomyces pombe .
Quercus			chene_16_09_2008_reconstruct_WZ0AQRAI3YP23FM1	Singleton	0	(AAGA)4.75	4.75	328	346	AAGAAAGAAAGAAAGAAAG	19	0.000	mreps
Quercus			chene_16_09_2008_reconstruct_LG0AAD39YC18RM1_1X	Singleton	0	(AAGA)6.00	6.00	54	77	AAGAAAGAAAGAAAGAAAGAAAGA	24	0.000	mreps
Quercus			chene_16_09_2008_reconstruct_CL9715_CT12999	CL9715_CT12999	2220	(aaga)7.00	7.00	60	87	aagaaagaaagaaagaaagaaagaaaga	28	0.000	mreps																										TC58546 similar to UP|Q8NQE3_CORGL Predicted transcriptional regulator, partial
Quercus			chene_16_09_2008_reconstruct_WZ0AQRAQ21YF09FM1	Singleton	0	(AAGAA)3.40	3.40	318	334	AAGAAAAGAAAAGAAAA	17	0.000	mreps																										A4V101_DROME CG2238-PC, isoform C. - Drosophila melanogaster .
Quercus			chene_16_09_2008_reconstruct_CL14_CT16	CL14_CT16	377	(aagaa)3.40	3.40	230	246	aagaaaagaaaagaaaa	17	0.000	mreps																										TC43618 UP|COMT3_POPKI Caffeic acid 3-O-methyltransferase 3 , complete
Quercus			chene_16_09_2008_reconstruct_WZ0AQPAA1YK05FM1	Singleton	0	(AAGAA)3.40	3.40	599	615	AAGAAAAGAAAAGAAAA	17	0.000	mreps
Quercus			chene_16_09_2008_reconstruct_WZ0AQRAP17YB05FM1	Singleton	0	(AAGAA)4.20	4.20	33	53	AAGAAAAGAAAAGAAAAGAAA	21	0.000	mreps																										SEC22_ARATH 25.3 kDa vesicle transport protein . - Arabidopsis thaliana .
Quercus			chene_16_09_2008_reconstruct_LG0AAD6YO11RM1	Singleton	0	(AAGAAA)3.00	3.00	312	329	AAGAAAAAGAAAAAGAAA	18	0.000	mreps																										A7QYZ1_VITVI Chromosome undetermined scaffold_259, whole genome shotgun sequence. - Vitis vinifera .
Quercus			chene_16_09_2008_reconstruct_WZ0AQRAP18YO13FM1	Singleton	0	(AAGAG)5.20	5.20	108	133	AAGAGAAGAGAAGAGAAGAGAAGAGA	26	0.000	mreps																										CU459231.1 Vitis vinifera - Vitis vinifera hypothetical protein
Quercus			chene_16_09_2008_reconstruct_WZ0AQRAP18YO13FM1	Singleton	0	(AAGC)3.50	3.50	190	203	AAGCAAGCAAGCAA	14	0.000	mreps																										CU459231.1 Vitis vinifera - Vitis vinifera hypothetical protein
Quercus			chene_16_09_2008_reconstruct_LG0AAA7YB03RM1	Singleton	0	(AAGCA)3.40	3.40	335	351	AAGCAAAGCAAAGCAAA	17	0.000	mreps																										ARP2_ARATH Actin-related protein 2 . - Arabidopsis thaliana .
Quercus			chene_16_09_2008_reconstruct_LG0AAC21YI08RM1	Singleton	0	(AAGCCA)3.50	3.50	376	396	AAGCCAAAGCCAAAGCCAAAG	21	0.000	mreps																										TC76254 weakly similar to UP|H1_LYCES Histone H1, partial
Quercus			chene_16_09_2008_reconstruct_CL8941_CT12400	CL8941_CT12400	1364	(aagcca)4.50	4.50	948	974	aagccaaagccaaagccaaagccaaag	27	0.000	mreps																										TC48813 weakly similar to UP|Q3EAC4_ARATH Protein At4g02920, partial
Quercus			chene_16_09_2008_reconstruct_CL9715_CT13766	CL9715_CT13766	943	(aagctg)3.00	3.00	184	201	aagctgaagctgaagctg	18	0.000	mreps																										TC58546 similar to UP|Q8NQE3_CORGL Predicted transcriptional regulator, partial
Quercus			chene_16_09_2008_reconstruct_CL7995_CT8910	CL7995_CT8910	547	(aagg)4.50	4.50	112	129	aaggaaggaaggaaggaa	18	0.000	mreps																										HSP16_SOYBN 18.5 kDa class I heat shock protein . - Glycine max .
Quercus			chene_16_09_2008_reconstruct_CL9715_CT16293	CL9715_CT16293	716	(aagga)3.40	3.40	206	222	aaggaaaggaaaggaaa	17	0.000	mreps																										TC58546 similar to UP|Q8NQE3_CORGL Predicted transcriptional regulator, partial
Quercus	PIE077		chene_16_09_2008_reconstruct_CL4984_CT5590	CL4984_CT5590		(AAGTGA)3	3				NO	no assignation			TTGAGACCAAGGAGCCCTAA		ATCTGGGTCCAAATCCACAA		235			3PxA4			46	Schuelke et al,1999	9
Quercus			chene_16_09_2008_reconstruct_LG0AAC4YJ11RM1_2A	Singleton	0	(AAT)4.00	4.00	254	265	AATAATAATAAT	12	0.000	mreps
Quercus			chene_16_09_2008_reconstruct_LG0AAD20YH16RM1	Singleton	0	(AAT)4.00	4.00	294	305	AATAATAATAAT	12	0.000	mreps																										A5C725_VITVI Putative uncharacterized protein. - Vitis vinifera .
Quercus			chene_16_09_2008_reconstruct_WZ0AQRAP14YG18FM1	Singleton	0	(AAT)4.00	4.00	213	224	AATAATAATAAT	12	0.000	mreps
Quercus			chene_16_09_2008_reconstruct_CL3102_CT3524	CL3102_CT3524	807	(aat)4.00	4.00	73	84	aataataataat	12	0.000	mreps
Quercus			chene_16_09_2008_reconstruct_WZ0AQRAQ24YG12FM1	Singleton	0	(AAT)4.00	4.00	603	614	AATAATAATAAT	12	0.000	mreps																										Q6XIN3_DROYA Similar to Drosophila melanogaster HmgD . - Drosophila yakuba .
Quercus			chene_16_09_2008_reconstruct_WZ0AQPAC13YE22CM1	Singleton	0	(AAT)4.00	4.00	141	152	AATAATAATAAT	12	0.000	mreps																										A7QII9_VITVI Chromosome chr9 scaffold_104, whole genome shotgun sequence. - Vitis vinifera .
Quercus			chene_16_09_2008_reconstruct_WZ0AQRAQ27YJ01FM1	Singleton	0	(AAT)4.00	4.00	388	399	AATAATAATAAT	12	0.000	mreps																										A7PYV0_VITVI Chromosome chr12 scaffold_38, whole genome shotgun sequence. - Vitis vinifera .
Quercus			chene_16_09_2008_reconstruct_LG0AAD22YC06RM1	Singleton	0	(AAT)4.00	4.00	118	129	AATAATAATAAT	12	0.000	mreps																										TC77065 similar to UP|Q2V3X9_ARATH Protein At3g06330, partial
Quercus			chene_16_09_2008_reconstruct_LG0AAD20YN13RM1	Singleton	0	(AAT)4.00	4.00	443	454	AATAATAATAAT	12	0.000	mreps																										B0DSD6_LACBI Predicted protein. - Laccaria bicolor S238N-H82.
Quercus			chene_16_09_2008_reconstruct_CL9715_CT15318	CL9715_CT15318	954	(aat)4.33	4.33	527	539	aataataataata	13	0.000	mreps																										TC58546 similar to UP|Q8NQE3_CORGL Predicted transcriptional regulator, partial
Quercus			chene_16_09_2008_reconstruct_CL9715_CT15932	CL9715_CT15932	378	(aat)4.33	4.33	255	267	aataataataata	13	0.000	mreps																										TC58546 similar to UP|Q8NQE3_CORGL Predicted transcriptional regulator, partial
Quercus			chene_16_09_2008_reconstruct_LG0AAC12YA17RM1	Singleton	0	(AAT)4.33	4.33	125	137	AATAATAATAATA	13	0.000	mreps																										Q9LNA8_ARATH F5O11.10. - Arabidopsis thaliana .
Quercus			chene_16_09_2008_reconstruct_WZ0AQRAP5YP21FM1	Singleton	0	(AAT)4.33	4.33	244	256	AATAATAATAATA	13	0.000	mreps																										A7NZK6_VITVI Chromosome chr6 scaffold_3, whole genome shotgun sequence. - Vitis vinifera .
Quercus			chene_16_09_2008_reconstruct_LG0AAD33YP02RM1_1X	Singleton	0	(AAT)4.33	4.33	92	104	AATAATAATAATA	13	0.000	mreps
Quercus			chene_16_09_2008_reconstruct_LG0AAD5YL03RM1	Singleton	0	(AAT)4.33	4.33	477	489	AATAATAATAATA	13	0.000	mreps																										Q2QQV8_ORYSJ Retrotransposon protein, putative, unclassified. - Oryza sativa subsp. japonica .
Quercus			chene_16_09_2008_reconstruct_LG0AAA8YG14RM1	Singleton	0	(AAT)4.33	4.33	71	83	AATAATAATAATA	13	0.000	mreps																										TC60006 similar to UP|Q84VJ1_WHEAT Biostress-resistance-related protein , partial
Quercus			chene_16_09_2008_reconstruct_WZ0AQRAQ12YA10FM1	Singleton	0	(AAT)4.67	4.67	643	656	AATAATAATAATAA	14	0.000	mreps
Quercus			chene_16_09_2008_reconstruct_WZ0AQPAC14YJ10CM1	Singleton	0	(AAT)4.67	4.67	123	136	AATAATAATAATAA	14	0.000	mreps																										TC66449 similar to UP|Q9SX70_ARATH F11A17.8, partial
Quercus			chene_16_09_2008_reconstruct_CL9715_CT13034	CL9715_CT13034	890	(aat)4.67	4.67	545	558	aataataataataa	14	0.000	mreps																										TC58546 similar to UP|Q8NQE3_CORGL Predicted transcriptional regulator, partial
Quercus			chene_16_09_2008_reconstruct_WZ0AQPAB2YC22FM1	Singleton	0	(AAT)4.67	4.67	631	644	AATAATAATAATAA	14	0.000	mreps																										TC54827 similar to UP|Q9ZUX0_ARATH Expressed protein , partial
Quercus			chene_16_09_2008_reconstruct_CL9715_CT16625	CL9715_CT16625	771	(aat)4.67	4.67	101	114	aataataataataa	14	0.000	mreps																										TC58546 similar to UP|Q8NQE3_CORGL Predicted transcriptional regulator, partial
Quercus			chene_16_09_2008_reconstruct_LG0AAD27YI18RM1	Singleton	0	(AAT)4.67	4.67	306	319	AATAATAATAATAA	14	0.000	mreps
Quercus			chene_16_09_2008_reconstruct_WZ0AQPAF2YM21FM1	Singleton	0	(AAT)4.67	4.67	183	196	AATAATAATAATAA	14	0.000	mreps																										TC71486 homologue to UP|Q5ER63_LYCCI GDP dissociation inhibitor 1, partial
Quercus			chene_16_09_2008_reconstruct_CL9715_CT14680	CL9715_CT14680	577	(aat)4.67	4.67	496	509	aataataataataa	14	0.000	mreps																										TC58546 similar to UP|Q8NQE3_CORGL Predicted transcriptional regulator, partial
Quercus			chene_16_09_2008_reconstruct_WZ0AQRAK2YH13FM1	Singleton	0	(AAT)4.67	4.67	306	319	AATAATAATAATAA	14	0.000	mreps
Quercus			chene_16_09_2008_reconstruct_CL9715_CT13097	CL9715_CT13097	1049	(aat)4.67	4.67	879	892	aataataataataa	14	0.000	mreps																										TC58546 similar to UP|Q8NQE3_CORGL Predicted transcriptional regulator, partial
Quercus	FIR124		chene_16_09_2008_reconstruct_CL7340_CT8192	CL7340_CT8192		(aat)5	5				NO				TGGAGTGGCAGACATGAATC		TCCTGCTCCTCCACCATTAC		230			3PxA4			43	Schuelke et al,1999	5
Quercus	POR028		chene_16_09_2008_reconstruct_CL9715_CT15579	CL9715_CT15579		(aat)5	5				10				TCTTCAAAACCCCTTCAACG		TGAGGATGCCATAACCATCA		125			3PxA4			68	Schuelke et al,1999	10										118	118	118	125
Quercus	POR021		chene_16_09_2008_reconstruct_CL2699_CT3090	CL2699_CT3090		(aat)5	5				6				AAGTCAAACCTTGCACAATCC		GAACCCGACCCATGTAATTG		125			3PxA4			89	Schuelke et al,1999	6										0	0	0	0
Quercus			chene_16_09_2008_reconstruct_WZ0AQPAC2YJ13FM1	Singleton	0	(AAT)5.33	5.33	72	87	AATAATAATAATAATA	16	0.000	mreps																										A7P344_VITVI Chromosome chr1 scaffold_5, whole genome shotgun sequence. - Vitis vinifera .
Quercus			chene_16_09_2008_reconstruct_WZ0AQRAP24YH09FM1	Singleton	0	(AAT)5.67	5.67	408	424	AATAATAATAATAATAA	17	0.000	mreps
Quercus			chene_16_09_2008_reconstruct_CL9715_CT14732	CL9715_CT14732	854	(aat)5.67	5.67	161	177	aataataataataataa	17	0.000	mreps																										TC58546 similar to UP|Q8NQE3_CORGL Predicted transcriptional regulator, partial
Quercus			chene_16_09_2008_reconstruct_LG0AAC2YJ06RM1	Singleton	0	(AAT)5.67	5.67	57	73	AATAATAATAATAATAA	17	0.000	mreps
Quercus			chene_16_09_2008_reconstruct_CL9715_CT14517	CL9715_CT14517	1086	(aat)5.67	5.67	169	185	aataataataataataa	17	0.000	mreps																										TC58546 similar to UP|Q8NQE3_CORGL Predicted transcriptional regulator, partial
Quercus	VIT029		chene_16_09_2008_reconstruct_CL2383_CT2747	CL2383_CT2747		(AAT)6	6				NO				GCAAGTCGAGATTCAAGGA		CAATGTCTCCTCATGTTGGTC		160																		0	0	0	0
Quercus	VIT008		chene_16_09_2008_reconstruct_CL8918_CT10352	CL8918_CT10352		(AAT)6	6				NO				GGAGTGGGAGAGAGTTCACG		GTTGTCAAGGCAGCCAAAAT		152																		0	0	0	0
Quercus			chene_16_09_2008_reconstruct_LG0AAB18YI24RM1	Singleton	0	(AAT)6.00	6.00	175	192	AATAATAATAATAATAAT	18	0.000	mreps
Quercus			chene_16_09_2008_reconstruct_LG0AAA11YE20RM1	Singleton	0	(AAT)6.00	6.00	382	399	AATAATAATAATAATAAT	18	0.000	mreps
Quercus			chene_16_09_2008_reconstruct_LG0AAD26YP02RM1	Singleton	0	(AAT)6.67	6.67	179	198	AATAATAATAATAATAATAA	20	0.000	mreps
Quercus	PIE032		chene_16_09_2008_reconstruct_CL1383_CT1647	CL1383_CT1647		(AAT)7	7				NO				TGAAGAGGAGTCCAGGAAGC		ATCCACCTCATCCTTTGCAG		170			3PxA4				Schuelke et al,1999
Quercus			chene_16_09_2008_reconstruct_LG0AAB16YM14RM1	Singleton	0	(AAT)8.33	8.33	427	451	AATAATAATAATAATAATAATAATA	25	0.000	mreps
Quercus			chene_16_09_2008_reconstruct_WZ0AQRAP17YL15FM1	Singleton	0	(AATA)3.25	3.25	181	193	AATAAATAAATAA	13	0.000	mreps
Quercus			chene_16_09_2008_reconstruct_CL9715_CT14186	CL9715_CT14186	152	(aata)3.25	3.25	92	104	aataaataaataa	13	0.000	mreps																										TC58546 similar to UP|Q8NQE3_CORGL Predicted transcriptional regulator, partial
Quercus			chene_16_09_2008_reconstruct_WZ0AQRAP6YK10FM1	Singleton	0	(AATA)3.25	3.25	322	334	AATAAATAAATAA	13	0.000	mreps
Quercus			chene_16_09_2008_reconstruct_WZ0AQRAP24YN08FM1	Singleton	0	(AATA)3.25	3.25	445	457	AATAAATAAATAA	13	0.000	mreps
Quercus			chene_16_09_2008_reconstruct_LG0AAD41YI04RM1	Singleton	0	(AATA)3.25	3.25	78	90	AATAAATAAATAA	13	0.000	mreps																										B0CZZ5_LACBI Predicted protein. - Laccaria bicolor S238N-H82.
Quercus			chene_16_09_2008_reconstruct_LG0AAB22YB12RM1	Singleton	0	(AATA)3.50	3.50	359	372	AATAAATAAATAAA	14	0.000	mreps																										TC43635 homologue to GB|AAL11577.1|15983418|AF424583 At2g20860/F5H14.17 {Arabidopsis thaliana} , partial
Quercus			chene_16_09_2008_reconstruct_WZ0AQPAG9YK06NM1	Singleton	0	(AATA)3.50	3.50	164	177	AATAAATAAATAAA	14	0.000	mreps																										TC56029 similar to GB|AAK55706.1|14190451|AF380625 AT3g02420/F16B3_5 {Arabidopsis thaliana} , partial
Quercus			chene_16_09_2008_reconstruct_LG0AAD32YO01RM1	Singleton	0	(AATA)3.50	3.50	517	530	AATAAATAAATAAA	14	0.000	mreps
Quercus			chene_16_09_2008_reconstruct_WZ0AQPAC2YO12FM1	Singleton	0	(AATA)3.50	3.50	456	469	AATAAATAAATAAA	14	0.000	mreps
Quercus			chene_16_09_2008_reconstruct_CL6122_CT6857	CL6122_CT6857	684	(aata)3.50	3.50	31	44	aataaataaataaa	14	0.000	mreps																										Q9FT21_SOLLC Putative glutathione S-transferase T3. - Solanum lycopersicum .
Quercus			chene_16_09_2008_reconstruct_LG0AAC14YD10RM1	Singleton	0	(AATA)3.50	3.50	64	77	AATAAATAAATAAA	14	0.000	mreps
Quercus			chene_16_09_2008_reconstruct_WZ0AQPAB11YN20FM1	Singleton	0	(AATA)4.25	4.25	164	180	AATAAATAAATAAATAA	17	0.000	mreps
Quercus			chene_16_09_2008_reconstruct_WZ0AQRAK2YH13FM1	Singleton	0	(AATAA)3.40	3.40	315	331	AATAAAATAAAATAAAA	17	0.000	mreps
Quercus			chene_16_09_2008_reconstruct_LG0AAD19YN03RM1	Singleton	0	(AATAGA)4.17	4.17	231	255	AATAGAAATAGAAATAGAAATAGAA	25	0.000	mreps																										A7QP27_VITVI Chromosome chr1 scaffold_135, whole genome shotgun sequence. - Vitis vinifera .
Quercus			chene_16_09_2008_reconstruct_WZ0AQRAP22YA17FM1	Singleton	0	(AATAGC)4.50	4.50	61	87	AATAGCAATAGCAATAGCAATAGCAAT	27	0.000	mreps																										TC82577 similar to UP|Q9FF57_ARATH Similarity to lysophosphatidic acid acyltransferase, partial
Quercus			chene_16_09_2008_reconstruct_CL9715_CT15510	CL9715_CT15510	169	(aatc)3.25	3.25	24	36	aatcaatcaatca	13	0.000	mreps																										TC58546 similar to UP|Q8NQE3_CORGL Predicted transcriptional regulator, partial
Quercus			chene_16_09_2008_reconstruct_CL3391_CT3847	CL3391_CT3847	764	(aatc)3.25	3.25	110	122	aatcaatcaatca	13	0.000	mreps																										DT492956
Quercus			chene_16_09_2008_reconstruct_LG0AAD15YM12RM1	Singleton	0	(AATC)3.25	3.25	41	53	AATCAATCAATCA	13	0.000	mreps
Quercus			chene_16_09_2008_reconstruct_LG0AAD37YH23RM1	Singleton	0	(AATC)3.25	3.25	141	153	AATCAATCAATCA	13	0.000	mreps																										Q9M9H7_ARATH F14O23.7 protein . - Arabidopsis thaliana .
Quercus			chene_16_09_2008_reconstruct_LG0AAB27YO20RM1	Singleton	0	(AATCA)3.00	3.00	85	99	AATCAAATCAAATCA	15	0.000	mreps																										CX174517
Quercus			chene_16_09_2008_reconstruct_SSH5pl1H01	Singleton	0	(AATCA)3.00	3.00	45	59	AATCAAATCAAATCA	15	0.000	mreps																										CV272172
Quercus			chene_16_09_2008_reconstruct_LG0AAD41YC05RM1	Singleton	0	(AATCAG)3.17	3.17	65	83	AATCAGAATCAGAATCAGA	19	0.000	mreps																										A7KP01_GOSBA Hydrolase-like protein . - Gossypium barbadense .
Quercus	PIE126		chene_16_09_2008_reconstruct_CL6932_CT7743_CN6893	CL6932_CT7743_CN6893		(AATCCG)3	3				12				ACCGAAAGAAAAGCAGTGAG		TAGTCGCGGAAGAAAGAGAG		239			3PxA4			83	Schuelke et al,1999
Quercus			chene_16_09_2008_reconstruct_LG0AAD13YO06RM1	Singleton	0	(AATG)3.50	3.50	315	328	AATGAATGAATGAA	14	0.000	mreps
Quercus			chene_16_09_2008_reconstruct_WZ0AQRAQ13YK02FM1	Singleton	0	(AATGCC)4.00	4.00	389	412	AATGCCAATGCCAATGCCAATGCC	24	0.000	mreps																										A7PN19_VITVI Chromosome chr14 scaffold_21, whole genome shotgun sequence. - Vitis vinifera .
Quercus			chene_16_09_2008_reconstruct_CL7545_CT11554	CL7545_CT11554	890	(aatggc)3.17	3.17	64	82	aatggcaatggcaatggca	19	0.000	mreps
Quercus			chene_16_09_2008_reconstruct_CL9715_CT15434	CL9715_CT15434	652	(aatt)3.25	3.25	588	600	aattaattaatta	13	0.000	mreps																										TC58546 similar to UP|Q8NQE3_CORGL Predicted transcriptional regulator, partial
Quercus			chene_16_09_2008_reconstruct_WZ0AQPAB1YB07FM1	Singleton	0	(AATT)3.50	3.50	444	457	AATTAATTAATTAA	14	0.000	mreps
Quercus			chene_16_09_2008_reconstruct_LG0AAB19YA18RM1	Singleton	0	(AATT)3.75	3.75	487	501	AATTAATTAATTAAT	15	0.000	mreps																										TC70766 similar to GB|BAA96921.1|8777331|AB019228 receptor-like protein kinase {Arabidopsis thaliana} , partial
Quercus			chene_16_09_2008_reconstruct_CL9715_CT14940	CL9715_CT14940	965	(aattcc)3.50	3.50	123	143	aattccaattccaattccaat	21	0.000	mreps																										TC58546 similar to UP|Q8NQE3_CORGL Predicted transcriptional regulator, partial
Quercus			chene_16_09_2008_reconstruct_WZ0AQRAP27YP01FM1	Singleton	0	(AATTGT)3.00	3.00	518	535	AATTGTAATTGTAATTGT	18	0.000	mreps																										A7Q8M4_VITVI Chromosome chr5 scaffold_64, whole genome shotgun sequence. - Vitis vinifera .
Quercus	VIT106		chene_16_09_2008_reconstruct_CL1547_CT1835	CL1547_CT1835		(AC)(AT)	21				NO				CCCCAGGCAAGTTTTCTTAAC		TCATTATGTTAAGCTCCAATCTGTG		188			3PxA4			14	Schuelke et al,1999
Quercus	FIR015		chene_16_09_2008_reconstruct_CL1987_CT2307	CL1987_CT2307		(ac)10	10				8				ACCCTAAAACCCCAATCACC		CGGATCTTCGGCTATTCTTG		135			3PxA4			43	Schuelke et al,1999	2
Quercus	PIE259		chene_16_09_2008_reconstruct_CL931_CT1135	CL931_CT1135		(AC)10	10				NO	no assignation			TGGCTTTATGACACCTTTCG		CCTTTGGCATTTAGCATCAAA		120			3PxA4				Schuelke et al,1999
Quercus			chene_16_09_2008_reconstruct_LG0AAD7YN06RM1	Singleton	0	(AC)10.50	10.50	132	152	ACACACACACACACACACACA	21	0.000	mreps																										A7Q2Q1_VITVI Chromosome chr1 scaffold_46, whole genome shotgun sequence. - Vitis vinifera .
Quercus			chene_16_09_2008_reconstruct_LG0AAD1YC04FM2_1X	Singleton	0	(AC)11.50	11.50	431	453	ACACACACACACACACACACACA	23	0.000	mreps																										CN550476
Quercus	GOT012		chene_16_09_2008_reconstruct_CL2328_CT2684	CL2328_CT2684		(AC)12	12				NO				TGATGATCCCAAACCACAAA		AAGGCTGCAGGACTTTTCAA		205			3PxA4				Schuelke et al,1999
Quercus			chene_16_09_2008_reconstruct_WZ0AQRAP24YF04FM1	Singleton	0	(AC)13.50	13.50	52	78	ACACACACACACACACACACACACACA	27	0.000	mreps
Quercus			chene_16_09_2008_reconstruct_WZ0AQRAQ21YD16FM1	Singleton	0	(AC)5.50	5.50	568	578	ACACACACACA	11	0.000	mreps																										TC54644 similar to UP|Q9FL00_ARATH Emb|CAB62433.1|, partial
Quercus			chene_16_09_2008_reconstruct_CL1046_CT1261	CL1046_CT1261	464	(ac)5.50	5.50	291	301	acacacacaca	11	0.000	mreps
Quercus			chene_16_09_2008_reconstruct_CL9715_CT12729	CL9715_CT12729	1016	(ac)5.50	5.50	132	142	acacacacaca	11	0.000	mreps																										TC58546 similar to UP|Q8NQE3_CORGL Predicted transcriptional regulator, partial
Quercus			chene_16_09_2008_reconstruct_LG0AAD15YE15RM1	Singleton	0	(AC)5.50	5.50	505	515	ACACACACACA	11	0.000	mreps
Quercus			chene_16_09_2008_reconstruct_CL9715_CT12928	CL9715_CT12928	1031	(ac)5.50	5.50	372	382	acacacacaca	11	0.000	mreps																										TC58546 similar to UP|Q8NQE3_CORGL Predicted transcriptional regulator, partial
Quercus			chene_16_09_2008_reconstruct_LG0AAD22YP16RM1	Singleton	0	(AC)5.50	5.50	59	69	ACACACACACA	11	0.000	mreps																										A5APG4_VITVI Putative uncharacterized protein . - Vitis vinifera .
Quercus			chene_16_09_2008_reconstruct_LG0AAD25YC19RM1	Singleton	0	(AC)5.50	5.50	288	298	ACACACACACA	11	0.000	mreps
Quercus			chene_16_09_2008_reconstruct_LG0AAD10YL13RM1	Singleton	0	(AC)5.50	5.50	404	414	ACACACACACA	11	0.000	mreps
Quercus			chene_16_09_2008_reconstruct_WZ0AQPAA1YI18FM1	Singleton	0	(AC)5.50	5.50	624	634	ACACACACACA	11	0.000	mreps																										A5BUC5_VITVI Putative uncharacterized protein. - Vitis vinifera .
Quercus			chene_16_09_2008_reconstruct_WZ0AQPAC6YC02FM1	Singleton	0	(AC)5.50	5.50	422	432	ACACACACACA	11	0.000	mreps
Quercus			chene_16_09_2008_reconstruct_LG0AAC20YH03RM1	Singleton	0	(AC)5.50	5.50	222	232	ACACACACACA	11	0.000	mreps
Quercus			chene_16_09_2008_reconstruct_LG0AAA12YE03RM1_1A	Singleton	0	(AC)5.50	5.50	435	445	ACACACACACA	11	0.000	mreps
Quercus			chene_16_09_2008_reconstruct_CL9715_CT13810	CL9715_CT13810	1274	(ac)5.50	5.50	80	90	acacacacaca	11	0.000	mreps																										TC58546 similar to UP|Q8NQE3_CORGL Predicted transcriptional regulator, partial
Quercus			chene_16_09_2008_reconstruct_WZ0AQRAQ20YH07FM1	Singleton	0	(AC)5.50	5.50	469	479	ACACACACACA	11	0.000	mreps																										B0W6E0_CULQU Small nuclear ribonucleoprotein F. - Culex quinquefasciatus .
Quercus			chene_16_09_2008_reconstruct_LG0AAD7YD01RM1	Singleton	0	(AC)5.50	5.50	104	114	ACACACACACA	11	0.000	mreps																										A7P2L1_VITVI Chromosome chr1 scaffold_5, whole genome shotgun sequence. - Vitis vinifera .
Quercus			chene_16_09_2008_reconstruct_CL2281_CT2631	CL2281_CT2631	638	(ac)5.50	5.50	65	75	acacacacaca	11	0.000	mreps																										A4BD31_9GAMM Probable carbohydrate binding domain. - Reinekea sp. MED297.
Quercus			chene_16_09_2008_reconstruct_LG0AAD41YN15RM1	Singleton	0	(AC)5.50	5.50	30	40	ACACACACACA	11	0.000	mreps
Quercus			chene_16_09_2008_reconstruct_WZ0AQRAM2YK17FM1	Singleton	0	(AC)5.50	5.50	106	116	ACACACACACA	11	0.000	mreps
Quercus	WAG017		chene_16_09_2008_reconstruct_CL1126_CT1355	CL1126_CT1355		(AC)6	6				5				AACTCTCAACTTCCCTCGCC		TTCGAGAAAAAGGGTGGTTG		140			3PxA4			45	Schuelke et al,1999	5
Quercus	WAG007		chene_16_09_2008_reconstruct_CL9715_CT12755	CL9715_CT12755		(AC)6	6				NO				ATCGAGGGATTGGAAATTCAC		CCCAACTGCTTATGCTTTGC		0			3PxA4				Schuelke et al,1999
Quercus			chene_16_09_2008_reconstruct_CL3157_CT3589	CL3157_CT3589	977	(ac)6.00	6.00	78	89	acacacacacac	12	0.000	mreps
Quercus			chene_16_09_2008_reconstruct_WZ0AQRAP4YE13FM1	Singleton	0	(AC)6.00	6.00	139	150	ACACACACACAC	12	0.000	mreps																										A5BG75_VITVI Putative uncharacterized protein. - Vitis vinifera .
Quercus			chene_16_09_2008_reconstruct_CL9715_CT14986	CL9715_CT14986	1154	(ac)6.00	6.00	94	105	acacacacacac	12	0.000	mreps																										TC58546 similar to UP|Q8NQE3_CORGL Predicted transcriptional regulator, partial
Quercus			chene_16_09_2008_reconstruct_LG0AAD2YJ14FM1	Singleton	0	(AC)6.00	6.00	201	212	ACACACACACAC	12	0.000	mreps
Quercus			chene_16_09_2008_reconstruct_WZ0AQRAP1YE21FM2	Singleton	0	(AC)6.50	6.50	119	131	ACACACACACACA	13	0.000	mreps																										TC65966 similar to UP|Q9FLL9_ARATH Gb|AAB80666.1, partial
Quercus			chene_16_09_2008_reconstruct_CL8040_CT8958	CL8040_CT8958	767	(ac)6.50	6.50	34	46	acacacacacaca	13	0.000	mreps																										CSLCC_ARATH Probable xyloglucan glycosyltransferase 12 . - Arabidopsis thaliana .
Quercus			chene_16_09_2008_reconstruct_LG0AAA18YO18RM1	Singleton	0	(AC)6.50	6.50	449	461	ACACACACACACA	13	0.000	mreps																										A5C0J7_VITVI Putative uncharacterized protein. - Vitis vinifera .
Quercus			chene_16_09_2008_reconstruct_WZ0AQPAD3YP13FM1	Singleton	0	(AC)6.50	6.50	67	79	ACACACACACACA	13	0.000	mreps																										A7QS16_VITVI Chromosome undetermined scaffold_155, whole genome shotgun sequence. - Vitis vinifera .
Quercus			chene_16_09_2008_reconstruct_LG0AAC11YO07RM1	Singleton	0	(AC)6.50	6.50	84	96	ACACACACACACA	13	0.000	mreps
Quercus	FIR036		chene_16_09_2008_reconstruct_CL8970_CT10420	CL8970_CT10420		(ac)7	7				9				CCACCACACACATCTCTCTCA		CAAATCACCCTTTTTCGATTG		150			3PxA4			46	Schuelke et al,1999	9
Quercus			chene_16_09_2008_reconstruct_WZ0AQPAC15YE20FM1	Singleton	0	(AC)7.00	7.00	111	124	ACACACACACACAC	14	0.000	mreps																										A7QML6_VITVI Chromosome chr19 scaffold_126, whole genome shotgun sequence. - Vitis vinifera .
Quercus			chene_16_09_2008_reconstruct_CL9715_CT14696	CL9715_CT14696	934	(ac)7.00	7.00	832	845	acacacacacacac	14	0.000	mreps																										TC58546 similar to UP|Q8NQE3_CORGL Predicted transcriptional regulator, partial
Quercus			chene_16_09_2008_reconstruct_WZ0AQPAC13YK13FM1	Singleton	0	(AC)7.00	7.00	54	67	ACACACACACACAC	14	0.000	mreps																										TC87381
Quercus			chene_16_09_2008_reconstruct_LG0AAB18YM08RM1	Singleton	0	(AC)7.00	7.00	263	276	ACACACACACACAC	14	0.000	mreps
Quercus			chene_16_09_2008_reconstruct_CL9715_CT14056	CL9715_CT14056	616	(ac)7.00	7.00	10	23	acacacacacacac	14	0.000	mreps																										TC58546 similar to UP|Q8NQE3_CORGL Predicted transcriptional regulator, partial
Quercus			chene_16_09_2008_reconstruct_CL9715_CT16070	CL9715_CT16070	653	(ac)7.50	7.50	22	36	acacacacacacaca	15	0.000	mreps																										TC58546 similar to UP|Q8NQE3_CORGL Predicted transcriptional regulator, partial
Quercus			chene_16_09_2008_reconstruct_CL9715_CT14476	CL9715_CT14476	728	(ac)7.50	7.50	134	148	acacacacacacaca	15	0.000	mreps																										TC58546 similar to UP|Q8NQE3_CORGL Predicted transcriptional regulator, partial
Quercus			chene_16_09_2008_reconstruct_CL9715_CT14019	CL9715_CT14019	1101	(ac)7.50	7.50	99	113	acacacacacacaca	15	0.000	mreps																										TC58546 similar to UP|Q8NQE3_CORGL Predicted transcriptional regulator, partial
Quercus			chene_16_09_2008_reconstruct_CL877_CT1074	CL877_CT1074	901	(ac)8.00	8.00	1	16	acacacacacacacac	16	0.000	mreps																										TC51336 similar to RF|NP_176569.1|15222553|NM_105059 protein binding {Arabidopsis thaliana} , partial
Quercus			chene_16_09_2008_reconstruct_CL9715_CT12779	CL9715_CT12779	1091	(ac)8.00	8.00	96	111	acacacacacacacac	16	0.000	mreps																										TC58546 similar to UP|Q8NQE3_CORGL Predicted transcriptional regulator, partial
Quercus			chene_16_09_2008_reconstruct_WZ0AQPAC2YH20FM1	Singleton	0	(AC)8.50	8.50	244	260	ACACACACACACACACA	17	0.000	mreps
Quercus			chene_16_09_2008_reconstruct_CL6681_CT7471	CL6681_CT7471	792	(ac)9.50	9.50	157	175	acacacacacacacacaca	19	0.000	mreps																										TC49773 similar to UP|Q9FFB6_ARATH PGPD14 protein , partial
Quercus			chene_16_09_2008_reconstruct_WZ0AQRAM3YH08FM1	Singleton	0	(ACA)11	11	272	313	ACAACAACAACACCATCAGCAACAACAACAACAACAACAACA	42	0.000	mreps																										TC79321 similar to GB|AAP13397.1|30023728|BT006289 At5g05090 {Arabidopsis thaliana} , partial	merged SSRs : (ACA)4.00ZZZZZZZZ(CAA)7.67
Quercus			chene_16_09_2008_reconstruct_WZ0AQRAP10YH21FM1_2A	Singleton	0	(ACA)11	11	330	375	ACAACAACAACAACAACCACCACCACAATCACAACAACAACAACAA	46	0.000	mreps																											merged SSRs : (ACA)5.67ZZZZZZZZZZZZZZ(ACA)5.33
Quercus			chene_16_09_2008_reconstruct_WZ0AQPAC15YD01FM1	Singleton	0	(ACA)4.00	4.00	339	350	ACAACAACAACA	12	0.000	mreps
Quercus			chene_16_09_2008_reconstruct_CL9715_CT14409	CL9715_CT14409	1063	(aca)4.00	4.00	125	136	acaacaacaaca	12	0.000	mreps																										TC58546 similar to UP|Q8NQE3_CORGL Predicted transcriptional regulator, partial
Quercus			chene_16_09_2008_reconstruct_LG0AAD10YP14RM1	Singleton	0	(ACA)4.00	4.00	244	255	ACAACAACAACA	12	0.000	mreps
Quercus			chene_16_09_2008_reconstruct_WZ0AQPAC9YM13FM1	Singleton	0	(ACA)4.00	4.00	316	327	ACAACAACAACA	12	0.000	mreps
Quercus			chene_16_09_2008_reconstruct_LG0AAC12YP02RM1	Singleton	0	(ACA)4.00	4.00	596	607	ACAACAACAACA	12	0.000	mreps																										Q7KNS5_DROME Sam50 . - Drosophila melanogaster .
Quercus			chene_16_09_2008_reconstruct_CL9715_CT15285	CL9715_CT15285	659	(aca)4.00	4.00	199	210	acaacaacaaca	12	0.000	mreps																										TC58546 similar to UP|Q8NQE3_CORGL Predicted transcriptional regulator, partial
Quercus			chene_16_09_2008_reconstruct_CL9715_CT13457	CL9715_CT13457	757	(aca)4.00	4.00	19	30	acaacaacaaca	12	0.000	mreps																										TC58546 similar to UP|Q8NQE3_CORGL Predicted transcriptional regulator, partial
Quercus			chene_16_09_2008_reconstruct_WZ0AQRAQ21YB07FM1	Singleton	0	(ACA)4.33	4.33	114	126	ACAACAACAACAA	13	0.000	mreps
Quercus			chene_16_09_2008_reconstruct_CL9715_CT12865	CL9715_CT12865	955	(aca)4.33	4.33	742	754	acaacaacaacaa	13	0.000	mreps																										TC58546 similar to UP|Q8NQE3_CORGL Predicted transcriptional regulator, partial
Quercus			chene_16_09_2008_reconstruct_CL8866_CT10290	CL8866_CT10290	2040	(aca)4.33	4.33	737	749	acaacaacaacaa	13	0.000	mreps
Quercus			chene_16_09_2008_reconstruct_CL9715_CT14796	CL9715_CT14796	818	(aca)4.33	4.33	171	183	acaacaacaacaa	13	0.000	mreps																										TC58546 similar to UP|Q8NQE3_CORGL Predicted transcriptional regulator, partial
Quercus			chene_16_09_2008_reconstruct_WZ0AQRAP1YN02FM2	Singleton	0	(ACA)4.33	4.33	148	160	ACAACAACAACAA	13	0.000	mreps																										TC55800
Quercus			chene_16_09_2008_reconstruct_CL6013_CT6734	CL6013_CT6734	1341	(aca)4.33	4.33	1287	1299	acaacaacaacaa	13	0.000	mreps																										Q4U0W0_NICAL Thioredoxin H. - Nicotiana alata .
Quercus			chene_16_09_2008_reconstruct_WZ0AQRAP10YH21FM1_2A	Singleton	0	(ACA)4.33	4.33	229	241	ACAACAACAACAA	13	0.000	mreps
Quercus			chene_16_09_2008_reconstruct_LG0AAC21YP02RM1	Singleton	0	(ACA)4.33	4.33	110	122	ACAACAACAACAA	13	0.000	mreps																										CU459349.1 Vitis vinifera - Vitis vinifera hypothetical protein
Quercus			chene_16_09_2008_reconstruct_WZ0AQRAP19YP08FM1	Singleton	0	(ACA)4.33	4.33	120	132	ACAACAACAACAA	13	0.000	mreps
Quercus			chene_16_09_2008_reconstruct_WZ0AQRAQ1YH15FM1	Singleton	0	(ACA)4.33	4.33	33	45	ACAACAACAACAA	13	0.000	mreps																										TC50722 similar to UP|Q6NRH2_XENLA MGC83815 protein, partial
Quercus			chene_16_09_2008_reconstruct_CL9715_CT16320	CL9715_CT16320	1221	(aca)4.33	4.33	658	670	acaacaacaacaa	13	0.000	mreps																										TC58546 similar to UP|Q8NQE3_CORGL Predicted transcriptional regulator, partial
Quercus			chene_16_09_2008_reconstruct_LG0AAD36YH18RM1	Singleton	0	(ACA)4.33	4.33	58	70	ACAACAACAACAA	13	0.000	mreps																										A7PCC4_VITVI Chromosome chr2 scaffold_11, whole genome shotgun sequence. - Vitis vinifera .
Quercus			chene_16_09_2008_reconstruct_LG0AAD45YA03RM1	Singleton	0	(ACA)4.67	4.67	199	212	ACAACAACAACAAC	14	0.000	mreps																										A7PR97_VITVI Chromosome chr14 scaffold_26, whole genome shotgun sequence. - Vitis vinifera .
Quercus			chene_16_09_2008_reconstruct_CL9513_CT11044	CL9513_CT11044	889	(aca)4.67	4.67	86	99	acaacaacaacaac	14	0.000	mreps
Quercus			chene_16_09_2008_reconstruct_WZ0AQPAC5YI04FM1_2A	Singleton	0	(ACA)4.67	4.67	64	77	ACAACAACAACAAC	14	0.000	mreps																										AJ774693
Quercus			chene_16_09_2008_reconstruct_WZ0AQRAQ15YC02FM1	Singleton	0	(ACA)4.67	4.67	53	66	ACAACAACAACAAC	14	0.000	mreps																										ATK3_ARATH Kinesin-3 . - Arabidopsis thaliana .
Quercus			chene_16_09_2008_reconstruct_CL9715_CT16045	CL9715_CT16045	797	(aca)4.67	4.67	182	195	acaacaacaacaac	14	0.000	mreps																										TC58546 similar to UP|Q8NQE3_CORGL Predicted transcriptional regulator, partial
Quercus	FIR018		chene_16_09_2008_reconstruct_CL9715_CT13468	CL9715_CT13468		(aca)5	5				NO				AGGCCAAATAGGAGTGACGA		TTCGGGGATGAAATTGTTGT		223			3PxA4			46	Schuelke et al,1999	1
Quercus			chene_16_09_2008_reconstruct_CL9715_CT13590	CL9715_CT13590	914	(aca)5.00	5.00	386	400	acaacaacaacaaca	15	0.000	mreps																										TC58546 similar to UP|Q8NQE3_CORGL Predicted transcriptional regulator, partial
Quercus			chene_16_09_2008_reconstruct_WZ0AQPAC9YM19FM1	Singleton	0	(ACA)5.00	5.00	194	208	ACAACAACAACAACA	15	0.000	mreps																										CYC6_ARATH Cytochrome c6, chloroplast precursor . - Arabidopsis thaliana .
Quercus			chene_16_09_2008_reconstruct_WZ0AQRAP23YC07FM1	Singleton	0	(ACA)5.00	5.00	596	610	ACAACAACAACAACA	15	0.000	mreps																										TC84848 similar to UP|Q9LVK4_ARATH Gb|AAF17567.1, partial
Quercus			chene_16_09_2008_reconstruct_LG0AAD10YH11RM1	Singleton	0	(ACA)5.00	5.00	133	147	ACAACAACAACAACA	15	0.000	mreps																										TC77244
Quercus			chene_16_09_2008_reconstruct_LG0AAD18YG20RM1	Singleton	0	(ACA)5.00	5.00	107	121	ACAACAACAACAACA	15	0.000	mreps																										CX185796
Quercus			chene_16_09_2008_reconstruct_WZ0AQPAC15YD01FM1	Singleton	0	(ACA)5.00	5.00	181	195	ACAACAACAACAACA	15	0.000	mreps
Quercus			chene_16_09_2008_reconstruct_CL9715_CT15924	CL9715_CT15924	868	(aca)5.00	5.00	92	106	acaacaacaacaaca	15	0.000	mreps																										TC58546 similar to UP|Q8NQE3_CORGL Predicted transcriptional regulator, partial
Quercus			chene_16_09_2008_reconstruct_WZ0AQPAA12YO15FM1	Singleton	0	(ACA)5.00	5.00	72	86	ACAACAACAACAACA	15	0.000	mreps																										O48722_ARATH Heme oxygenase 2 . - Arabidopsis thaliana .
Quercus			chene_16_09_2008_reconstruct_LG0AAD7YN06RM1	Singleton	0	(ACA)5.33	5.33	485	500	ACAACAACAACAACAA	16	0.000	mreps																										A7Q2Q1_VITVI Chromosome chr1 scaffold_46, whole genome shotgun sequence. - Vitis vinifera .
Quercus			chene_16_09_2008_reconstruct_CL9715_CT14233	CL9715_CT14233	1171	(aca)5.33	5.33	615	630	acaacaacaacaacaa	16	0.000	mreps																										TC58546 similar to UP|Q8NQE3_CORGL Predicted transcriptional regulator, partial
Quercus			chene_16_09_2008_reconstruct_CL7766_CT8665	CL7766_CT8665	979	(aca)5.33	5.33	214	229	acaacaacaacaacaa	16	0.000	mreps																										TC67293 similar to UP|Q8LPI8_ARATH G2484-1 protein , partial
Quercus			chene_16_09_2008_reconstruct_CL7236_CT8082	CL7236_CT8082	915	(aca)5.67	5.67	216	232	acaacaacaacaacaac	17	0.000	mreps
Quercus			chene_16_09_2008_reconstruct_CL9715_CT15004	CL9715_CT15004	700	(aca)5.67	5.67	349	365	acaacaacaacaacaac	17	0.000	mreps																										TC58546 similar to UP|Q8NQE3_CORGL Predicted transcriptional regulator, partial
Quercus			chene_16_09_2008_reconstruct_WZ0AQRAQ15YE08FM1	Singleton	0	(ACA)6.00	6.00	152	169	ACAACAACAACAACAACA	18	0.000	mreps																										TC60358 UP|Q5AYT8_EMENI ACT_BOTCI Actin, partial
Quercus			chene_16_09_2008_reconstruct_WZ0AQRAP9YN14FM1	Singleton	0	(ACA)6.00	6.00	194	211	ACAACAACAACAACAACA	18	0.000	mreps																										TC62422 similar to UP|Q944L5_ARATH At1g26740/T24P13_11, partial
Quercus			chene_16_09_2008_reconstruct_LG0AAC18YJ07RM1	Singleton	0	(ACA)6.33	6.33	177	195	ACAACAACAACAACAACAA	19	0.000	mreps																										FB284_ARATH F-box protein At5g45360. - Arabidopsis thaliana .
Quercus			chene_16_09_2008_reconstruct_CL7236_CT8082	CL7236_CT8082	915	(aca)6.33	6.33	321	339	acaacaacaacaacaacaa	19	0.000	mreps
Quercus			chene_16_09_2008_reconstruct_WZ0AQPAB6YG19FM1	Singleton	0	(ACA)6.33	6.33	176	194	ACAACAACAACAACAACAA	19	0.000	mreps																										A7PAH1_VITVI Chromosome chr14 scaffold_9, whole genome shotgun sequence. - Vitis vinifera .
Quercus			chene_16_09_2008_reconstruct_CL9715_CT14690	CL9715_CT14690	682	(aca)6.67	6.67	65	84	acaacaacaacaacaacaac	20	0.000	mreps																										TC58546 similar to UP|Q8NQE3_CORGL Predicted transcriptional regulator, partial
Quercus			chene_16_09_2008_reconstruct_WZ0AQPAB4YF02FM1	Singleton	0	(ACA)6.67	6.67	239	258	ACAACAACAACAACAACAAC	20	0.000	mreps																										A7Q227_VITVI Chromosome chr13 scaffold_45, whole genome shotgun sequence. - Vitis vinifera .
Quercus			chene_16_09_2008_reconstruct_WZ0AQRAP24YO15FM1	Singleton	0	(ACA)7.00	7.00	542	562	ACAACAACAACAACAACAACA	21	0.000	mreps																										AJ774325
Quercus			chene_16_09_2008_reconstruct_LG0AAB21YG04RM1	Singleton	0	(ACA)7.00	7.00	397	417	ACAACAACAACAACAACAACA	21	0.000	mreps																										A5AJH6_VITVI Putative uncharacterized protein . - Vitis vinifera .
Quercus	VIT092		chene_16_09_2008_reconstruct_CL5337_CT5981_CN5356	CL5337_CT5981_CN5356		(ACA)8	8				NO				CGCTCACAACTTTCCCTCTAA		CTGAGGCTGAGGGGATTGTA		139			3PxA4			14	Schuelke et al,1999											0	0	0	0
Quercus	PIE187		chene_16_09_2008_reconstruct_CL6947_CT7759	CL6947_CT7759		(aca)9	9				NO				TTCTCAGCCCTTCGATCAAC		TTTGTGGTGGTCTTTGTTGG		210			3PxA4				Schuelke et al,1999
Quercus			chene_16_09_2008_reconstruct_CL9715_CT15479	CL9715_CT15479	747	(acaa)3.25	3.25	229	241	acaaacaaacaaa	13	0.000	mreps																										TC58546 similar to UP|Q8NQE3_CORGL Predicted transcriptional regulator, partial
Quercus			chene_16_09_2008_reconstruct_WZ0AQPAA3YL22FM1	Singleton	0	(ACAA)3.25	3.25	337	349	ACAAACAAACAAA	13	0.000	mreps																										COPD1_ORYSJ Coatomer subunit delta-1 . - Oryza sativa subsp. japonica .
Quercus			chene_16_09_2008_reconstruct_LG0AAD35YP02RM1_1X	Singleton	0	(ACAA)3.25	3.25	124	136	ACAAACAAACAAA	13	0.000	mreps																										TC69931 homologue to UP|Q9FUC2_RICCO Nitrate reductase, partial
Quercus			chene_16_09_2008_reconstruct_LG0AAD33YN18RM1	Singleton	0	(ACAA)3.25	3.25	66	78	ACAAACAAACAAA	13	0.000	mreps																										TC61554 similar to UP|Q8W4Q4_ARATH AT4g24800/F6I7_10, partial
Quercus			chene_16_09_2008_reconstruct_LG0AAD29YL08RM1	Singleton	0	(ACAA)3.25	3.25	427	439	ACAAACAAACAAA	13	0.000	mreps
Quercus			chene_16_09_2008_reconstruct_WZ0AQRAQ14YF24FM1	Singleton	0	(ACAA)3.50	3.50	439	452	ACAAACAAACAAAC	14	0.000	mreps
Quercus			chene_16_09_2008_reconstruct_LG0AAD17YI04RM1	Singleton	0	(ACAA)4.00	4.00	334	349	ACAAACAAACAAACAA	16	0.000	mreps
Quercus			chene_16_09_2008_reconstruct_LG0AAD15YI15RM1	Singleton	0	(ACAAAA)3.17	3.17	70	88	ACAAAAACAAAAACAAAAA	19	0.000	mreps																										Q40451_TOBAC DNA-binding protein. - Nicotiana tabacum .
Quercus			chene_16_09_2008_reconstruct_WZ0AQRAM1YP11FM1	Singleton	0	(ACAAAC)3.33	3.33	152	171	ACAAACACAAACACAAACAC	20	0.000	mreps
Quercus			chene_16_09_2008_reconstruct_CL9715_CT15377	CL9715_CT15377	508	(acaac)3.20	3.20	101	116	acaacacaacacaaca	16	0.000	mreps																										TC58546 similar to UP|Q8NQE3_CORGL Predicted transcriptional regulator, partial
Quercus	PIE056		chene_16_09_2008_reconstruct_CL8290_CT9226	CL8290_CT9226		(ACAAGG)3	3				NO				CCCACACAAGTTCTTTCCTCTC		TGTGAATACGACCCACAGGA		234			3PxA4				Schuelke et al,1999
Quercus			chene_16_09_2008_reconstruct_CL9715_CT15284	CL9715_CT15284	1103	(acaat)3.00	3.00	533	547	acaatacaatacaat	15	0.000	mreps																										TC58546 similar to UP|Q8NQE3_CORGL Predicted transcriptional regulator, partial
Quercus			chene_16_09_2008_reconstruct_WZ0AQPAG6YE05CM1	Singleton	0	(ACAATC)3.50	3.50	450	470	ACAATCACAATCACAATCACA	21	0.000	mreps																										CV258486
Quercus			chene_16_09_2008_reconstruct_WZ0AQPAC11YD02FM1	Singleton	0	(ACACA)4.20	4.20	120	140	ACACAACACAACACAACACAA	21	0.000	mreps																										A7Q9L4_VITVI Chromosome chr5 scaffold_67, whole genome shotgun sequence. - Vitis vinifera .
Quercus			chene_16_09_2008_reconstruct_CL9715_CT13482	CL9715_CT13482	624	(acaca)5.00	5.00	93	117	acacaacacaacacaacacaacaca	25	0.000	mreps																										TC58546 similar to UP|Q8NQE3_CORGL Predicted transcriptional regulator, partial
Quercus			chene_16_09_2008_reconstruct_WZ0AQRAP22YN09FM1	Singleton	0	(ACACAA)3.00	3.00	105	122	ACACAAACACAAACACAA	18	0.000	mreps																										Q9AVP4_TOBAC BY-2 kinesin-like protein 10. - Nicotiana tabacum .
Quercus			chene_16_09_2008_reconstruct_LG0AAC18YJ21RM1	Singleton	0	(ACACAG)4.00	4.00	103	126	ACACAGACACAGACACAGACACAG	24	0.000	mreps																										TC70223 similar to RF|NP_565927.1|18405334|NM_129587 RNA binding {Arabidopsis thaliana} , partial
Quercus			chene_16_09_2008_reconstruct_CL9715_CT16520	CL9715_CT16520	851	(acacat)4.00	4.00	124	147	acacatacacatacacatacacat	24	0.000	mreps																										TC58546 similar to UP|Q8NQE3_CORGL Predicted transcriptional regulator, partial
Quercus	PIE127		chene_16_09_2008_reconstruct_CL1874_CT2191_CN2056	CL1874_CT2191_CN2056		(ACACCA)3	3				NO				CTTTTGGGGATGATCTGTTG		AGGATCCTTTGAATGGGAAG		135			3PxA4				Schuelke et al,1999
Quercus			chene_16_09_2008_reconstruct_CL7828_CT8730	CL7828_CT8730	1304	(acaccc)5.50	5.50	151	183	acacccacacccacacccacacccacacccaca	33	0.000	mreps																										TC53896 similar to UP|Q9FJW1_ARATH Arabidopsis thaliana genomic DNA, chromosome 5, TAC clone:K9I9 , partial
Quercus			chene_16_09_2008_reconstruct_LG0AAD3YO23RM1	Singleton	0	(ACAGCA)3.17	3.17	308	326	ACAGCAACAGCAACAGCAA	19	0.000	mreps																										A7EPR1_SCLS1 Putative uncharacterized protein. - Sclerotinia sclerotiorum .
Quercus			chene_16_09_2008_reconstruct_CL9715_CT13134	CL9715_CT13134	692	(acagca)4.50	4.50	13	39	acagcaacagcaacagcaacagcaaca	27	0.000	mreps																										TC58546 similar to UP|Q8NQE3_CORGL Predicted transcriptional regulator, partial
Quercus			chene_16_09_2008_reconstruct_WZ0AQPAC6YE24FM1	Singleton	0	(ACAGCC)3.17	3.17	216	234	ACAGCCACAGCCACAGCCA	19	0.000	mreps																										TC43969 homologue to RF|NP_195722.2|30679085|NM_120179 ATP binding {Arabidopsis thaliana} , partial
Quercus			chene_16_09_2008_reconstruct_CL9715_CT14044	CL9715_CT14044	1138	(acagcc)3.83	3.83	52	74	acagccacagccacagccacagc	23	0.000	mreps																										TC58546 similar to UP|Q8NQE3_CORGL Predicted transcriptional regulator, partial
Quercus			chene_16_09_2008_reconstruct_CL9715_CT13494	CL9715_CT13494	500	(acagcc)4.00	4.00	260	283	acagccacagccacagccacagcc	24	0.000	mreps																										TC58546 similar to UP|Q8NQE3_CORGL Predicted transcriptional regulator, partial
Quercus			chene_16_09_2008_reconstruct_LG0AAA12YE03RM1_1A	Singleton	0	(ACAT)3.25	3.25	190	202	ACATACATACATA	13	0.000	mreps
Quercus			chene_16_09_2008_reconstruct_LG0AAA13YF08RM1	Singleton	0	(ACAT)7.25	7.25	601	629	ACATACATACATACATACATACATACATA	29	0.000	mreps
Quercus			chene_16_09_2008_reconstruct_LG0AAA6YF07RM1	Singleton	0	(ACATA)4.00	4.00	92	111	ACATAACATAACATAACATA	20	0.000	mreps																										B0F481_ARATH Mitochondrial bifunctional diaminopelargonate synthase-dethiobiotinsynthetase. - Arabidopsis thaliana .
Quercus			chene_16_09_2008_reconstruct_CL7828_CT8730	CL7828_CT8730	1304	(acatgg)3.17	3.17	362	380	acatggacatggacatgga	19	0.000	mreps																										TC53896 similar to UP|Q9FJW1_ARATH Arabidopsis thaliana genomic DNA, chromosome 5, TAC clone:K9I9 , partial
Quercus			chene_16_09_2008_reconstruct_WZ0AQRAM2YP21FM1	Singleton	0	(ACATT)3.00	3.00	48	62	ACATTACATTACATT	15	0.000	mreps																										TC70888 similar to UP|Q6Z1L1_ORYSA Stromal cell-derived factor 2-like protein, partial
Quercus			chene_16_09_2008_reconstruct_LG0AAD35YF24RM1	Singleton	0	(ACC)10	10	148	183	ACCACCACCACCACCACCACAACTACCACCACCACC	36	0.000	mreps																										Q9FMI8_ARATH Arabidopsis thaliana genomic DNA, chromosome 5, P1 clone:MHJ24 . - Arabidopsis thaliana .	merged SSRs : (ACC)6.67ZZZZZ(ACC)4.00
Quercus	PIE208		chene_16_09_2008_reconstruct_CL6771_CT7566	CL6771_CT7566		(ACC)12	12				NO				ATCCACCAATTCCCACACTC		CTCGTCGTAAAGGCGAAGTG		295			3PxA4				Schuelke et al,1999											0	0	0	0
Quercus			chene_16_09_2008_reconstruct_WZ0AQPAA3YJ08FM1	Singleton	0	(ACC)4.00	4.00	109	120	ACCACCACCACC	12	0.000	mreps
Quercus			chene_16_09_2008_reconstruct_CL3276_CT3718	CL3276_CT3718	652	(acc)4.00	4.00	618	629	accaccaccacc	12	0.000	mreps																										TC55700 similar to UP|Q76CU1_TOBAC PDR-type ABC transporter 2 , partial
Quercus			chene_16_09_2008_reconstruct_LG0AAB21YG04RM1	Singleton	0	(ACC)4.00	4.00	234	245	ACCACCACCACC	12	0.000	mreps																										A5AJH6_VITVI Putative uncharacterized protein . - Vitis vinifera .
Quercus			chene_16_09_2008_reconstruct_LG0AAD10YH05RM1	Singleton	0	(ACC)4.00	4.00	134	145	ACCACCACCACC	12	0.000	mreps																										DT500033
Quercus			chene_16_09_2008_reconstruct_WZ0AQRAQ16YP07FM1	Singleton	0	(ACC)4.00	4.00	124	135	ACCACCACCACC	12	0.000	mreps
Quercus			chene_16_09_2008_reconstruct_CL9715_CT14233	CL9715_CT14233	1171	(acc)4.00	4.00	296	307	accaccaccacc	12	0.000	mreps																										TC58546 similar to UP|Q8NQE3_CORGL Predicted transcriptional regulator, partial
Quercus			chene_16_09_2008_reconstruct_LG0AAA7YH21RM1	Singleton	0	(ACC)4.00	4.00	104	115	ACCACCACCACC	12	0.000	mreps																										EDS5_ARATH Enhanced disease susceptibility 5 . - Arabidopsis thaliana .
Quercus			chene_16_09_2008_reconstruct_CL9715_CT15888	CL9715_CT15888	1289	(acc)4.00	4.00	652	663	accaccaccacc	12	0.000	mreps																										TC58546 similar to UP|Q8NQE3_CORGL Predicted transcriptional regulator, partial
Quercus			chene_16_09_2008_reconstruct_CL9715_CT13570	CL9715_CT13570	675	(acc)4.33	4.33	174	186	accaccaccacca	13	0.000	mreps																										TC58546 similar to UP|Q8NQE3_CORGL Predicted transcriptional regulator, partial
Quercus			chene_16_09_2008_reconstruct_CL9715_CT14554	CL9715_CT14554	935	(acc)4.33	4.33	99	111	accaccaccacca	13	0.000	mreps																										TC58546 similar to UP|Q8NQE3_CORGL Predicted transcriptional regulator, partial
Quercus			chene_16_09_2008_reconstruct_WZ0AQPAC9YL04FM1	Singleton	0	(ACC)4.33	4.33	111	123	ACCACCACCACCA	13	0.000	mreps																										Q9C9V9_ARATH Putative golgi transport complex protein; 67058-70172. - Arabidopsis thaliana .
Quercus			chene_16_09_2008_reconstruct_WZ0AQPAA2YM24FM1	Singleton	0	(ACC)4.33	4.33	294	306	ACCACCACCACCA	13	0.000	mreps																										A8PFS9_COPCI Putative uncharacterized protein. - Coprinopsis cinerea okayama7#130.
Quercus			chene_16_09_2008_reconstruct_WZ0AQPAG4YD06CM1_1T	Singleton	0	(ACC)4.33	4.33	313	325	ACCACCACCACCA	13	0.000	mreps																										TC46656 homologue to UP|Q9ZQW2_POPTR Laccase , complete
Quercus			chene_16_09_2008_reconstruct_LG0AAC12YP02RM1	Singleton	0	(ACC)4.33	4.33	253	265	ACCACCACCACCA	13	0.000	mreps																										Q7KNS5_DROME Sam50 . - Drosophila melanogaster .
Quercus			chene_16_09_2008_reconstruct_CL1497_CT1777	CL1497_CT1777	1040	(acc)4.33	4.33	172	184	accaccaccacca	13	0.000	mreps																										GDIR_ARATH Rho GDP-dissociation inhibitor 1 . - Arabidopsis thaliana .
Quercus			chene_16_09_2008_reconstruct_LG0AAD49YH05RM1	Singleton	0	(ACC)4.33	4.33	299	311	ACCACCACCACCA	13	0.000	mreps
Quercus			chene_16_09_2008_reconstruct_CL9603_CT11135	CL9603_CT11135	772	(acc)4.67	4.67	110	123	accaccaccaccac	14	0.000	mreps																										TC75729 homologue to PRF|2206327A|1587206|2206327A T complex protein. {Cucumis sativus} , partial
Quercus			chene_16_09_2008_reconstruct_WZ0AQRAQ21YI07FM1_2A	Singleton	0	(ACC)4.67	4.67	214	227	ACCACCACCACCAC	14	0.000	mreps																										TC71474 homologue to UP|Q76DY1_TOBAC AG-motif binding protein-3, partial
Quercus	FIR017		chene_16_09_2008_reconstruct_LG0AAB25YB17RM1.SCF	LG0AAB25YB17RM1.SCF		(acc)5	5				NO				TTCCTCAGTCCAATGGAACC		TGAACTGCTGGACTTGATGC		227			3PxA4				Schuelke et al,1999
Quercus	FIR080		chene_16_09_2008_reconstruct_CL8932_CT10374	CL8932_CT10374		(acc)5	5				NO				ACCATACCTGGCTTCGATGA		AAGGTGAGTTGGTGGTGGAG		207			3PxA4			86	Schuelke et al,1999	8
Quercus			chene_16_09_2008_reconstruct_CL9715_CT14185	CL9715_CT14185	833	(acc)5.00	5.00	181	195	accaccaccaccacc	15	0.000	mreps																										TC58546 similar to UP|Q8NQE3_CORGL Predicted transcriptional regulator, partial
Quercus			chene_16_09_2008_reconstruct_WZ0AQRAQ7YA07FM1	Singleton	0	(ACC)5.00	5.00	172	186	ACCACCACCACCACC	15	0.000	mreps																										CV236424
Quercus			chene_16_09_2008_reconstruct_WZ0AQRAP9YH15FM1	Singleton	0	(ACC)5.00	5.00	31	45	ACCACCACCACCACC	15	0.000	mreps																										DT502871
Quercus			chene_16_09_2008_reconstruct_LG0AAB9YL20RM1	Singleton	0	(ACC)5.00	5.00	78	92	ACCACCACCACCACC	15	0.000	mreps																										A9PED5_POPTR Putative uncharacterized protein. - Populus trichocarpa .
Quercus			chene_16_09_2008_reconstruct_CL9715_CT13669	CL9715_CT13669	1038	(acc)5.00	5.00	215	229	accaccaccaccacc	15	0.000	mreps																										TC58546 similar to UP|Q8NQE3_CORGL Predicted transcriptional regulator, partial
Quercus			chene_16_09_2008_reconstruct_LG0AAC8YA09RM1	Singleton	0	(ACC)5.00	5.00	488	502	ACCACCACCACCACC	15	0.000	mreps
Quercus			chene_16_09_2008_reconstruct_LG0AAA10YA02RM1	Singleton	0	(ACC)5.00	5.00	194	208	ACCACCACCACCACC	15	0.000	mreps																										DT470973
Quercus			chene_16_09_2008_reconstruct_CL9367_CT10887	CL9367_CT10887	1516	(acc)5.00	5.00	110	124	accaccaccaccacc	15	0.000	mreps
Quercus			chene_16_09_2008_reconstruct_LG0AAC11YF14RM1	Singleton	0	(ACC)5.33	5.33	112	127	ACCACCACCACCACCA	16	0.000	mreps																										A1ECK6_9ROSI Putative glutaredoxin-like protein. - Citrus hybrid cultivar.
Quercus			chene_16_09_2008_reconstruct_CL9715_CT12628	CL9715_CT12628	459	(acc)5.67	5.67	242	258	accaccaccaccaccac	17	0.000	mreps																										TC58546 similar to UP|Q8NQE3_CORGL Predicted transcriptional regulator, partial
Quercus	PIE041		chene_16_09_2008_reconstruct_CL9715_CT15766	CL9715_CT15766		(ACC)6	6				10				TCAGGCTTTGCTTCTTCTCC		GGAAAGCATGCGGTAATTGT		170			3PxA4			77	Schuelke et al,1999	10										0	0	0	0
Quercus			chene_16_09_2008_reconstruct_CL9715_CT15044	CL9715_CT15044	598	(acc)6.00	6.00	482	499	accaccaccaccaccacc	18	0.000	mreps																										TC58546 similar to UP|Q8NQE3_CORGL Predicted transcriptional regulator, partial
Quercus			chene_16_09_2008_reconstruct_CL5663_CT6350	CL5663_CT6350	1574	(acc)6.00	6.00	141	158	accaccaccaccaccacc	18	0.000	mreps																										TC80742 similar to RF|NP_172462.2|30681433|NM_100865 lyase {Arabidopsis thaliana} , partial
Quercus			chene_16_09_2008_reconstruct_LG0AAA4YB02RM1	Singleton	0	(ACC)6.00	6.00	92	109	ACCACCACCACCACCACC	18	0.000	mreps
Quercus			chene_16_09_2008_reconstruct_CL9715_CT13234	CL9715_CT13234	860	(acc)6.33	6.33	177	195	accaccaccaccaccacca	19	0.000	mreps																										TC58546 similar to UP|Q8NQE3_CORGL Predicted transcriptional regulator, partial
Quercus	PIE219		chene_16_09_2008_reconstruct_CL580_CT723	CL580_CT723		(ACC)7	7				7				CAACAGAGTCTGGTAGCGAAA		CCAGTCATGCATGTTCTTCG		120			3PxA4			83	Schuelke et al,1999	7										0	0	0	0
Quercus			chene_16_09_2008_reconstruct_LG0AAA14YF15RM1	Singleton	0	(ACC)7.33	7.33	107	128	ACCACCACCACCACCACCACCA	22	0.000	mreps																										TC54892
Quercus			chene_16_09_2008_reconstruct_CL9715_CT14579	CL9715_CT14579	937	(acc)7.67	7.67	346	368	accaccaccaccaccaccaccac	23	0.000	mreps																										TC58546 similar to UP|Q8NQE3_CORGL Predicted transcriptional regulator, partial
Quercus	POR029		chene_16_09_2008_reconstruct_CL5742_CT11498	CL5742_CT11498		(acc)9	9				4				TGGGTTGTGTCTCTCAATGG		AAGCCTGCAATGAAGCTGAT		160			3PxA4			86	Schuelke et al,1999	4										0	0	0	0
Quercus			chene_16_09_2008_reconstruct_CL9715_CT14668	CL9715_CT14668	764	(acc)9.67	9.67	514	542	accaccaccaccaccaccaccaccaccac	29	0.000	mreps																										TC58546 similar to UP|Q8NQE3_CORGL Predicted transcriptional regulator, partial
Quercus			chene_16_09_2008_reconstruct_CL9715_CT16129	CL9715_CT16129	644	(acc)9.67	9.67	587	615	accaccaccaccaccaccaccaccaccac	29	0.000	mreps																										TC58546 similar to UP|Q8NQE3_CORGL Predicted transcriptional regulator, partial
Quercus	PIE057		chene_16_09_2008_reconstruct_CL8710_CT12310	CL8710_CT12310		(ACCAAA)4	4				NO				ACCACCCTGAAAAGCATGAG		CAGCTACCCTGGCCTTGTC		177			3PxA4				Schuelke et al,1999
Quercus	PIE051		chene_16_09_2008_reconstruct_CL8710_CT12309	CL8710_CT12309		(ACCAAC)3	3				3				TCAAAACCAAAGCCAAAACC		GCAGCTTCCAAAAGATCACC		180			3PxA4			40	Schuelke et al,1999	3
Quercus			chene_16_09_2008_reconstruct_CL9715_CT12543	CL9715_CT12543	975	(accaac)5.67	5.67	378	411	accaacaccaacaccaacaccaacaccaacacca	34	0.000	mreps																										TC58546 similar to UP|Q8NQE3_CORGL Predicted transcriptional regulator, partial
Quercus			chene_16_09_2008_reconstruct_CL5734_CT6423	CL5734_CT6423	946	(accaat)3.50	3.50	207	227	accaataccaataccaatacc	21	0.000	mreps																										Y3272_ARATH Kelch repeat-containing protein At3g27220. - Arabidopsis thaliana .
Quercus			chene_16_09_2008_reconstruct_CL9715_CT13317	CL9715_CT13317	1176	(accaca)3.33	3.33	617	636	accacaaccacaaccacaac	20	0.000	mreps																										TC58546 similar to UP|Q8NQE3_CORGL Predicted transcriptional regulator, partial
Quercus			chene_16_09_2008_reconstruct_WZ0AQRAI2YB10FM1	Singleton	0	(ACCACG)4.67	4.67	135	162	ACCACGACCACGACCACGACCACGACCA	28	0.000	mreps																										Q49HL5_ARATH Chloroplast heavy metal P-type ATPase precursor. - Arabidopsis thaliana .
Quercus			chene_16_09_2008_reconstruct_WZ0AQPAD2YA20FM1	Singleton	0	(ACCAGC)4.67	4.67	242	269	ACCAGCACCAGCACCAGCACCAGCACCA	28	0.000	mreps																										A5B008_VITVI Putative uncharacterized protein. - Vitis vinifera .
Quercus			chene_16_09_2008_reconstruct_CL3081_CT3502	CL3081_CT3502	773	(accata)3.17	3.17	46	64	accataaccataaccataa	19	0.000	mreps
Quercus			chene_16_09_2008_reconstruct_CL2565_CT2944	CL2565_CT2944	781	(accca)3.20	3.20	379	394	acccaacccaacccaa	16	0.000	mreps
Quercus			chene_16_09_2008_reconstruct_CL9715_CT16418	CL9715_CT16418	1008	(acccaa)3.67	3.67	355	376	acccaaacccaaacccaaaccc	22	0.000	mreps																										TC58546 similar to UP|Q8NQE3_CORGL Predicted transcriptional regulator, partial
Quercus			chene_16_09_2008_reconstruct_WZ0AQRAP23YM12FM1	Singleton	0	(ACCCAA)4.17	4.17	143	167	ACCCAAACCCAAACCCAAACCCAAA	25	0.000	mreps																										A7Q7P5_VITVI Chromosome chr18 scaffold_61, whole genome shotgun sequence. - Vitis vinifera .
Quercus	PIE061		chene_16_09_2008_reconstruct_CL9715_CT13656	CL9715_CT13656		(ACCCAC)3	3				8				CTTCACCCTCTTACTCTGCAATC		GGGGATCAGCTGGCTTTG		170			3PxA4			46	Schuelke et al,1999	8
Quercus			chene_16_09_2008_reconstruct_LG0AAC13YI01RM1	Singleton	0	(ACCCG)3.00	3.00	80	94	ACCCGACCCGACCCG	15	0.000	mreps
Quercus			chene_16_09_2008_reconstruct_CL9715_CT12714	CL9715_CT12714	708	(accct)4.00	4.00	176	195	accctaccctaccctaccct	20	0.000	mreps																										TC58546 similar to UP|Q8NQE3_CORGL Predicted transcriptional regulator, partial
Quercus			chene_16_09_2008_reconstruct_CL9715_CT13210	CL9715_CT13210	846	(accg)3.25	3.25	735	747	accgaccgaccga	13	0.000	mreps																										TC58546 similar to UP|Q8NQE3_CORGL Predicted transcriptional regulator, partial
Quercus			chene_16_09_2008_reconstruct_LG0AAC17YB24RM1	Singleton	0	(ACCGA)3.00	3.00	496	510	ACCGAACCGAACCGA	15	0.000	mreps
Quercus			chene_16_09_2008_reconstruct_CL6213_CT6956	CL6213_CT6956	826	(acctaa)3.67	3.67	34	55	acctaaacctaaacctaaacct	22	0.000	mreps																										CHLI_SOYBN Magnesium-chelatase subunit chlI, chloroplast precursor . - Glycine max .
Quercus			chene_16_09_2008_reconstruct_FSSH06D01	Singleton	0	(ACCTCC)4.33	4.33	53	78	ACCTCCACCTCCACCTCCACCTCCAC	26	0.000	mreps
Quercus			chene_16_09_2008_reconstruct_LG0AAB15YM08RM1	Singleton	0	(ACG)4.00	4.00	243	254	ACGACGACGACG	12	0.000	mreps																										A5BVB7_VITVI Putative uncharacterized protein. - Vitis vinifera .
Quercus			chene_16_09_2008_reconstruct_LG0AAD37YJ09RM1	Singleton	0	(ACG)4.00	4.00	152	163	ACGACGACGACG	12	0.000	mreps																										B0D7B7_LACBI Predicted protein. - Laccaria bicolor S238N-H82.
Quercus			chene_16_09_2008_reconstruct_LG0AAD33YH09RM1	Singleton	0	(ACG)4.00	4.00	182	193	ACGACGACGACG	12	0.000	mreps
Quercus			chene_16_09_2008_reconstruct_LG0AAD50YJ21RM1	Singleton	0	(ACG)4.33	4.33	302	314	ACGACGACGACGA	13	0.000	mreps
Quercus			chene_16_09_2008_reconstruct_LG0AAD1YD05RM1	Singleton	0	(ACG)4.33	4.33	128	140	ACGACGACGACGA	13	0.000	mreps																										A5C4E0_VITVI Putative uncharacterized protein. - Vitis vinifera .
Quercus			chene_16_09_2008_reconstruct_WZ0AQRAP4YP11FM1	Singleton	0	(ACG)4.33	4.33	168	180	ACGACGACGACGA	13	0.000	mreps																										A7Q9Q7_VITVI Chromosome chr5 scaffold_67, whole genome shotgun sequence. - Vitis vinifera .
Quercus			chene_16_09_2008_reconstruct_CL9715_CT14232	CL9715_CT14232	1024	(acg)4.67	4.67	361	374	acgacgacgacgac	14	0.000	mreps																										TC58546 similar to UP|Q8NQE3_CORGL Predicted transcriptional regulator, partial
Quercus			chene_16_09_2008_reconstruct_WZ0AQRAP3YH08FM1	Singleton	0	(ACG)4.67	4.67	394	407	ACGACGACGACGAC	14	0.000	mreps
Quercus			chene_16_09_2008_reconstruct_CL9715_CT14657	CL9715_CT14657	820	(acg)5.33	5.33	284	299	acgacgacgacgacga	16	0.000	mreps																										TC58546 similar to UP|Q8NQE3_CORGL Predicted transcriptional regulator, partial
Quercus			chene_16_09_2008_reconstruct_LG0AAC15YK04RM1	Singleton	0	(ACG)5.67	5.67	38	54	ACGACGACGACGACGAC	17	0.000	mreps																										A7PUV1_VITVI Chromosome chr4 scaffold_32, whole genome shotgun sequence. - Vitis vinifera .
Quercus			chene_16_09_2008_reconstruct_LG0AAA6YN24RM1	Singleton	0	(ACG)5.67	5.67	162	178	ACGACGACGACGACGAC	17	0.000	mreps																										A9PHW7_POPTR Putative uncharacterized protein. - Populus trichocarpa .
Quercus			chene_16_09_2008_reconstruct_CL5562_CT11488	CL5562_CT11488	702	(acg)6.00	6.00	318	335	acgacgacgacgacgacg	18	0.000	mreps																										Y2734_ARATH Uncharacterized protein At2g17340. - Arabidopsis thaliana .
Quercus			chene_16_09_2008_reconstruct_CL9715_CT13608	CL9715_CT13608	1000	(acg)7.00	7.00	138	158	acgacgacgacgacgacgacg	21	0.000	mreps																										TC58546 similar to UP|Q8NQE3_CORGL Predicted transcriptional regulator, partial
Quercus			chene_16_09_2008_reconstruct_LG0AAD11YJ11RM1	Singleton	0	(ACGATC)3.50	3.50	175	195	ACGATCACGATCACGATCACG	21	0.000	mreps																										A7PPM7_VITVI Chromosome chr8 scaffold_23, whole genome shotgun sequence. - Vitis vinifera .
Quercus			chene_16_09_2008_reconstruct_WZ0AQRAQ25YA23FM1	Singleton	0	(ACGGAG)3.50	3.50	268	288	ACGGAGACGGAGACGGAGACG	21	0.000	mreps
Quercus	PIE182		chene_16_09_2008_reconstruct_LG0AAC31YN11RM1	Singleton	0	(ACT)10.00	10.00	67	96	ACTACTACTACTACTACTACTACTACTACT	30	0.000	mreps		AGGGTTTTTGCGTTGCATAG		TCCTTCACTTGATGAACCACTG		87			3PxA4				Schuelke et al,1999													Q42867_LUPAL TRNA nucleotidyltransferase . - Lupinus albus .
Quercus			chene_16_09_2008_reconstruct_CL9715_CT15974	CL9715_CT15974	506	(act)4.00	4.00	284	295	actactactact	12	0.000	mreps																										TC58546 similar to UP|Q8NQE3_CORGL Predicted transcriptional regulator, partial
Quercus			chene_16_09_2008_reconstruct_CL9715_CT16460	CL9715_CT16460	1055	(act)4.00	4.00	180	191	actactactact	12	0.000	mreps																										TC58546 similar to UP|Q8NQE3_CORGL Predicted transcriptional regulator, partial
Quercus			chene_16_09_2008_reconstruct_CL9715_CT12731	CL9715_CT12731	1045	(act)4.00	4.00	134	145	actactactact	12	0.000	mreps																										TC58546 similar to UP|Q8NQE3_CORGL Predicted transcriptional regulator, partial
Quercus			chene_16_09_2008_reconstruct_WZ0AQPAC8YE02FM1	Singleton	0	(ACT)4.00	4.00	39	50	ACTACTACTACT	12	0.000	mreps																										TC65430 similar to RF|NP_568381.1|18420047|NM_121990 catalytic/ hydrolase {Arabidopsis thaliana} , partial
Quercus			chene_16_09_2008_reconstruct_CL9715_CT12654	CL9715_CT12654	1128	(act)4.67	4.67	843	856	actactactactac	14	0.000	mreps																										TC58546 similar to UP|Q8NQE3_CORGL Predicted transcriptional regulator, partial
Quercus	POR018		chene_16_09_2008_reconstruct_CL8795_CT12340	CL8795_CT12340		(act)6	6				6				TCCCTTCCCTTCCTGCTATT		CCACGCGAGTAGTGAATCAA		130			3PxA4			46	Schuelke et al,1999	6										151	151	151	153
Quercus			chene_16_09_2008_reconstruct_CL8461_CT11980	CL8461_CT11980	1067	(act)6.00	6.00	246	263	actactactactactact	18	0.000	mreps																										TC52687 similar to RF|NP_850754.1|30679562|NM_180423 catalytic/ hydrolase {Arabidopsis thaliana} , partial
Quercus	PIE113		chene_16_09_2008_reconstruct_CL4598_CT5169_CN4705	CL4598_CT5169_CN4705		(ACT)7	7				NO				ATCCCCAACCCAACAATC		GGAAGGTCGTTTGGATTTC		146			3PxA4				Schuelke et al,1999	12
Quercus			chene_16_09_2008_reconstruct_WZ0AQPAC11YI04FM1_2T	Singleton	0	(ACTAG)4.20	4.20	59	79	ACTAGACTAGACTAGACTAGA	21	0.000	mreps
Quercus			chene_16_09_2008_reconstruct_LG0AAD5YB11RM1	Singleton	0	(ACTC)3.25	3.25	177	189	ACTCACTCACTCA	13	0.000	mreps																										TC86652 weakly similar to UP|Q6K6Z8_ORYSA Hydroxyproline-rich glycoprotein-like, partial
Quercus			chene_16_09_2008_reconstruct_WZ0AQRAP13YJ15FM1_1A	Singleton	0	(ACTC)3.50	3.50	231	244	ACTCACTCACTCAC	14	0.000	mreps
Quercus			chene_16_09_2008_reconstruct_LG0AAA15YL19RM1	Singleton	0	(ACTCCC)4.50	4.50	160	186	ACTCCCACTCCCACTCCCACTCCCACT	27	0.000	mreps
Quercus			chene_16_09_2008_reconstruct_CL9715_CT13066	CL9715_CT13066	1118	(actgaa)4.17	4.17	106	130	actgaaactgaaactgaaactgaaa	25	0.000	mreps																										TC58546 similar to UP|Q8NQE3_CORGL Predicted transcriptional regulator, partial
Quercus			chene_16_09_2008_reconstruct_CL9513_CT11044	CL9513_CT11044	889	(actgcc)3.00	3.00	248	265	actgccactgccactgcc	18	0.000	mreps
Quercus			chene_16_09_2008_reconstruct_LG0AAA14YC15RM1	Singleton	0	(ACTGCC)3.00	3.00	80	97	ACTGCCACTGCCACTGCC	18	0.000	mreps
Quercus			chene_16_09_2008_reconstruct_WZ0AQRAQ14YP17FM1	Singleton	0	(ACTTC)3.00	3.00	63	77	ACTTCACTTCACTTC	15	0.000	mreps																										A5B8T4_VITVI Putative uncharacterized protein. - Vitis vinifera .
Quercus	POR024		chene_16_09_2008_reconstruct_CL2699_CT3090	CL2699_CT3090		(ag)10	10				6				GCCCCGGATTTATTTCTCTG		TGAGCCTCAACCAAAACAAA		185			3PxA4			46	Schuelke et al,1999	6
Quercus	VIT006		chene_16_09_2008_reconstruct_CL9715_CT15846	CL9715_CT15846		(AG)10	10				NO				CCACATCTCCCCAAAACAAT		TGCCACATTTTCCCTGTATG		141
Quercus	PIE151		chene_16_09_2008_reconstruct_CL9715_CT16589	CL9715_CT16589		(AG)10	10				2				TGGGATTAGGGGTTAGGG		TGGATGCGGTTCTTCTTGTT		158			3PxA4			39	Schuelke et al,1999	2
Quercus	VIT114		chene_16_09_2008_reconstruct_CL6957_CT7770	CL6957_CT7770		(AG)10	10				NO				TTCCCGAACAGTGGTTTCTT		CTGACCGCCTCCACTCTTAG		247			3PxA4			14	Schuelke et al,1999
Quercus			chene_16_09_2008_reconstruct_CL9715_CT15346	CL9715_CT15346	746	(ag)10.00	10.00	1	20	agagagagagagagagagag	20	0.000	mreps																										TC58546 similar to UP|Q8NQE3_CORGL Predicted transcriptional regulator, partial
Quercus			chene_16_09_2008_reconstruct_LG0AAB15YM08RM1	Singleton	0	(AG)10.00	10.00	28	47	AGAGAGAGAGAGAGAGAGAG	20	0.000	mreps																										A5BVB7_VITVI Putative uncharacterized protein. - Vitis vinifera .
Quercus			chene_16_09_2008_reconstruct_CL9715_CT16476	CL9715_CT16476	1006	(ag)10.00	10.00	115	134	agagagagagagagagagag	20	0.000	mreps																										TC58546 similar to UP|Q8NQE3_CORGL Predicted transcriptional regulator, partial
Quercus			chene_16_09_2008_reconstruct_CL9715_CT14668	CL9715_CT14668	764	(ag)10.00	10.00	5	24	agagagagagagagagagag	20	0.000	mreps																										TC58546 similar to UP|Q8NQE3_CORGL Predicted transcriptional regulator, partial
Quercus			chene_16_09_2008_reconstruct_CL9715_CT14614	CL9715_CT14614	1087	(ag)10.00	10.00	393	412	agagagagagagagagagag	20	0.000	mreps																										TC58546 similar to UP|Q8NQE3_CORGL Predicted transcriptional regulator, partial
Quercus			chene_16_09_2008_reconstruct_WZ0AQPAC14YC06FM1	Singleton	0	(AG)10.50	10.50	161	181	AGAGAGAGAGAGAGAGAGAGA	21	0.000	mreps																										MSI4_ARATH WD-40 repeat-containing protein MSI4 . - Arabidopsis thaliana .
Quercus			chene_16_09_2008_reconstruct_WZ0AQRAK2YH21FM1_1A	Singleton	0	(AG)10.50	10.50	34	54	AGAGAGAGAGAGAGAGAGAGA	21	0.000	mreps
Quercus			chene_16_09_2008_reconstruct_LG0AAC18YL19RM1	Singleton	0	(AG)10.50	10.50	63	83	AGAGAGAGAGAGAGAGAGAGA	21	0.000	mreps																										A7Q3I2_VITVI Chromosome chr13 scaffold_48, whole genome shotgun sequence. - Vitis vinifera .
Quercus			chene_16_09_2008_reconstruct_WZ0AQRAP1YE21FM2	Singleton	0	(AG)10.50	10.50	137	157	AGAGAGAGAGAGAGAGAGAGA	21	0.000	mreps																										TC65966 similar to UP|Q9FLL9_ARATH Gb|AAB80666.1, partial
Quercus			chene_16_09_2008_reconstruct_LG0AAC10YN22RM1	Singleton	0	(AG)10.50	10.50	362	382	AGAGAGAGAGAGAGAGAGAGA	21	0.000	mreps
Quercus			chene_16_09_2008_reconstruct_LG0AAD19YN03RM1	Singleton	0	(AG)10.50	10.50	206	226	AGAGAGAGAGAGAGAGAGAGA	21	0.000	mreps																										A7QP27_VITVI Chromosome chr1 scaffold_135, whole genome shotgun sequence. - Vitis vinifera .
Quercus	PIE250		chene_16_09_2008_reconstruct_CL8635_CT9980	CL8635_CT9980		(AG)11	11				11				GCTGTAAGCAACACAATAAAACG		TCAAAGGCTTCTGGCTCATC		204			3PxA4			45	Schuelke et al,1999	11
Quercus	PIE267		chene_16_09_2008_reconstruct_CL823_CT1012	CL823_CT1012		(AG)11	11				3				CCAACCATCAAGGCCATTAC		GTGCGAACAGATCCCTTGTC		100			3PxA4			85	Schuelke et al,1999	3
Quercus	PIE023		chene_16_09_2008_reconstruct_CL5733_CT6422	CL5733_CT6422		(AG)11	11				NO	Mauvaise qualité			GGTCTCTCTTATTTTCTCTTTCTTCG		TGTGAAGAAGAACAAGACCCTTT		180			3PxA4				Schuelke et al,1999
Quercus	VIT121		chene_16_09_2008_reconstruct_LG0AAD17YB22RM1	LG0AAD17YB22RM1		(AG)11	11				6				TGAGAAACTAAACCCTAAAAAGGAAA		GAAGCCTCCTTCAACACCTTC		128			3PxA4			14	Schuelke et al,1999
Quercus	PIE156		chene_16_09_2008_reconstruct_CL8450_CT11856	CL8450_CT11856		(AG)11	11				NO				TCCCATCCCTACTAAATCAATCA		GCAGTTTCCTTTGGACTTTTG		150			3PxA4				Schuelke et al,1999
Quercus	POR009		chene_16_09_2008_reconstruct_CL8302_CT9239	CL8302_CT9239		(ag)11	11				NO	no assignation			GGAGGCTTGTGTAGGACTCG		AGGGCTCTCTCGTTTCACCT		150			3PxA4			46	Schuelke et al,1999	8
Quercus	PIE022		chene_16_09_2008_reconstruct_CL9672_CT11206	CL9672_CT11206		(AG)11	11				11				GTTCGGTGCGATTGTTTGAC		CGAAAGATCAGGGAAGTAGAGA		180			3PxA4			44	Schuelke et al,1999	11
Quercus			chene_16_09_2008_reconstruct_LG0AAD22YD18RM1_1T	Singleton	0	(AG)11.00	11.00	80	101	AGAGAGAGAGAGAGAGAGAGAG	22	0.000	mreps
Quercus	VIT027		chene_16_09_2008_reconstruct_CL9715_CT13807	CL9715_CT13807	716	(ag)11.00	11.00	127	148	agagagagagagagagagagag	22	0.000	mreps		AAAGGCCGATTCCCTCTTTA		CCCATTTGTTTCCAATCACC		159																				TC58546 similar to UP|Q8NQE3_CORGL Predicted transcriptional regulator, partial
Quercus			chene_16_09_2008_reconstruct_LG0AAD44YG20RM1	Singleton	0	(AG)11.00	11.00	131	152	AGAGAGAGAGAGAGAGAGAGAG	22	0.000	mreps
Quercus			chene_16_09_2008_reconstruct_WZ0AQPAG12YM11CM1_1T	Singleton	0	(AG)11.00	11.00	338	359	AGAGAGAGAGAGAGAGAGAGAG	22	0.000	mreps																										TC59128 homologue to UP|Q6PML1_9ROSI Metallothionein 3b, complete
Quercus			chene_16_09_2008_reconstruct_CL9715_CT14668	CL9715_CT14668	764	(ag)11.00	11.00	113	134	agagagagagagagagagagag	22	0.000	mreps																										TC58546 similar to UP|Q8NQE3_CORGL Predicted transcriptional regulator, partial
Quercus			chene_16_09_2008_reconstruct_LG0AAC10YN22RM1	Singleton	0	(AG)11.00	11.00	170	191	AGAGAGAGAGAGAGAGAGAGAG	22	0.000	mreps
Quercus			chene_16_09_2008_reconstruct_CL9715_CT12959	CL9715_CT12959	455	(ag)11.50	11.50	6	28	agagagagagagagagagagaga	23	0.000	mreps																										TC58546 similar to UP|Q8NQE3_CORGL Predicted transcriptional regulator, partial
Quercus			chene_16_09_2008_reconstruct_LG0AAB14YI04RM1	Singleton	0	(AG)11.50	11.50	310	332	AGAGAGAGAGAGAGAGAGAGAGA	23	0.000	mreps																										TC55042 similar to UP|Q60DL1_ORYSA Zinc finger, C3HC4 type containing protein, partial
Quercus			chene_16_09_2008_reconstruct_WZ0AQPAA8YH20CM1	Singleton	0	(AG)11.50	11.50	177	199	AGAGAGAGAGAGAGAGAGAGAGA	23	0.000	mreps																										TC85730 similar to RF|NP_193165.4|79474471|NM_117506 catalytic {Arabidopsis thaliana} , partial
Quercus	VIT022		chene_16_09_2008_reconstruct_LG0AAD15YB12RM1	Singleton	0	(AG)11.50	11.50	259	281	AGAGAGAGAGAGAGAGAGAGAGA	23	0.000	mreps		TTCTGGGAAAGTAGCTTTGGA		TTCAACGCAGACTTGGTTTG		177
Quercus			chene_16_09_2008_reconstruct_WZ0AQPAG10YM22CM1	Singleton	0	(AG)11.50	11.50	95	117	AGAGAGAGAGAGAGAGAGAGAGA	23	0.000	mreps																										TC56029 similar to GB|AAK55706.1|14190451|AF380625 AT3g02420/F16B3_5 {Arabidopsis thaliana} , partial
Quercus			chene_16_09_2008_reconstruct_WZ0AQRAQ19YM12FM1	Singleton	0	(AG)11.50	11.50	136	158	AGAGAGAGAGAGAGAGAGAGAGA	23	0.000	mreps
Quercus			chene_16_09_2008_reconstruct_WZ0AQPAG6YJ01CM1	Singleton	0	(AG)11.50	11.50	134	156	AGAGAGAGAGAGAGAGAGAGAGA	23	0.000	mreps																										TC59128 homologue to UP|Q6PML1_9ROSI Metallothionein 3b, complete
Quercus			chene_16_09_2008_reconstruct_CL9715_CT13653	CL9715_CT13653	606	(ag)11.50	11.50	189	211	agagagagagagagagagagaga	23	0.000	mreps																										TC58546 similar to UP|Q8NQE3_CORGL Predicted transcriptional regulator, partial
Quercus			chene_16_09_2008_reconstruct_CL9715_CT15679	CL9715_CT15679	857	(ag)11.50	11.50	738	760	agagagagagagagagagagaga	23	0.000	mreps																										TC58546 similar to UP|Q8NQE3_CORGL Predicted transcriptional regulator, partial
Quercus	PIE002		chene_16_09_2008_reconstruct_CL8464_CT12106	CL8464_CT12106		(AG)12	12				4				CTCCTCCATTTCCCAATTCA		TCGCTTGTGGTACATCTTGG		170			3PxA4			41	Schuelke et al,1999	4
Quercus	PIE248		chene_16_09_2008_reconstruct_CL9715_CT13689	CL9715_CT13689		(AG)12	12				NO				GCCGTAAGAGTTGAGCTTCG		ACGAACTCTCCTTGGCACAC		292			3PxA4				Schuelke et al,1999
Quercus	FIR110		chene_16_09_2008_reconstruct_CL3839_CT4339	CL3839_CT4339		(ag)12	12				6				ACTTGCTCGCTTCAACCTTC		ATTCCTCCTCATCAGGCTCA		220			3PxA4				Schuelke et al,1999
Quercus			chene_16_09_2008_reconstruct_LG0AAB29YG15RM1	Singleton	0	(AG)12.00	12.00	129	152	AGAGAGAGAGAGAGAGAGAGAGAG	24	0.000	mreps
Quercus	POR038		chene_16_09_2008_reconstruct_CL9715_CT16129	CL9715_CT16129	644	(ag)12.00	12.00	94	117	agagagagagagagagagagagag	24	0.000	mreps		GCCTGCTTTTTGTTCCAGAT		CGAGCTGTTCTTGAAGGTTG		140			3PxA4				Schuelke et al,1999													TC58546 similar to UP|Q8NQE3_CORGL Predicted transcriptional regulator, partial
Quercus			chene_16_09_2008_reconstruct_WZ0AQRAM2YP21FM1	Singleton	0	(AG)12.00	12.00	76	99	AGAGAGAGAGAGAGAGAGAGAGAG	24	0.000	mreps																										TC70888 similar to UP|Q6Z1L1_ORYSA Stromal cell-derived factor 2-like protein, partial
Quercus	POR047		chene_16_09_2008_reconstruct_CL9715_CT15814	CL9715_CT15814	556	(ag)12.50	12.50	22	46	agagagagagagagagagagagaga	25	0.000	mreps		TCAGACCTCCGCTTCTCTTC		TTTCGCTTTCGCTCTCTCTC		150			3PxA4				Schuelke et al,1999													TC58546 similar to UP|Q8NQE3_CORGL Predicted transcriptional regulator, partial
Quercus			chene_16_09_2008_reconstruct_CL9715_CT12654	CL9715_CT12654	1128	(ag)12.50	12.50	25	49	agagagagagagagagagagagaga	25	0.000	mreps																										TC58546 similar to UP|Q8NQE3_CORGL Predicted transcriptional regulator, partial
Quercus			chene_16_09_2008_reconstruct_CL9715_CT12820	CL9715_CT12820	743	(ag)12.50	12.50	156	180	agagagagagagagagagagagaga	25	0.000	mreps																										TC58546 similar to UP|Q8NQE3_CORGL Predicted transcriptional regulator, partial
Quercus			chene_16_09_2008_reconstruct_CL9715_CT15245	CL9715_CT15245	980	(ag)12.50	12.50	8	32	agagagagagagagagagagagaga	25	0.000	mreps																										TC58546 similar to UP|Q8NQE3_CORGL Predicted transcriptional regulator, partial
Quercus	WAG043		chene_16_09_2008_reconstruct_CL9715_CT15163	CL9715_CT15163		(AG)13	13				5				GCCCACAGGCAAATAACAAC		AACTCAGGCATGGGCTACAG		270			3PxA4			44	Schuelke et al,1999	5
Quercus	PIE019		chene_16_09_2008_reconstruct_CL9656_CT11190	CL9656_CT11190		(AG)13	13				NO				CTGCCTCCCACTCTCACAAT		TCATGATCATAATCCGGTAAAAA		110			3PxA4				Schuelke et al,1999
Quercus	WAG028		chene_16_09_2008_reconstruct_CL2087_CT2418	CL2087_CT2418		(AG)13	13				NO				AACCAGAGTAGGGTCCCAGC		ACCTACAACAACCCCACTTCC		0			3PxA4				Schuelke et al,1999
Quercus	FIR083		chene_16_09_2008_reconstruct_CL870_CT11328	CL870_CT11328		(ag)13	13				NO				GCGTAGCACGAAGAAACCA		GGCGACGAAGCTATAAATCG		162			3PxA4				Schuelke et al,1999
Quercus	VIT110		chene_16_09_2008_reconstruct_CL2547_CT2922	CL2547_CT2922		(AG)13	13				NO				GCAGTTGAATTGAAGCGAGA		TCACTTCGATTTTCACTCTCCTC		97			3PxA4			14	Schuelke et al,1999											0	0	0	0
Quercus	PIE249		chene_16_09_2008_reconstruct_CL8788_CT12335	CL8788_CT12335		(AG)13	13				NO				GCTTTCACCTTTGAGAGAACTTG		TGGCTATGAACTCAGCAATCC		281			3PxA4				Schuelke et al,1999
Quercus			chene_16_09_2008_reconstruct_LG0AAD51YO16RM1	Singleton	0	(AG)13.00	13.00	464	489	AGAGAGAGAGAGAGAGAGAGAGAGAG	26	0.000	mreps
Quercus			chene_16_09_2008_reconstruct_LG0AAD44YH09RM1	Singleton	0	(AG)13.00	13.00	256	281	AGAGAGAGAGAGAGAGAGAGAGAGAG	26	0.000	mreps
Quercus			chene_16_09_2008_reconstruct_WZ0AQPAG13YE06CM1	Singleton	0	(AG)13.50	13.50	180	206	AGAGAGAGAGAGAGAGAGAGAGAGAGA	27	0.000	mreps																										TC58295 homologue to UP|Q9ZRD3_TOBAC NTGP1, complete
Quercus			chene_16_09_2008_reconstruct_WZ0AQRAQ26YC18FM1	Singleton	0	(AG)13.50	13.50	29	55	AGAGAGAGAGAGAGAGAGAGAGAGAGA	27	0.000	mreps																										A7QS04_VITVI Chromosome undetermined scaffold_155, whole genome shotgun sequence. - Vitis vinifera .
Quercus			chene_16_09_2008_reconstruct_CL9715_CT14852	CL9715_CT14852	787	(ag)13.50	13.50	28	54	agagagagagagagagagagagagaga	27	0.000	mreps																										TC58546 similar to UP|Q8NQE3_CORGL Predicted transcriptional regulator, partial
Quercus			chene_16_09_2008_reconstruct_WZ0AQPAB9YO05FM1	Singleton	0	(AG)13.50	13.50	29	55	AGAGAGAGAGAGAGAGAGAGAGAGAGA	27	0.000	mreps																										RAX3_ARATH Protein REGULATOR OF AXILLARY MERISTEMS 3 . - Arabidopsis thaliana .
Quercus			chene_16_09_2008_reconstruct_LG0AAB17YJ15RM1	Singleton	0	(AG)13.50	13.50	338	364	AGAGAGAGAGAGAGAGAGAGAGAGAGA	27	0.000	mreps																										A5AQN8_VITVI Putative uncharacterized protein. - Vitis vinifera .
Quercus			chene_16_09_2008_reconstruct_CL9715_CT14551	CL9715_CT14551	1376	(ag)13.50	13.50	34	60	agagagagagagagagagagagagaga	27	0.000	mreps																										TC58546 similar to UP|Q8NQE3_CORGL Predicted transcriptional regulator, partial
Quercus			chene_16_09_2008_reconstruct_WZ0AQRAQ12YF18FM1	Singleton	0	(AG)13.50	13.50	199	225	AGAGAGAGAGAGAGAGAGAGAGAGAGA	27	0.000	mreps
Quercus			chene_16_09_2008_reconstruct_WZ0AQRAP16YE08FM1	Singleton	0	(AG)14	14	44	97	AGAGAGAGAGAGAAGAGAAGCTCGGACCTGTCCACGCCGAGAGAGAGAGAGAGA	54	0.000	mreps																											merged SSRs : (AG)6.50ZZZZZZZZZZZZZZZZZZZZZZZZZZ(GA)8.00
Quercus	FIR088		chene_16_09_2008_reconstruct_CL811_CT998	CL811_CT998		(ag)14	14				NO				ACTTTCCGAGCAACCAAACA		AAGGATTGCATCTTGCTGTG		190			3PxA4				Schuelke et al,1999
Quercus	PIE241		chene_16_09_2008_reconstruct_CL4561_CT5129	CL4561_CT5129		(AG)14	14				2				AATTTTGATGGGCACTTTGC		CACCTCAGCCTTTTGTTGAC		204			3PxA4			46	Schuelke et al,1999	2
Quercus	WAG066		chene_16_09_2008_reconstruct_WZ0AQPAA13YA14FM1	Singleton	0	(AG)14.00	14.00	103	130	AGAGAGAGAGAGAGAGAGAGAGAGAGAG	28	0.000	mreps		AACCTGTTTGGCTTCGTGTG		AACAAAAGATTGGGAGGTGC		180			3PxA4			14	Schuelke et al,1999	1
Quercus			chene_16_09_2008_reconstruct_LG0AAA12YF12RM1	Singleton	0	(AG)14.00	14.00	32	59	AGAGAGAGAGAGAGAGAGAGAGAGAGAG	28	0.000	mreps
Quercus			chene_16_09_2008_reconstruct_CL9715_CT16395	CL9715_CT16395	857	(ag)14.50	14.50	272	300	agagagagagagagagagagagagagaga	29	0.000	mreps																										TC58546 similar to UP|Q8NQE3_CORGL Predicted transcriptional regulator, partial
Quercus			chene_16_09_2008_reconstruct_WZ0AQRAP26YM06FM1	Singleton	0	(AG)15	15	47	78	AGAGAGAGAGAGAAAGAGAGAGAGAGAGAGAG	32	0.000	mreps																										A7NV59_VITVI Chromosome chr18 scaffold_1, whole genome shotgun sequence. - Vitis vinifera .	merged SSRs : (AG)6.50ZZ(AG)9.00
Quercus	VIT002		chene_16_09_2008_reconstruct_CL2706_CT3097	CL2706_CT3097		(AG)15	15				NO				CGGAGAAGTGGAAAAAGACTG		GAGACCACCTGCTTCCTCTG		128																		0	0	0	0
Quercus	FIR123		chene_16_09_2008_reconstruct_CL6863_CT7668	CL6863_CT7668		(ag)15	15				NO				TCAGACTCAGACAAAAACACAGC		AGAGCCATAGCTGGACTTCG		223			3PxA4				Schuelke et al,1999
Quercus	PIE243		chene_16_09_2008_reconstruct_CL1629_CT1924	CL1629_CT1924		(AG)15	15				NO				GGGGTCAGTAGGCAAGTCTTC		GAGCTGCATATTTTCCTTAGTCAG		220			3PxA4				Schuelke et al,1999
Quercus			chene_16_09_2008_reconstruct_LG0AAD25YC19RM1	Singleton	0	(AG)15.00	15.00	422	451	AGAGAGAGAGAGAGAGAGAGAGAGAGAGAG	30	0.000	mreps
Quercus			chene_16_09_2008_reconstruct_CL9715_CT13182	CL9715_CT13182	656	(ag)15.50	15.50	461	491	agagagagagagagagagagagagagagaga	31	0.000	mreps																										TC58546 similar to UP|Q8NQE3_CORGL Predicted transcriptional regulator, partial
Quercus	FIR090		chene_16_09_2008_reconstruct_CL9715_CT12707	CL9715_CT12707	1330	(ag)15.50	15.50	1042	1072	agagagagagagagagagagagagagagaga	31	0.000	mreps		CAGGTTTGCGGTAGCTTTGT		ACCAGGACGTCCATAAGCAA		205			3PxA4				Schuelke et al,1999													TC58546 similar to UP|Q8NQE3_CORGL Predicted transcriptional regulator, partial
Quercus	WAG068		chene_16_09_2008_reconstruct_CL5254_CT5893_CN5279	CL5254_CT5893_CN5279		(AG)16	16				NO	no assignation			TCTGCAACAAAACCAAAACAC		CGGAGGAGAGAGTCAGCAAC		180			3PxA4			14	Schuelke et al,1999
Quercus			chene_16_09_2008_reconstruct_WZ0AQRAP4YN19FM1	Singleton	0	(AG)16.50	16.50	56	88	AGAGAGAGAGAGAGAGAGAGAGAGAGAGAGAGA	33	0.000	mreps																										A7P9L8_VITVI Chromosome chr3 scaffold_8, whole genome shotgun sequence. - Vitis vinifera .
Quercus			chene_16_09_2008_reconstruct_CL9715_CT14611	CL9715_CT14611	719	(ag)16.50	16.50	77	109	agagagagagagagagagagagagagagagaga	33	0.000	mreps																										TC58546 similar to UP|Q8NQE3_CORGL Predicted transcriptional regulator, partial
Quercus			chene_16_09_2008_reconstruct_LG0AAA8YH20RM1	Singleton	0	(AG)16.50	16.50	44	76	AGAGAGAGAGAGAGAGAGAGAGAGAGAGAGAGA	33	0.000	mreps																										TC44156 UP|Q84V88_9ROSI Cyclin D, complete
Quercus			chene_16_09_2008_reconstruct_WZ0AQPAE1YC21FM1	Singleton	0	(AG)16.50	16.50	40	72	AGAGAGAGAGAGAGAGAGAGAGAGAGAGAGAGA	33	0.000	mreps																										A7Q0C9_VITVI Chromosome chr7 scaffold_42, whole genome shotgun sequence. - Vitis vinifera .
Quercus			chene_16_09_2008_reconstruct_CL9715_CT15979	CL9715_CT15979	1185	(ag)16.50	16.50	130	162	agagagagagagagagagagagagagagagaga	33	0.000	mreps																										TC58546 similar to UP|Q8NQE3_CORGL Predicted transcriptional regulator, partial
Quercus	PIE266		chene_16_09_2008_reconstruct_CL8598_CT9916	CL8598_CT9916		(AG)17	17				NO				GCTCCTGATCAGCTCTGTCC		CGGGGGCTTCTCTTTTTATT		170			3PxA4				Schuelke et al,1999
Quercus			chene_16_09_2008_reconstruct_LG0AAD44YC15RM1	Singleton	0	(AG)17.00	17.00	60	93	AGAGAGAGAGAGAGAGAGAGAGAGAGAGAGAGAG	34	0.000	mreps																										DT500438
Quercus			chene_16_09_2008_reconstruct_CL9715_CT14107	CL9715_CT14107	1568	(ag)17.00	17.00	83	116	agagagagagagagagagagagagagagagagag	34	0.000	mreps																										TC58546 similar to UP|Q8NQE3_CORGL Predicted transcriptional regulator, partial
Quercus			chene_16_09_2008_reconstruct_CL9715_CT12669	CL9715_CT12669	681	(ag)17.00	17.00	15	48	agagagagagagagagagagagagagagagagag	34	0.000	mreps																										TC58546 similar to UP|Q8NQE3_CORGL Predicted transcriptional regulator, partial
Quercus			chene_16_09_2008_reconstruct_CL9715_CT13135	CL9715_CT13135	601	(ag)17.50	17.50	66	100	agagagagagagagagagagagagagagagagaga	35	0.000	mreps																										TC58546 similar to UP|Q8NQE3_CORGL Predicted transcriptional regulator, partial
Quercus	PIE005		chene_16_09_2008_reconstruct_CL8531_CT12180	CL8531_CT12180		(AG)18	18				NO				GTGGTATTGGAAGGCTGAGG		AACCAAAAGGAAGAACAAACCA		100			3PxA4				Schuelke et al,1999
Quercus	PIE006		chene_16_09_2008_reconstruct_CL8531_CT12180	CL8531_CT12180		(AG)18	18				NO				GTGGTATTGGAAGGCTGAGG		CCCATGTTCCTAGCATTACTGTC		180			3PxA4				Schuelke et al,1999
Quercus			chene_16_09_2008_reconstruct_CL9715_CT12584	CL9715_CT12584	1504	(ag)18.00	18.00	196	231	agagagagagagagagagagagagagagagagagag	36	0.000	mreps																										TC58546 similar to UP|Q8NQE3_CORGL Predicted transcriptional regulator, partial
Quercus	PIE255		chene_16_09_2008_reconstruct_CL8464_CT12114	CL8464_CT12114		(AG)20	20				NO				TCAACCAAGTGAGTTTCTTAGG		TTCTGTCCAGTCCACTCTGC		289			3PxA4				Schuelke et al,1999
Quercus			chene_16_09_2008_reconstruct_WZ0AQPAB4YJ20FM1	Singleton	0	(AG)20.00	20.00	80	119	AGAGAGAGAGAGAGAGAGAGAGAGAGAGAGAGAGAGAGAG	40	0.000	mreps																										A7PHP0_VITVI Chromosome chr17 scaffold_16, whole genome shotgun sequence. - Vitis vinifera .
Quercus			chene_16_09_2008_reconstruct_CL9715_CT14504	CL9715_CT14504	1129	(ag)21	21	40	99	agagagagagagagagagtgtgtgtgtgtgtgtgtgagagagagagagagagagagagag	60	0.000	mreps																										TC58546 similar to UP|Q8NQE3_CORGL Predicted transcriptional regulator, partial	merged SSRs : (ag)9.00ZZZZZZZZZZZZZZZZZZ(ga)12.50
Quercus			chene_16_09_2008_reconstruct_LG0AAA17YJ20RM1	Singleton	0	(AG)23	23	117	172	AGAGAGAGAGAGAGATAGAGATTTAGAGAGAGAGAGAGAGAGAGAGAGAGAGAGAG	56	0.000	mreps																											merged SSRs : (AG)7.50ZZZZZZZZZZ(AG)16.00
Quercus			chene_16_09_2008_reconstruct_WZ0AQRAQ27YN02FM1	Singleton	0	(AG)24	24	144	194	AGAGAGAGAGAGGAAGAGAGAGAGAGAGAGAGAGAGAGAGAGAGAGAGAGA	51	0.000	mreps																											merged SSRs : (AG)6.00ZZZ(AG)18.50
Quercus			chene_16_09_2008_reconstruct_WZ0AQRAP18YO13FM1	Singleton	0	(AG)25.00	25.00	543	592	AGAGAGAGAGAGAGAGAGAGAGAGAGAGAGAGAGAGAGAGAGAGAGAGAG	50	0.000	mreps																										CU459231.1 Vitis vinifera - Vitis vinifera hypothetical protein
Quercus	VIT097		chene_16_09_2008_reconstruct_CL1526_CT1811	CL1526_CT1811		(AG)33	33				2				TTTTCACTTGAAATGTTGGAAAAA		TTTTTGTTTAGGGGCTGCTC		188			3PxA4			14	Schuelke et al,1999
Quercus			chene_16_09_2008_reconstruct_WZ0AQPAC11YI17FM1	Singleton	0	(AG)5.50	5.50	175	185	AGAGAGAGAGA	11	0.000	mreps																										A5AYL0_VITVI Putative uncharacterized protein. - Vitis vinifera .
Quercus			chene_16_09_2008_reconstruct_CL9715_CT16496	CL9715_CT16496	1057	(ag)5.50	5.50	344	354	agagagagaga	11	0.000	mreps																										TC58546 similar to UP|Q8NQE3_CORGL Predicted transcriptional regulator, partial
Quercus			chene_16_09_2008_reconstruct_CL8461_CT11960	CL8461_CT11960	957	(ag)5.50	5.50	100	110	agagagagaga	11	0.000	mreps																										TC52687 similar to RF|NP_850754.1|30679562|NM_180423 catalytic/ hydrolase {Arabidopsis thaliana} , partial
Quercus			chene_16_09_2008_reconstruct_WZ0AQRAP11YP06FM1	Singleton	0	(AG)5.50	5.50	517	527	AGAGAGAGAGA	11	0.000	mreps																										A5AQF6_VITVI Putative uncharacterized protein. - Vitis vinifera .
Quercus			chene_16_09_2008_reconstruct_LG0AAD37YA05RM1	Singleton	0	(AG)5.50	5.50	167	177	AGAGAGAGAGA	11	0.000	mreps																										IDH1_ARATH Isocitrate dehydrogenase - Arabidopsis thaliana .
Quercus			chene_16_09_2008_reconstruct_LG0AAB8YD01RM1	Singleton	0	(AG)5.50	5.50	41	51	AGAGAGAGAGA	11	0.000	mreps																										TC68347 similar to UP|Q41113_PHAVU BZIP transcriptional repressor ROM1, partial
Quercus			chene_16_09_2008_reconstruct_WZ0AQRAP14YE22FM1	Singleton	0	(AG)5.50	5.50	26	36	AGAGAGAGAGA	11	0.000	mreps																										COL10_ARATH Zinc finger protein CONSTANS-LIKE 10. - Arabidopsis thaliana .
Quercus			chene_16_09_2008_reconstruct_CL9715_CT16317	CL9715_CT16317	926	(ag)5.50	5.50	798	808	agagagagaga	11	0.000	mreps																										TC58546 similar to UP|Q8NQE3_CORGL Predicted transcriptional regulator, partial
Quercus			chene_16_09_2008_reconstruct_WZ0AQRAP22YK10FM1	Singleton	0	(AG)5.50	5.50	170	180	AGAGAGAGAGA	11	0.000	mreps																										TC43982 similar to UP|Q6L4A7_SOLDE Expressed protein, partial
Quercus			chene_16_09_2008_reconstruct_CL9715_CT14762	CL9715_CT14762	1146	(ag)5.50	5.50	969	979	agagagagaga	11	0.000	mreps																										TC58546 similar to UP|Q8NQE3_CORGL Predicted transcriptional regulator, partial
Quercus			chene_16_09_2008_reconstruct_WZ0AQRAK4YG23FM1_1A	Singleton	0	(AG)5.50	5.50	36	46	AGAGAGAGAGA	11	0.000	mreps
Quercus			chene_16_09_2008_reconstruct_WZ0AQPAC6YJ16FM1	Singleton	0	(AG)5.50	5.50	176	186	AGAGAGAGAGA	11	0.000	mreps																										A7QJR6_VITVI Chromosome undetermined scaffold_107, whole genome shotgun sequence. - Vitis vinifera .
Quercus			chene_16_09_2008_reconstruct_LG0AAD28YL07RM1_2A	Singleton	0	(AG)5.50	5.50	280	290	AGAGAGAGAGA	11	0.000	mreps
Quercus			chene_16_09_2008_reconstruct_CL9715_CT15092	CL9715_CT15092	1369	(ag)5.50	5.50	593	603	agagagagaga	11	0.000	mreps																										TC58546 similar to UP|Q8NQE3_CORGL Predicted transcriptional regulator, partial
Quercus			chene_16_09_2008_reconstruct_CL6227_CT6971	CL6227_CT6971	689	(ag)5.50	5.50	114	124	agagagagaga	11	0.000	mreps																										MCCB_ARATH Methylcrotonoyl-CoA carboxylase beta chain, mitochondrial precursor . - Arabidopsis thaliana .
Quercus			chene_16_09_2008_reconstruct_LG0AAD48YK05RM1	Singleton	0	(AG)5.50	5.50	282	292	AGAGAGAGAGA	11	0.000	mreps
Quercus			chene_16_09_2008_reconstruct_LG0AAA2YC11RM1	Singleton	0	(AG)5.50	5.50	78	88	AGAGAGAGAGA	11	0.000	mreps
Quercus			chene_16_09_2008_reconstruct_WZ0AQPAC5YG14FM1	Singleton	0	(AG)5.50	5.50	309	319	AGAGAGAGAGA	11	0.000	mreps																										TC86251 similar to UP|Q6A332_ARATH Always early protein 3, partial
Quercus			chene_16_09_2008_reconstruct_LG0AAC13YG01RM1	Singleton	0	(AG)5.50	5.50	536	546	AGAGAGAGAGA	11	0.000	mreps																										KIN_HUMAN KIN, antigenic determinant of recA protein homolog . - Homo sapiens .
Quercus			chene_16_09_2008_reconstruct_CL9196_CT10686	CL9196_CT10686	1072	(ag)5.50	5.50	23	33	agagagagaga	11	0.000	mreps
Quercus			chene_16_09_2008_reconstruct_CL2612_CT2996	CL2612_CT2996	665	(ag)5.50	5.50	1	11	agagagagaga	11	0.000	mreps																										DT516545
Quercus			chene_16_09_2008_reconstruct_LG0AAD22YB08RM1	Singleton	0	(AG)5.50	5.50	79	89	AGAGAGAGAGA	11	0.000	mreps																										PNG1_ARATH Peptide-N-asparagine amidase . - Arabidopsis thaliana .
Quercus			chene_16_09_2008_reconstruct_CL9715_CT15979	CL9715_CT15979	1185	(ag)5.50	5.50	68	78	agagagagaga	11	0.000	mreps																										TC58546 similar to UP|Q8NQE3_CORGL Predicted transcriptional regulator, partial
Quercus			chene_16_09_2008_reconstruct_LG0AAB23YC13RM1	Singleton	0	(AG)5.50	5.50	544	554	AGAGAGAGAGA	11	0.000	mreps
Quercus			chene_16_09_2008_reconstruct_LG0AAB8YL16RM1	Singleton	0	(AG)5.50	5.50	300	310	AGAGAGAGAGA	11	0.000	mreps
Quercus			chene_16_09_2008_reconstruct_WZ0AQPAF1YB09FM1	Singleton	0	(AG)5.50	5.50	62	72	AGAGAGAGAGA	11	0.000	mreps																										TC86104 similar to UP|Q9LQ72_ARATH T1N6.25 protein, partial
Quercus			chene_16_09_2008_reconstruct_WZ0AQRAQ3YD12FM1	Singleton	0	(AG)5.50	5.50	236	246	AGAGAGAGAGA	11	0.000	mreps
Quercus			chene_16_09_2008_reconstruct_CL4368_CT4917	CL4368_CT4917	793	(ag)5.50	5.50	13	23	agagagagaga	11	0.000	mreps																										DT492857
Quercus			chene_16_09_2008_reconstruct_LG0AAA12YB02RM1	Singleton	0	(AG)5.50	5.50	133	143	AGAGAGAGAGA	11	0.000	mreps																										TC84378 similar to RF|NP_200569.1|15242791|NM_125142 ATP binding {Arabidopsis thaliana} , partial
Quercus			chene_16_09_2008_reconstruct_WZ0AQPAC8YA22CM1	Singleton	0	(AG)5.50	5.50	38	48	AGAGAGAGAGA	11	0.000	mreps
Quercus			chene_16_09_2008_reconstruct_CL9715_CT12621	CL9715_CT12621	821	(ag)5.50	5.50	234	244	agagagagaga	11	0.000	mreps																										TC58546 similar to UP|Q8NQE3_CORGL Predicted transcriptional regulator, partial
Quercus			chene_16_09_2008_reconstruct_WZ0AQPAC15YB07FM1	Singleton	0	(AG)5.50	5.50	32	42	AGAGAGAGAGA	11	0.000	mreps
Quercus			chene_16_09_2008_reconstruct_CL5762_CT6458	CL5762_CT6458	639	(ag)5.50	5.50	1	11	agagagagaga	11	0.000	mreps																										LEGU_CANEN Legumain precursor . - Canavalia ensiformis .
Quercus			chene_16_09_2008_reconstruct_CL9715_CT13629	CL9715_CT13629	823	(ag)5.50	5.50	174	184	agagagagaga	11	0.000	mreps																										TC58546 similar to UP|Q8NQE3_CORGL Predicted transcriptional regulator, partial
Quercus			chene_16_09_2008_reconstruct_CL9715_CT16339	CL9715_CT16339	886	(ag)5.50	5.50	35	45	agagagagaga	11	0.000	mreps																										TC58546 similar to UP|Q8NQE3_CORGL Predicted transcriptional regulator, partial
Quercus			chene_16_09_2008_reconstruct_LG0AAC13YP24RM1	Singleton	0	(AG)5.50	5.50	414	424	AGAGAGAGAGA	11	0.000	mreps																										A5AQI8_VITVI Putative uncharacterized protein. - Vitis vinifera .
Quercus			chene_16_09_2008_reconstruct_CL9715_CT14562	CL9715_CT14562	321	(ag)5.50	5.50	162	172	agagagagaga	11	0.000	mreps																										TC58546 similar to UP|Q8NQE3_CORGL Predicted transcriptional regulator, partial
Quercus			chene_16_09_2008_reconstruct_LG0AAA1YJ23RM1	Singleton	0	(AG)5.50	5.50	85	95	AGAGAGAGAGA	11	0.000	mreps																										TC65037 weakly similar to UP|Q9XI47_ARATH F9L1.16, partial
Quercus			chene_16_09_2008_reconstruct_LG0AAB22YN22RM1	Singleton	0	(AG)5.50	5.50	213	223	AGAGAGAGAGA	11	0.000	mreps																										Q9SLE9_ARATH Putative non-LTR retroelement reverse transcriptase. - Arabidopsis thaliana .
Quercus			chene_16_09_2008_reconstruct_CL9715_CT15044	CL9715_CT15044	598	(ag)5.50	5.50	586	596	agagagagaga	11	0.000	mreps																										TC58546 similar to UP|Q8NQE3_CORGL Predicted transcriptional regulator, partial
Quercus			chene_16_09_2008_reconstruct_LG0AAB14YJ13RM1	Singleton	0	(AG)5.50	5.50	170	180	AGAGAGAGAGA	11	0.000	mreps
Quercus			chene_16_09_2008_reconstruct_CL9715_CT15555	CL9715_CT15555	569	(ag)5.50	5.50	115	125	agagagagaga	11	0.000	mreps																										TC58546 similar to UP|Q8NQE3_CORGL Predicted transcriptional regulator, partial
Quercus			chene_16_09_2008_reconstruct_LG0AAD21YA04RM1	Singleton	0	(AG)5.50	5.50	41	51	AGAGAGAGAGA	11	0.000	mreps																										TC68129 similar to UP|Q42551_ARATH Ubiquitin-conjugating enzyme , partial
Quercus			chene_16_09_2008_reconstruct_CL9715_CT14372	CL9715_CT14372	576	(ag)5.50	5.50	113	123	agagagagaga	11	0.000	mreps																										TC58546 similar to UP|Q8NQE3_CORGL Predicted transcriptional regulator, partial
Quercus	FIR093		chene_16_09_2008_reconstruct_CL3557_CT4027	CL3557_CT4027		(ag)6	6				2				TGTCCGAAACCGTCATTACA		AAAGCAGCGATACGAAGCAC		190			3PxA4			46	Schuelke et al,1999	2
Quercus			chene_16_09_2008_reconstruct_CL9715_CT14474	CL9715_CT14474	887	(ag)6.00	6.00	650	661	agagagagagag	12	0.000	mreps																										TC58546 similar to UP|Q8NQE3_CORGL Predicted transcriptional regulator, partial
Quercus			chene_16_09_2008_reconstruct_CL9715_CT16320	CL9715_CT16320	1221	(ag)6.00	6.00	1130	1141	agagagagagag	12	0.000	mreps																										TC58546 similar to UP|Q8NQE3_CORGL Predicted transcriptional regulator, partial
Quercus			chene_16_09_2008_reconstruct_CL8815_CT12348	CL8815_CT12348	910	(ag)6.00	6.00	127	138	agagagagagag	12	0.000	mreps																										PSMD3_DAUCA Probable 26S proteasome non-ATPase regulatory subunit 3 . - Daucus carota .
Quercus			chene_16_09_2008_reconstruct_WZ0AQRAQ10YM06FM1	Singleton	0	(AG)6.00	6.00	39	50	AGAGAGAGAGAG	12	0.000	mreps																										1433_LILLO 14-3-3-like protein. - Lilium longiflorum .
Quercus			chene_16_09_2008_reconstruct_WZ0AQRAQ1YL23FM1	Singleton	0	(AG)6.00	6.00	537	548	AGAGAGAGAGAG	12	0.000	mreps																										A7QPH6_VITVI Chromosome chr18 scaffold_137, whole genome shotgun sequence. - Vitis vinifera .
Quercus			chene_16_09_2008_reconstruct_WZ0AQRAP27YO14FM1	Singleton	0	(AG)6.00	6.00	95	106	AGAGAGAGAGAG	12	0.000	mreps																										TC83215 similar to UP|Q2HTU7_MEDTR Uncharacterized Cys-rich domain, partial
Quercus			chene_16_09_2008_reconstruct_WZ0AQPAC8YL10FM1	Singleton	0	(AG)6.00	6.00	78	89	AGAGAGAGAGAG	12	0.000	mreps
Quercus			chene_16_09_2008_reconstruct_LG0AAB14YJ13RM1	Singleton	0	(AG)6.00	6.00	427	438	AGAGAGAGAGAG	12	0.000	mreps
Quercus			chene_16_09_2008_reconstruct_CL9715_CT12636	CL9715_CT12636	1003	(ag)6.00	6.00	62	73	agagagagagag	12	0.000	mreps																										TC58546 similar to UP|Q8NQE3_CORGL Predicted transcriptional regulator, partial
Quercus			chene_16_09_2008_reconstruct_WZ0AQPAB12YK09FM1	Singleton	0	(AG)6.00	6.00	37	48	AGAGAGAGAGAG	12	0.000	mreps																										1433_LILLO 14-3-3-like protein. - Lilium longiflorum .
Quercus			chene_16_09_2008_reconstruct_WZ0AQRAP11YL10FM1	Singleton	0	(AG)6.00	6.00	45	56	AGAGAGAGAGAG	12	0.000	mreps																										1433_LILLO 14-3-3-like protein. - Lilium longiflorum .
Quercus			chene_16_09_2008_reconstruct_WZ0AQPAB9YJ01FM1	Singleton	0	(AG)6.00	6.00	94	105	AGAGAGAGAGAG	12	0.000	mreps
Quercus			chene_16_09_2008_reconstruct_WZ0AQRAP19YA08FM1_1T	Singleton	0	(AG)6.00	6.00	28	39	AGAGAGAGAGAG	12	0.000	mreps
Quercus			chene_16_09_2008_reconstruct_CL9715_CT14377	CL9715_CT14377	1057	(ag)6.00	6.00	1030	1041	agagagagagag	12	0.000	mreps																										TC58546 similar to UP|Q8NQE3_CORGL Predicted transcriptional regulator, partial
Quercus			chene_16_09_2008_reconstruct_WZ0AQPAB2YJ15FM1	Singleton	0	(AG)6.00	6.00	42	53	AGAGAGAGAGAG	12	0.000	mreps																										1433_LILLO 14-3-3-like protein. - Lilium longiflorum .
Quercus			chene_16_09_2008_reconstruct_WZ0AQRAP9YP11FM1	Singleton	0	(AG)6.00	6.00	28	39	AGAGAGAGAGAG	12	0.000	mreps																										1433_LILLO 14-3-3-like protein. - Lilium longiflorum .
Quercus			chene_16_09_2008_reconstruct_CL9715_CT13161	CL9715_CT13161	1084	(ag)6.00	6.00	119	130	agagagagagag	12	0.000	mreps																										TC58546 similar to UP|Q8NQE3_CORGL Predicted transcriptional regulator, partial
Quercus			chene_16_09_2008_reconstruct_CL2604_CT2988	CL2604_CT2988	775	(ag)6.00	6.00	722	733	agagagagagag	12	0.000	mreps
Quercus			chene_16_09_2008_reconstruct_CL8344_CT9287	CL8344_CT9287	721	(ag)6.00	6.00	14	25	agagagagagag	12	0.000	mreps																										TC54043 similar to UP|RK121_ARATH 50S ribosomal protein L12-1, chloroplast precursor , partial
Quercus			chene_16_09_2008_reconstruct_LG0AAD35YB07RM1	Singleton	0	(AG)6.00	6.00	163	174	AGAGAGAGAGAG	12	0.000	mreps																										P93620_VIGUN Phosphoinositide-specific phospholipase C . - Vigna unguiculata .
Quercus			chene_16_09_2008_reconstruct_LG0AAD1YA02RM1	Singleton	0	(AG)6.00	6.00	347	358	AGAGAGAGAGAG	12	0.000	mreps																										A7PWN9_VITVI Chromosome chr19 scaffold_35, whole genome shotgun sequence. - Vitis vinifera .
Quercus			chene_16_09_2008_reconstruct_WZ0AQPAG3YC10NM1_1A	Singleton	0	(AG)6.00	6.00	66	77	AGAGAGAGAGAG	12	0.000	mreps
Quercus			chene_16_09_2008_reconstruct_WZ0AQRAP20YP19FM1	Singleton	0	(AG)6.50	6.50	306	318	AGAGAGAGAGAGA	13	0.000	mreps																										TC85081 weakly similar to UP|Q5VQW9_ORYSA Plectin-related protein-like, partial
Quercus			chene_16_09_2008_reconstruct_LG0AAB28YO11RM1	Singleton	0	(AG)6.50	6.50	71	83	AGAGAGAGAGAGA	13	0.000	mreps																										TC46933 similar to UP|Q6NLV9_ARATH At3g50620, partial
Quercus			chene_16_09_2008_reconstruct_CL9715_CT13299	CL9715_CT13299	1691	(ag)6.50	6.50	1252	1264	agagagagagaga	13	0.000	mreps																										TC58546 similar to UP|Q8NQE3_CORGL Predicted transcriptional regulator, partial
Quercus			chene_16_09_2008_reconstruct_WZ0AQRAP22YN09FM1	Singleton	0	(AG)6.50	6.50	145	157	AGAGAGAGAGAGA	13	0.000	mreps																										Q9AVP4_TOBAC BY-2 kinesin-like protein 10. - Nicotiana tabacum .
Quercus			chene_16_09_2008_reconstruct_LG0AAD17YA06RM1_1X	Singleton	0	(AG)6.50	6.50	74	86	AGAGAGAGAGAGA	13	0.000	mreps
Quercus			chene_16_09_2008_reconstruct_CL2085_CT2415	CL2085_CT2415	642	(ag)6.50	6.50	43	55	agagagagagaga	13	0.000	mreps
Quercus			chene_16_09_2008_reconstruct_WZ0AQPAC1YD24FM1	Singleton	0	(AG)6.50	6.50	126	138	AGAGAGAGAGAGA	13	0.000	mreps																										BU885434
Quercus			chene_16_09_2008_reconstruct_WZ0AQRAP17YL03FM1	Singleton	0	(AG)6.50	6.50	65	77	AGAGAGAGAGAGA	13	0.000	mreps																										ASNS_MAIZE Asparagine synthetase - Zea mays .
Quercus			chene_16_09_2008_reconstruct_LG0AAB7YA17RM1	Singleton	0	(AG)6.50	6.50	552	564	AGAGAGAGAGAGA	13	0.000	mreps																										A7PZV6_VITVI Chromosome chr15 scaffold_40, whole genome shotgun sequence. - Vitis vinifera .
Quercus			chene_16_09_2008_reconstruct_CL9715_CT15105	CL9715_CT15105	487	(ag)6.50	6.50	139	151	agagagagagaga	13	0.000	mreps																										TC58546 similar to UP|Q8NQE3_CORGL Predicted transcriptional regulator, partial
Quercus			chene_16_09_2008_reconstruct_WZ0AQPAB2YC15FM1	Singleton	0	(AG)6.50	6.50	54	66	AGAGAGAGAGAGA	13	0.000	mreps																										TC56468 similar to GB|AAT77876.1|50540720|AC103550 expressed protein {Oryza sativa } , partial
Quercus			chene_16_09_2008_reconstruct_LG0AAD4YP22RM1	Singleton	0	(AG)6.50	6.50	543	555	AGAGAGAGAGAGA	13	0.000	mreps
Quercus			chene_16_09_2008_reconstruct_LG0AAD15YA13RM1	Singleton	0	(AG)6.50	6.50	73	85	AGAGAGAGAGAGA	13	0.000	mreps																										TC57556 similar to GB|AAP21300.1|30102764|BT006492 At1g63610 {Arabidopsis thaliana} , partial
Quercus			chene_16_09_2008_reconstruct_CL705_CT875	CL705_CT875	921	(ag)6.50	6.50	821	833	agagagagagaga	13	0.000	mreps																										TC82840 similar to RF|NP_568317.1|18417739|NM_121568 binding {Arabidopsis thaliana} , partial
Quercus			chene_16_09_2008_reconstruct_CL9715_CT16129	CL9715_CT16129	644	(ag)6.50	6.50	447	459	agagagagagaga	13	0.000	mreps																										TC58546 similar to UP|Q8NQE3_CORGL Predicted transcriptional regulator, partial
Quercus			chene_16_09_2008_reconstruct_CL3721_CT4209	CL3721_CT4209	847	(ag)6.50	6.50	13	25	agagagagagaga	13	0.000	mreps																										A5BRT6_VITVI Putative uncharacterized protein. - Vitis vinifera .
Quercus			chene_16_09_2008_reconstruct_CL9715_CT13855	CL9715_CT13855	1038	(ag)6.50	6.50	1	13	agagagagagaga	13	0.000	mreps																										TC58546 similar to UP|Q8NQE3_CORGL Predicted transcriptional regulator, partial
Quercus			chene_16_09_2008_reconstruct_CL7392_CT8246	CL7392_CT8246	1031	(ag)6.50	6.50	115	127	agagagagagaga	13	0.000	mreps																										TC44204 similar to UP|Q9SCX8_ARATH Acid phosphatase type 5 precursor , partial
Quercus			chene_16_09_2008_reconstruct_CL9715_CT15363	CL9715_CT15363	306	(ag)66.50	66.50	8	140	agagagagagagagagagagagagagagagagagagagagagagagagagagagagagagagagagagagagagagagagagagagagagagagagagagagagagagagagagagagagagagagagagaga	133	0.000	mreps																										TC58546 similar to UP|Q8NQE3_CORGL Predicted transcriptional regulator, partial
Quercus	VIT009		chene_16_09_2008_reconstruct_CL643_CT11311	CL643_CT11311		(AG)7	7				7				CTGCTGCTGCTTCTTCCTCT		GCGATCCGTAGGGTTAGGTC		160
Quercus	WAG067		chene_16_09_2008_reconstruct_WZ0AQPAB10YF21	WZ0AQPAB10YF21		(AG)7	7				NO	no assignation			TGAAGCTGCACTAACATGGC		TTTGTGGTCCCCAATTTTTC		140			3PxA4			14	Schuelke et al,1999	9
Quercus	WAG048		chene_16_09_2008_reconstruct_CL224_CT292	CL224_CT292		(AG)7	7				NO				GTACGCGGGGAGAGAGAAAC		AACACGGCAACCTGGAGTAG		216			3PxA4				Schuelke et al,1999
Quercus	PIE105		chene_16_09_2008_reconstruct_CL9715_CT14358_CN14787	CL9715_CT14358_CN14787		(AG)7	7				NO				CGCTAGGGTTTTGGTAATAAG		CTCTTCGCCTTTCTCTGTTG		115			3PxA4				Schuelke et al,1999
Quercus	FIR030		chene_16_09_2008_reconstruct_CL8905_CT10338	CL8905_CT10338		(ag)7	7				7				GGACATATTTATCTAGGAGACGAGGT		ATGTCCCATAGCACAGAGCA		150			3PxA4			46	Schuelke et al,1999	11
Quercus	WAG050		chene_16_09_2008_reconstruct_CL9715_CT14534	CL9715_CT14534		(AG)7	7				2				TTGCAATTACAAGCAGCAGG		AACTCCAGGTGGACTGTTGG		220			3PxA4			43	Schuelke et al,1999	2
Quercus	VIT004		chene_16_09_2008_reconstruct_CL2841_CT3245	CL2841_CT3245		(AG)7	7				NO				CGTTTTCTGAGCCATGATGA		CACGGCTAGGAGAGTTGGAG		140
Quercus	FIR038		chene_16_09_2008_reconstruct_CL841_CT1029	CL841_CT1029		(ag)7	7				NO				CACACAAAACAAAACGCACA		ATGAGGTCGTCATCCTCTGG		130			3PxA4			46	Schuelke et al,1999	1
Quercus	FIR077		chene_16_09_2008_reconstruct_CL9715_CT15814	CL9715_CT15814		(ag)7	7				NO				TTTAATTCCGGCGAGTTTTG		TCTTTCGCTTGTTCGCTTTT		192			3PxA4				Schuelke et al,1999
Quercus	FIR100		chene_16_09_2008_reconstruct_CL465_CT585	CL465_CT585		(ag)7	7				NO				TTTCAGCTCTAGCCGTCAGC		TTGACGCAACAATGACGAGT		204			3PxA4				Schuelke et al,1999
Quercus			chene_16_09_2008_reconstruct_CL9715_CT15097	CL9715_CT15097	1110	(ag)7.00	7.00	1006	1019	agagagagagagag	14	0.000	mreps																										TC58546 similar to UP|Q8NQE3_CORGL Predicted transcriptional regulator, partial
Quercus			chene_16_09_2008_reconstruct_LG0AAA2YP21RM1	Singleton	0	(AG)7.00	7.00	32	45	AGAGAGAGAGAGAG	14	0.000	mreps																										CU459230.1 Vitis vinifera - Vitis vinifera hypothetical protein
Quercus			chene_16_09_2008_reconstruct_CL6001_CT6721	CL6001_CT6721	663	(ag)7.00	7.00	647	660	agagagagagagag	14	0.000	mreps																										HXK1_TOBAC Hexokinase-1 . - Nicotiana tabacum .
Quercus			chene_16_09_2008_reconstruct_CL2841_CT3245	CL2841_CT3245	702	(ag)7.00	7.00	93	106	agagagagagagag	14	0.000	mreps
Quercus			chene_16_09_2008_reconstruct_CL9715_CT12926	CL9715_CT12926	881	(ag)7.00	7.00	105	118	agagagagagagag	14	0.000	mreps																										TC58546 similar to UP|Q8NQE3_CORGL Predicted transcriptional regulator, partial
Quercus			chene_16_09_2008_reconstruct_LG0AAD50YJ04RM1	Singleton	0	(AG)7.00	7.00	107	120	AGAGAGAGAGAGAG	14	0.000	mreps																										BU878852
Quercus			chene_16_09_2008_reconstruct_CL9715_CT15374	CL9715_CT15374	1186	(ag)7.00	7.00	1168	1181	agagagagagagag	14	0.000	mreps																										TC58546 similar to UP|Q8NQE3_CORGL Predicted transcriptional regulator, partial
Quercus			chene_16_09_2008_reconstruct_WZ0AQRAL1YP18FM1	Singleton	0	(AG)7.00	7.00	62	75	AGAGAGAGAGAGAG	14	0.000	mreps																										CX167607
Quercus			chene_16_09_2008_reconstruct_CL9715_CT14652	CL9715_CT14652	995	(ag)7.00	7.00	978	991	agagagagagagag	14	0.000	mreps																										TC58546 similar to UP|Q8NQE3_CORGL Predicted transcriptional regulator, partial
Quercus			chene_16_09_2008_reconstruct_WZ0AQRAM1YP11FM1	Singleton	0	(AG)7.00	7.00	222	235	AGAGAGAGAGAGAG	14	0.000	mreps
Quercus			chene_16_09_2008_reconstruct_LG0AAC30YL14RM1	Singleton	0	(AG)7.00	7.00	30	43	AGAGAGAGAGAGAG	14	0.000	mreps
Quercus			chene_16_09_2008_reconstruct_CL9662_CT11196	CL9662_CT11196	140	(ag)7.00	7.00	96	109	agagagagagagag	14	0.000	mreps
Quercus			chene_16_09_2008_reconstruct_LG0AAB12YF23RM1	Singleton	0	(AG)7.00	7.00	246	259	AGAGAGAGAGAGAG	14	0.000	mreps																										A7QVR1_VITVI Chromosome undetermined scaffold_191, whole genome shotgun sequence. - Vitis vinifera .
Quercus			chene_16_09_2008_reconstruct_WZ0AQRAQ10YI17FM1	Singleton	0	(AG)7.00	7.00	479	492	AGAGAGAGAGAGAG	14	0.000	mreps																										A5AD41_VITVI Putative uncharacterized protein. - Vitis vinifera .
Quercus			chene_16_09_2008_reconstruct_CL9715_CT16369	CL9715_CT16369	815	(ag)7.00	7.00	29	42	agagagagagagag	14	0.000	mreps																										TC58546 similar to UP|Q8NQE3_CORGL Predicted transcriptional regulator, partial
Quercus			chene_16_09_2008_reconstruct_SSH5pl1D03	Singleton	0	(AG)7.00	7.00	233	246	AGAGAGAGAGAGAG	14	0.000	mreps																										A7PWG0_VITVI Chromosome chr8 scaffold_34, whole genome shotgun sequence. - Vitis vinifera .
Quercus			chene_16_09_2008_reconstruct_CL8028_CT8945	CL8028_CT8945	887	(ag)7.50	7.50	37	51	agagagagagagaga	15	0.000	mreps																										TC56036 similar to RF|NP_174401.1|15221629|NM_102854 protein kinase C binding {Arabidopsis thaliana} , partial
Quercus			chene_16_09_2008_reconstruct_WZ0AQRAP12YI23FM1	Singleton	0	(AG)7.50	7.50	153	167	AGAGAGAGAGAGAGA	15	0.000	mreps																										CU459323.1 Vitis vinifera - Vitis vinifera hypothetical protein
Quercus			chene_16_09_2008_reconstruct_LG0AAD42YI03RM1	Singleton	0	(AG)7.50	7.50	40	54	AGAGAGAGAGAGAGA	15	0.000	mreps																										CV253134
Quercus			chene_16_09_2008_reconstruct_CL9623_CT11156	CL9623_CT11156	765	(ag)7.50	7.50	103	117	agagagagagagaga	15	0.000	mreps																										CATR_ATRNU Caltractin . - Atriplex nummularia .
Quercus			chene_16_09_2008_reconstruct_LG0AAD3YB10RM1	Singleton	0	(AG)7.50	7.50	57	71	AGAGAGAGAGAGAGA	15	0.000	mreps																										Q4VRW3_TOBAC Putative BY-2 cell cycle-related protein . - Nicotiana tabacum .
Quercus			chene_16_09_2008_reconstruct_CL9715_CT14864	CL9715_CT14864	1150	(ag)7.50	7.50	164	178	agagagagagagaga	15	0.000	mreps																										TC58546 similar to UP|Q8NQE3_CORGL Predicted transcriptional regulator, partial
Quercus			chene_16_09_2008_reconstruct_LG0AAA16YD19RM1	Singleton	0	(AG)7.50	7.50	104	118	AGAGAGAGAGAGAGA	15	0.000	mreps																										TC85863 similar to UP|Q9MAT8_ARATH F13M7.11, partial
Quercus			chene_16_09_2008_reconstruct_CL9682_CT11217	CL9682_CT11217	609	(ag)7.50	7.50	573	587	agagagagagagaga	15	0.000	mreps
Quercus			chene_16_09_2008_reconstruct_CL9715_CT16147	CL9715_CT16147	884	(ag)7.50	7.50	811	825	agagagagagagaga	15	0.000	mreps																										TC58546 similar to UP|Q8NQE3_CORGL Predicted transcriptional regulator, partial
Quercus			chene_16_09_2008_reconstruct_CL9715_CT13405	CL9715_CT13405	796	(ag)7.50	7.50	81	95	agagagagagagaga	15	0.000	mreps																										TC58546 similar to UP|Q8NQE3_CORGL Predicted transcriptional regulator, partial
Quercus			chene_16_09_2008_reconstruct_LG0AAA6YN24RM1	Singleton	0	(AG)7.50	7.50	44	58	AGAGAGAGAGAGAGA	15	0.000	mreps																										A9PHW7_POPTR Putative uncharacterized protein. - Populus trichocarpa .
Quercus	WAG045		chene_16_09_2008_reconstruct_CL5477_CT6138	CL5477_CT6138		(AG)8	8				NO				GAAAGGAGAGAATGGGGGAG		TGAGGGGCTTAAATGGTGAG		186			3PxA4				Schuelke et al,1999
Quercus	WAG008		chene_16_09_2008_reconstruct_CL1152_CT1385	CL1152_CT1385		(AG)8	8				NO				AACCACTCGATCGAAACGAC		AATTGGAGGCAAAACTTCCC		0			3PxA4				Schuelke et al,1999
Quercus	WAG070		chene_16_09_2008_reconstruct_CL8165_CT9090_CN8149	CL8165_CT9090_CN8149		(AG)8	8				NO	no assignation			GAGTTTCTGTTTGGGAACCG		GCACGAGCCTCCACTTCTAC		320			3PxA4			14	Schuelke et al,1999	11
Quercus	WAG036		chene_16_09_2008_reconstruct_CL9715_CT15387	CL9715_CT15387		(AG)8	8				NO	no assignation			TCTCTAATCCCCCAAAACCC		TTGCCCTCTTCTTTGTGGTC		360			3PxA4				Schuelke et al,1999
Quercus			chene_16_09_2008_reconstruct_CL9078_CT12436	CL9078_CT12436	787	(ag)8.00	8.00	156	171	agagagagagagagag	16	0.000	mreps																										TC87787 similar to RF|NP_177487.2|42563202|NM_106004 ATP binding {Arabidopsis thaliana} , partial
Quercus			chene_16_09_2008_reconstruct_CL9715_CT14668	CL9715_CT14668	764	(ag)8.00	8.00	345	360	agagagagagagagag	16	0.000	mreps																										TC58546 similar to UP|Q8NQE3_CORGL Predicted transcriptional regulator, partial
Quercus			chene_16_09_2008_reconstruct_LG0AAA19YH14RM1	Singleton	0	(AG)8.00	8.00	42	57	AGAGAGAGAGAGAGAG	16	0.000	mreps																										AMP1D_ARATH Methionine aminopeptidase 1D, chloroplast/mitochondrial precursor . - Arabidopsis thaliana .
Quercus			chene_16_09_2008_reconstruct_CL9715_CT13501	CL9715_CT13501	186	(ag)8.00	8.00	24	39	agagagagagagagag	16	0.000	mreps																										TC58546 similar to UP|Q8NQE3_CORGL Predicted transcriptional regulator, partial
Quercus			chene_16_09_2008_reconstruct_WZ0AQRAQ9YA17FM1	Singleton	0	(AG)8.00	8.00	457	472	AGAGAGAGAGAGAGAG	16	0.000	mreps
Quercus			chene_16_09_2008_reconstruct_WZ0AQPAG5YN23CM1	Singleton	0	(AG)8.00	8.00	208	223	AGAGAGAGAGAGAGAG	16	0.000	mreps																										TC44934 similar to UP|Q8W540_9FABA Early light-induced protein-like protein , partial
Quercus	FIR020		chene_16_09_2008_reconstruct_CL2208_CT2549	CL2208_CT2549	674	(ag)8.00	8.00	398	413	agagagagagagagag	16	0.000	mreps		TGCCACCTTTTCCTTCTCAT		ATTCACCTTACCCCCATTCC		220			3PxA4			46	Schuelke et al,1999	6												CA930272
Quercus			chene_16_09_2008_reconstruct_CL1983_CT2303	CL1983_CT2303	755	(ag)8.00	8.00	31	46	agagagagagagagag	16	0.000	mreps																										TC65429 similar to UP|Q9LN04_ARATH T6D22.12, partial
Quercus			chene_16_09_2008_reconstruct_WZ0AQPAB4YP07FM1	Singleton	0	(AG)8.00	8.00	93	108	AGAGAGAGAGAGAGAG	16	0.000	mreps																										UTP11_ORYSJ Probable U3 small nucleolar RNA-associated protein 11 . - Oryza sativa subsp. japonica .
Quercus			chene_16_09_2008_reconstruct_LG0AAD8YF06RM1	Singleton	0	(AG)8.50	8.50	442	458	AGAGAGAGAGAGAGAGA	17	0.000	mreps																										TC66886 similar to UP|Q3HRZ4_SOLTU Syntaxin-like protein, partial
Quercus			chene_16_09_2008_reconstruct_LG0AAD39YB13RM1	Singleton	0	(AG)8.50	8.50	214	230	AGAGAGAGAGAGAGAGA	17	0.000	mreps																										FDH_SOLTU Formate dehydrogenase, mitochondrial precursor . - Solanum tuberosum .
Quercus			chene_16_09_2008_reconstruct_CL1152_CT1385	CL1152_CT1385	1217	(ag)8.50	8.50	729	745	agagagagagagagaga	17	0.000	mreps																										A7QJ82_VITVI Chromosome chr2 scaffold_105, whole genome shotgun sequence. - Vitis vinifera .
Quercus			chene_16_09_2008_reconstruct_CL4607_CT5179	CL4607_CT5179	765	(ag)8.50	8.50	18	34	agagagagagagagaga	17	0.000	mreps																										TC47307 weakly similar to UP|Q6BYI6_DEBHA Debaryomyces hansenii chromosome A of strain CBS767 of Debaryomyces hansenii, partial
Quercus			chene_16_09_2008_reconstruct_CL9715_CT14540	CL9715_CT14540	989	(ag)8.50	8.50	811	827	agagagagagagagaga	17	0.000	mreps																										TC58546 similar to UP|Q8NQE3_CORGL Predicted transcriptional regulator, partial
Quercus			chene_16_09_2008_reconstruct_LG0AAB6YJ14RM1	Singleton	0	(AG)8.50	8.50	344	360	AGAGAGAGAGAGAGAGA	17	0.000	mreps
Quercus			chene_16_09_2008_reconstruct_CL3822_CT4321	CL3822_CT4321	719	(ag)8.50	8.50	65	81	agagagagagagagaga	17	0.000	mreps																										B0CV81_LACBI Predicted protein. - Laccaria bicolor S238N-H82.
Quercus			chene_16_09_2008_reconstruct_CL5317_CT5961	CL5317_CT5961	796	(ag)8.50	8.50	96	112	agagagagagagagaga	17	0.000	mreps																										SCP29_ARATH Serine carboxypeptidase-like 29 precursor . - Arabidopsis thaliana .
Quercus	VIT151		chene_16_09_2008_reconstruct_CL971_CT1178_CN1108	CL971_CT1178_CN1108		(AG)9	9				4				TCTCAAGATGCAATAAACTCGAA		GCACCACGTCTGTGAGAGAA		142
Quercus	PIE260		chene_16_09_2008_reconstruct_CL6097_CT6827	CL6097_CT6827		(AG)9	9				6				TTCCTTACTCCTTTCCCACTTC		TGGCTGTTCCAAATCTTCAA		160			3PxA4			80	Schuelke et al,1999	6
Quercus	WAG030		chene_16_09_2008_reconstruct_CL6008_CT6728	CL6008_CT6728		(AG)9	9				NO				GAGGTACGCGGGGAATTAAG		TTTTCTTGCATCCTTGACCC		154			3PxA4				Schuelke et al,1999
Quercus	FIR001		chene_16_09_2008_reconstruct_CL1811_CT2120	CL1811_CT2120		(ag)9	9				1				CCACTCTCTTCCTCCCCTTC		ACTTGCTTTTCTTCCCAATTT		160			3PxA4			46	Schuelke et al,1999	1
Quercus	VIT028		chene_16_09_2008_reconstruct_CL2370_CT2734	CL2370_CT2734		(AG)9	9				NO				CGGAGTTGGTAGGCTCGAT		CTCTCCCTCACTCTCCCTCA		164
Quercus			chene_16_09_2008_reconstruct_WZ0AQPAC13YL17FM1	Singleton	0	(AG)9.00	9.00	388	405	AGAGAGAGAGAGAGAGAG	18	0.000	mreps
Quercus			chene_16_09_2008_reconstruct_CL9715_CT14668	CL9715_CT14668	764	(ag)9.00	9.00	60	77	agagagagagagagagag	18	0.000	mreps																										TC58546 similar to UP|Q8NQE3_CORGL Predicted transcriptional regulator, partial
Quercus			chene_16_09_2008_reconstruct_CL9715_CT12724	CL9715_CT12724	1337	(ag)9.00	9.00	7	24	agagagagagagagagag	18	0.000	mreps																										TC58546 similar to UP|Q8NQE3_CORGL Predicted transcriptional regulator, partial
Quercus			chene_16_09_2008_reconstruct_WZ0AQPAG10YO17NM1	Singleton	0	(AG)9.00	9.00	705	722	AGAGAGAGAGAGAGAGAG	18	0.000	mreps																										TC65417 similar to RF|XP_506904.1|51964240|XM_506904 P0666E12.10 gene product {Oryza sativa } , partial
Quercus			chene_16_09_2008_reconstruct_CL9715_CT13836	CL9715_CT13836	1279	(ag)9.00	9.00	1256	1273	agagagagagagagagag	18	0.000	mreps																										TC58546 similar to UP|Q8NQE3_CORGL Predicted transcriptional regulator, partial
Quercus			chene_16_09_2008_reconstruct_CL3074_CT3495	CL3074_CT3495	683	(ag)9.00	9.00	236	253	agagagagagagagagag	18	0.000	mreps
Quercus			chene_16_09_2008_reconstruct_LG0AAD13YC07RM1_1A	Singleton	0	(AG)9.00	9.00	227	244	AGAGAGAGAGAGAGAGAG	18	0.000	mreps
Quercus			chene_16_09_2008_reconstruct_WZ0AQRAK1YH06FM1_1A	Singleton	0	(AG)9.00	9.00	90	107	AGAGAGAGAGAGAGAGAG	18	0.000	mreps
Quercus			chene_16_09_2008_reconstruct_CL2053_CT2379	CL2053_CT2379	639	(ag)9.00	9.00	2	19	agagagagagagagagag	18	0.000	mreps																										CV242061
Quercus			chene_16_09_2008_reconstruct_CL9715_CT14476	CL9715_CT14476	728	(ag)9.00	9.00	160	177	agagagagagagagagag	18	0.000	mreps																										TC58546 similar to UP|Q8NQE3_CORGL Predicted transcriptional regulator, partial
Quercus			chene_16_09_2008_reconstruct_CL3334_CT3786	CL3334_CT3786	687	(ag)9.50	9.50	1	19	agagagagagagagagaga	19	0.000	mreps																										VDAC2_SOLTU 36 kDa outer mitochondrial membrane protein porin . - Solanum tuberosum .
Quercus			chene_16_09_2008_reconstruct_WZ0AQPAC11YI17FM1	Singleton	0	(AG)9.50	9.50	50	68	AGAGAGAGAGAGAGAGAGA	19	0.000	mreps																										A5AYL0_VITVI Putative uncharacterized protein. - Vitis vinifera .
Quercus			chene_16_09_2008_reconstruct_CL9715_CT14038	CL9715_CT14038	1017	(ag)9.50	9.50	55	73	agagagagagagagagaga	19	0.000	mreps																										TC58546 similar to UP|Q8NQE3_CORGL Predicted transcriptional regulator, partial
Quercus			chene_16_09_2008_reconstruct_WZ0AQRAP28YH05FM1	Singleton	0	(AG)9.50	9.50	112	130	AGAGAGAGAGAGAGAGAGA	19	0.000	mreps																										TC70031 similar to UP|O23034_ARATH YUP8H12.3 protein, partial
Quercus			chene_16_09_2008_reconstruct_CL9715_CT13532	CL9715_CT13532	1700	(ag)9.50	9.50	1571	1589	agagagagagagagagaga	19	0.000	mreps																										TC58546 similar to UP|Q8NQE3_CORGL Predicted transcriptional regulator, partial
Quercus			chene_16_09_2008_reconstruct_WZ0AQRAQ10YD20FM1	Singleton	0	(AG)9.50	9.50	34	52	AGAGAGAGAGAGAGAGAGA	19	0.000	mreps																										CU459224.1 Vitis vinifera - Vitis vinifera hypothetical protein
Quercus			chene_16_09_2008_reconstruct_WZ0AQRAK3YM12FM1	Singleton	0	(AG)9.50	9.50	232	250	AGAGAGAGAGAGAGAGAGA	19	0.000	mreps																										A7PNS7_VITVI Chromosome chr8 scaffold_23, whole genome shotgun sequence. - Vitis vinifera .
Quercus			chene_16_09_2008_reconstruct_CL9715_CT12847	CL9715_CT12847	902	(ag)9.50	9.50	41	59	agagagagagagagagaga	19	0.000	mreps																										TC58546 similar to UP|Q8NQE3_CORGL Predicted transcriptional regulator, partial
Quercus			chene_16_09_2008_reconstruct_CL7779_CT8679	CL7779_CT8679	709	(ag)9.50	9.50	51	69	agagagagagagagagaga	19	0.000	mreps																										TC50229 similar to UP|Q9ZWN0_9FABA GPI-anchored protein, partial
Quercus			chene_16_09_2008_reconstruct_WZ0AQRAP3YI23FM1	Singleton	0	(AG)9.50	9.50	108	126	AGAGAGAGAGAGAGAGAGA	19	0.000	mreps																										DT519444
Quercus			chene_16_09_2008_reconstruct_CL9715_CT14375	CL9715_CT14375	855	(aga)10.67	10.67	139	170	agaagaagaagaagaagaagaagaagaagaag	32	0.000	mreps																										TC58546 similar to UP|Q8NQE3_CORGL Predicted transcriptional regulator, partial
Quercus			chene_16_09_2008_reconstruct_WZ0AQPAC15YD01FM1	Singleton	0	(AGA)11.33	11.33	354	387	AGAAGAAGAAGAAGAAGAAGAAGAAGAAGAAGAA	34	0.000	mreps
Quercus			chene_16_09_2008_reconstruct_WZ0AQRAP3YI23FM1	Singleton	0	(AGA)15	15	236	285	AGAAGAAGAAGAAGAAGAAGAAGTAGAGGAAGAAGAAGAAGAAGAAGAAG	50	0.000	mreps																										DT519444	merged SSRs : (AGA)7.67ZZZZZZ(GAA)7.33
Quercus			chene_16_09_2008_reconstruct_WZ0AQPAB12YL08FM1	Singleton	0	(AGA)15	15	98	141	GAAGAAGAAGAAGAAGAAGAAGAAGAAGAGAAGAAGAAGAAGAA	44	0.000	mreps																										A7P442_VITVI Chromosome chr1 scaffold_5, whole genome shotgun sequence. - Vitis vinifera .	merged SSRs : (GAA)9.67(AGA)5.33
Quercus			chene_16_09_2008_reconstruct_WZ0AQRAK3YP22FM1	Singleton	0	(AGA)4.00	4.00	128	139	AGAAGAAGAAGA	12	0.000	mreps
Quercus			chene_16_09_2008_reconstruct_LG0AAD35YO20RM1	Singleton	0	(AGA)4.00	4.00	210	221	AGAAGAAGAAGA	12	0.000	mreps																										TC58571 homologue to UP|Q7VCP2_PROMA Predicted membrane protein, partial
Quercus			chene_16_09_2008_reconstruct_LG0AAA11YO22RM1	Singleton	0	(AGA)4.00	4.00	483	494	AGAAGAAGAAGA	12	0.000	mreps																										TC58126 homologue to UP|Q2L953_GOSHI NADH-plastoquinone oxidoreductase subunit 7, complete
Quercus			chene_16_09_2008_reconstruct_CL9715_CT13167	CL9715_CT13167	877	(aga)4.00	4.00	212	223	agaagaagaaga	12	0.000	mreps																										TC58546 similar to UP|Q8NQE3_CORGL Predicted transcriptional regulator, partial
Quercus			chene_16_09_2008_reconstruct_WZ0AQPAA12YD07FM1	Singleton	0	(AGA)4.00	4.00	28	39	AGAAGAAGAAGA	12	0.000	mreps																										A7PJ71_VITVI Chromosome chr12 scaffold_18, whole genome shotgun sequence. - Vitis vinifera .
Quercus	PIE220		chene_16_09_2008_reconstruct_CL9422_CT10949	CL9422_CT10949	1461	(aga)4.00	4.00	119	130	agaagaagaaga	12	0.000	mreps		GGAACATTTGGTAAAATCAAGTTAAA		CAGACCGGAGATCCACAGTT		100			3PxA4				Schuelke et al,1999													TC56029 similar to GB|AAK55706.1|14190451|AF380625 AT3g02420/F16B3_5 {Arabidopsis thaliana} , partial
Quercus			chene_16_09_2008_reconstruct_WZ0AQPAC9YH01FM1	Singleton	0	(AGA)4.00	4.00	267	278	AGAAGAAGAAGA	12	0.000	mreps																										A7Q421_VITVI Chromosome chr13 scaffold_48, whole genome shotgun sequence. - Vitis vinifera .
Quercus			chene_16_09_2008_reconstruct_CL3642_CT4123	CL3642_CT4123	660	(aga)4.00	4.00	294	305	agaagaagaaga	12	0.000	mreps
Quercus			chene_16_09_2008_reconstruct_WZ0AQRAQ13YK01FM1	Singleton	0	(AGA)4.00	4.00	68	79	AGAAGAAGAAGA	12	0.000	mreps																										A7PHC1_VITVI Chromosome chr17 scaffold_16, whole genome shotgun sequence. - Vitis vinifera .
Quercus			chene_16_09_2008_reconstruct_CL9715_CT13661	CL9715_CT13661	853	(aga)4.00	4.00	467	478	agaagaagaaga	12	0.000	mreps																										TC58546 similar to UP|Q8NQE3_CORGL Predicted transcriptional regulator, partial
Quercus			chene_16_09_2008_reconstruct_LG0AAA19YE01RM1	Singleton	0	(AGA)4.00	4.00	53	64	AGAAGAAGAAGA	12	0.000	mreps																										A7QGP3_VITVI Chromosome chr12 scaffold_93, whole genome shotgun sequence. - Vitis vinifera .
Quercus			chene_16_09_2008_reconstruct_WZ0AQPAG10YD02CM1	Singleton	0	(AGA)4.00	4.00	483	494	AGAAGAAGAAGA	12	0.000	mreps																										HSP72_SOLLC Heat shock cognate 70 kDa protein 2. - Solanum lycopersicum .
Quercus			chene_16_09_2008_reconstruct_WZ0AQRAP4YG24FM1	Singleton	0	(AGA)4.00	4.00	55	66	AGAAGAAGAAGA	12	0.000	mreps
Quercus			chene_16_09_2008_reconstruct_LG0AAB16YP18RM1	Singleton	0	(AGA)4.00	4.00	597	608	AGAAGAAGAAGA	12	0.000	mreps
Quercus			chene_16_09_2008_reconstruct_WZ0AQRAQ14YG14FM1	Singleton	0	(AGA)4.00	4.00	690	701	AGAAGAAGAAGA	12	0.000	mreps
Quercus			chene_16_09_2008_reconstruct_WZ0AQPAA12YO15FM1	Singleton	0	(AGA)4.00	4.00	137	148	AGAAGAAGAAGA	12	0.000	mreps																										O48722_ARATH Heme oxygenase 2 . - Arabidopsis thaliana .
Quercus			chene_16_09_2008_reconstruct_WZ0AQRAP26YF10FM1	Singleton	0	(AGA)4.00	4.00	431	442	AGAAGAAGAAGA	12	0.000	mreps																										TC87781 weakly similar to RF|NP_568580.1|18421967|NM_123391 catalytic {Arabidopsis thaliana} , partial
Quercus			chene_16_09_2008_reconstruct_CL9715_CT14466	CL9715_CT14466	1706	(aga)4.00	4.00	363	374	agaagaagaaga	12	0.000	mreps																										TC58546 similar to UP|Q8NQE3_CORGL Predicted transcriptional regulator, partial
Quercus			chene_16_09_2008_reconstruct_WZ0AQRAQ2YE21FM1	Singleton	0	(AGA)4.00	4.00	434	445	AGAAGAAGAAGA	12	0.000	mreps																										A5ATF5_VITVI Putative uncharacterized protein. - Vitis vinifera .
Quercus			chene_16_09_2008_reconstruct_CL9715_CT14219	CL9715_CT14219	827	(aga)4.33	4.33	256	268	agaagaagaagaa	13	0.000	mreps																										TC58546 similar to UP|Q8NQE3_CORGL Predicted transcriptional regulator, partial
Quercus			chene_16_09_2008_reconstruct_LG0AAB12YG01RM1	Singleton	0	(AGA)4.33	4.33	153	165	AGAAGAAGAAGAA	13	0.000	mreps																										DT523076
Quercus			chene_16_09_2008_reconstruct_CL9715_CT15179	CL9715_CT15179	1051	(aga)4.33	4.33	454	466	agaagaagaagaa	13	0.000	mreps																										TC58546 similar to UP|Q8NQE3_CORGL Predicted transcriptional regulator, partial
Quercus			chene_16_09_2008_reconstruct_WZ0AQRAP26YJ15FM1	Singleton	0	(AGA)4.33	4.33	66	78	AGAAGAAGAAGAA	13	0.000	mreps																										Q84VX9_ARATH At4g08320 . - Arabidopsis thaliana .
Quercus			chene_16_09_2008_reconstruct_CL9715_CT16142	CL9715_CT16142	1279	(aga)4.33	4.33	618	630	agaagaagaagaa	13	0.000	mreps																										TC58546 similar to UP|Q8NQE3_CORGL Predicted transcriptional regulator, partial
Quercus			chene_16_09_2008_reconstruct_WZ0AQPAF2YO12FM1	Singleton	0	(AGA)4.33	4.33	305	317	AGAAGAAGAAGAA	13	0.000	mreps																										A5C158_VITVI Putative uncharacterized protein . - Vitis vinifera .
Quercus			chene_16_09_2008_reconstruct_CL9715_CT14219	CL9715_CT14219	827	(aga)4.33	4.33	193	205	agaagaagaagaa	13	0.000	mreps																										TC58546 similar to UP|Q8NQE3_CORGL Predicted transcriptional regulator, partial
Quercus			chene_16_09_2008_reconstruct_CL9715_CT12564	CL9715_CT12564	673	(aga)4.33	4.33	115	127	agaagaagaagaa	13	0.000	mreps																										TC58546 similar to UP|Q8NQE3_CORGL Predicted transcriptional regulator, partial
Quercus			chene_16_09_2008_reconstruct_CL228_CT296	CL228_CT296	1169	(aga)4.33	4.33	1141	1153	agaagaagaagaa	13	0.000	mreps																										ISCU_HUMAN Iron-sulfur cluster assembly enzyme ISCU, mitochondrial precursor . - Homo sapiens .
Quercus			chene_16_09_2008_reconstruct_WZ0AQPAG13YO20CM1	Singleton	0	(AGA)4.33	4.33	437	449	AGAAGAAGAAGAA	13	0.000	mreps																										CV131147
Quercus			chene_16_09_2008_reconstruct_LG0AAD17YI23RM1	Singleton	0	(AGA)4.33	4.33	145	157	AGAAGAAGAAGAA	13	0.000	mreps
Quercus			chene_16_09_2008_reconstruct_CL9715_CT15698	CL9715_CT15698	1226	(aga)4.33	4.33	237	249	agaagaagaagaa	13	0.000	mreps																										TC58546 similar to UP|Q8NQE3_CORGL Predicted transcriptional regulator, partial
Quercus			chene_16_09_2008_reconstruct_LG0AAD36YK16RM1	Singleton	0	(AGA)4.33	4.33	53	65	AGAAGAAGAAGAA	13	0.000	mreps
Quercus			chene_16_09_2008_reconstruct_CL9715_CT14068	CL9715_CT14068	1116	(aga)4.33	4.33	116	128	agaagaagaagaa	13	0.000	mreps																										TC58546 similar to UP|Q8NQE3_CORGL Predicted transcriptional regulator, partial
Quercus			chene_16_09_2008_reconstruct_LG0AAD38YC24RM1_1X	Singleton	0	(AGA)4.33	4.33	52	64	AGAAGAAGAAGAA	13	0.000	mreps
Quercus			chene_16_09_2008_reconstruct_WZ0AQPAG4YA20NM1	Singleton	0	(AGA)4.33	4.33	394	406	AGAAGAAGAAGAA	13	0.000	mreps																										A7NTE4_VITVI Chromosome chr18 scaffold_1, whole genome shotgun sequence. - Vitis vinifera .
Quercus			chene_16_09_2008_reconstruct_LG0AAD36YM05RM1	Singleton	0	(AGA)4.67	4.67	58	71	AGAAGAAGAAGAAG	14	0.000	mreps
Quercus			chene_16_09_2008_reconstruct_WZ0AQRAP27YO14FM1	Singleton	0	(AGA)4.67	4.67	206	219	AGAAGAAGAAGAAG	14	0.000	mreps																										TC83215 similar to UP|Q2HTU7_MEDTR Uncharacterized Cys-rich domain, partial
Quercus			chene_16_09_2008_reconstruct_CL9715_CT12750	CL9715_CT12750	807	(aga)4.67	4.67	483	496	agaagaagaagaag	14	0.000	mreps																										TC58546 similar to UP|Q8NQE3_CORGL Predicted transcriptional regulator, partial
Quercus			chene_16_09_2008_reconstruct_LG0AAB26YD18RM1	Singleton	0	(AGA)4.67	4.67	215	228	AGAAGAAGAAGAAG	14	0.000	mreps
Quercus			chene_16_09_2008_reconstruct_CL9715_CT15540	CL9715_CT15540	686	(aga)4.67	4.67	143	156	agaagaagaagaag	14	0.000	mreps																										TC58546 similar to UP|Q8NQE3_CORGL Predicted transcriptional regulator, partial
Quercus			chene_16_09_2008_reconstruct_SSH2pl1D01	Singleton	0	(AGA)4.67	4.67	241	254	AGAAGAAGAAGAAG	14	0.000	mreps
Quercus			chene_16_09_2008_reconstruct_CL4194_CT11442	CL4194_CT11442	1005	(aga)4.67	4.67	776	789	agaagaagaagaag	14	0.000	mreps																										PHT21_ARATH Inorganic phosphate transporter 2-1, chloroplast precursor /Picotransporter) . - Arabidopsis thaliana .
Quercus	VIT139		chene_16_09_2008_reconstruct_CL8461_CT11949_CN10806	CL8461_CT11949_CN10806		(AGA)5	5				NO				CAATCGGACCATAAGGCTTC		AAACGCAACCCTACCCTACC		153
Quercus	FIR007		chene_16_09_2008_reconstruct_CL217_CT283	CL217_CT283		(aga)5	5				NO				TCCCACTGGTCTTTTTAGCA		GAAAGTGGTGACCGCAAGAT		160			3PxA4			46	Schuelke et al,1999	12
Quercus			chene_16_09_2008_reconstruct_WZ0AQPAA10YK03FM1	Singleton	0	(AGA)5.00	5.00	315	329	AGAAGAAGAAGAAGA	15	0.000	mreps
Quercus			chene_16_09_2008_reconstruct_WZ0AQPAC6YC03FM1	Singleton	0	(AGA)5.00	5.00	400	414	AGAAGAAGAAGAAGA	15	0.000	mreps																										A7QF99_VITVI Chromosome undetermined scaffold_87, whole genome shotgun sequence. - Vitis vinifera .
Quercus			chene_16_09_2008_reconstruct_WZ0AQPAC6YM18FM1	Singleton	0	(AGA)5.00	5.00	365	379	AGAAGAAGAAGAAGA	15	0.000	mreps
Quercus			chene_16_09_2008_reconstruct_WZ0AQRAP7YJ22FM1	Singleton	0	(AGA)5.00	5.00	525	539	AGAAGAAGAAGAAGA	15	0.000	mreps
Quercus			chene_16_09_2008_reconstruct_CL9715_CT13220	CL9715_CT13220	1158	(aga)5.00	5.00	102	116	agaagaagaagaaga	15	0.000	mreps																										TC58546 similar to UP|Q8NQE3_CORGL Predicted transcriptional regulator, partial
Quercus			chene_16_09_2008_reconstruct_LG0AAC13YP23RM1	Singleton	0	(AGA)5.00	5.00	110	124	AGAAGAAGAAGAAGA	15	0.000	mreps																										TC47006 weakly similar to UP|Q2LC22_9ASTR Ribose 5-phosphate isomerase-like, partial
Quercus			chene_16_09_2008_reconstruct_WZ0AQPAA13YA18FM1	Singleton	0	(AGA)5.33	5.33	551	566	AGAAGAAGAAGAAGAA	16	0.000	mreps																										A7NUM2_VITVI Chromosome chr18 scaffold_1, whole genome shotgun sequence. - Vitis vinifera .
Quercus			chene_16_09_2008_reconstruct_CL9715_CT13823	CL9715_CT13823	357	(aga)5.33	5.33	78	93	agaagaagaagaagaa	16	0.000	mreps																										TC58546 similar to UP|Q8NQE3_CORGL Predicted transcriptional regulator, partial
Quercus			chene_16_09_2008_reconstruct_CL9715_CT15509	CL9715_CT15509	1044	(aga)5.33	5.33	333	348	agaagaagaagaagaa	16	0.000	mreps																										TC58546 similar to UP|Q8NQE3_CORGL Predicted transcriptional regulator, partial
Quercus			chene_16_09_2008_reconstruct_CL9680_CT11215	CL9680_CT11215	533	(aga)5.33	5.33	8	23	agaagaagaagaagaa	16	0.000	mreps
Quercus			chene_16_09_2008_reconstruct_CL9715_CT12826	CL9715_CT12826	1485	(aga)5.33	5.33	772	787	agaagaagaagaagaa	16	0.000	mreps																										TC58546 similar to UP|Q8NQE3_CORGL Predicted transcriptional regulator, partial
Quercus			chene_16_09_2008_reconstruct_CL9715_CT12812	CL9715_CT12812	1369	(aga)5.33	5.33	888	903	agaagaagaagaagaa	16	0.000	mreps																										TC58546 similar to UP|Q8NQE3_CORGL Predicted transcriptional regulator, partial
Quercus			chene_16_09_2008_reconstruct_CL1696_CT1997	CL1696_CT1997	617	(aga)5.33	5.33	190	205	agaagaagaagaagaa	16	0.000	mreps																										TC70917
Quercus			chene_16_09_2008_reconstruct_LG0AAB3YA13RM1	Singleton	0	(AGA)5.33	5.33	119	134	AGAAGAAGAAGAAGAA	16	0.000	mreps																										SYV_ARATH Valyl-tRNA synthetase . - Arabidopsis thaliana .
Quercus			chene_16_09_2008_reconstruct_LG0AAD20YH18RM1	Singleton	0	(AGA)5.67	5.67	144	160	AGAAGAAGAAGAAGAAG	17	0.000	mreps
Quercus			chene_16_09_2008_reconstruct_WZ0AQRAP23YM12FM1	Singleton	0	(AGA)5.67	5.67	292	308	AGAAGAAGAAGAAGAAG	17	0.000	mreps																										A7Q7P5_VITVI Chromosome chr18 scaffold_61, whole genome shotgun sequence. - Vitis vinifera .
Quercus			chene_16_09_2008_reconstruct_LG0AAC8YJ09RM1	Singleton	0	(AGA)5.67	5.67	64	80	AGAAGAAGAAGAAGAAG	17	0.000	mreps																										DKC1_ARATH H/ACA ribonucleoprotein complex subunit 4 . - Arabidopsis thaliana .
Quercus			chene_16_09_2008_reconstruct_CL9715_CT13315	CL9715_CT13315	861	(aga)5.67	5.67	333	349	agaagaagaagaagaag	17	0.000	mreps																										TC58546 similar to UP|Q8NQE3_CORGL Predicted transcriptional regulator, partial
Quercus			chene_16_09_2008_reconstruct_LG0AAD24YB13RM1	Singleton	0	(AGA)5.67	5.67	187	203	AGAAGAAGAAGAAGAAG	17	0.000	mreps																										A5AJT2_VITVI Putative uncharacterized protein . - Vitis vinifera .
Quercus			chene_16_09_2008_reconstruct_LG0AAD45YO07RM1	Singleton	0	(AGA)5.67	5.67	128	144	AGAAGAAGAAGAAGAAG	17	0.000	mreps																										GUN12_ORYSJ Endoglucanase 12 . - Oryza sativa subsp. japonica .
Quercus			chene_16_09_2008_reconstruct_CL9715_CT13671	CL9715_CT13671	1061	(aga)5.67	5.67	361	377	agaagaagaagaagaag	17	0.000	mreps																										TC58546 similar to UP|Q8NQE3_CORGL Predicted transcriptional regulator, partial
Quercus	POR004		chene_16_09_2008_reconstruct_CL7730_CT8628	CL7730_CT8628		(aga)6	6				NO				TTGAAAGTTGTAAACTTGAAATGC		TTTGTGGGGTTTTTGAGAGG		149			3PxA4				Schuelke et al,1999											0	0	0	0
Quercus	FIR068		chene_16_09_2008_reconstruct_CL9715_CT16533	CL9715_CT16533		(aga)6	6				NO				GGGGAATTGGAAAGAGAGGA		TTTCCGGATGTAATGGGAAC		165			3PxA4			46	Schuelke et al,1999	7
Quercus			chene_16_09_2008_reconstruct_CL9715_CT14105	CL9715_CT14105	941	(aga)6.00	6.00	149	166	agaagaagaagaagaaga	18	0.000	mreps																										TC58546 similar to UP|Q8NQE3_CORGL Predicted transcriptional regulator, partial
Quercus			chene_16_09_2008_reconstruct_SSH3GFpl4F08	Singleton	0	(AGA)6.33	6.33	41	59	AGAAGAAGAAGAAGAAGAA	19	0.000	mreps																										A5C231_VITVI Putative uncharacterized protein. - Vitis vinifera .
Quercus			chene_16_09_2008_reconstruct_CL9715_CT14918	CL9715_CT14918	1603	(aga)6.33	6.33	1028	1046	agaagaagaagaagaagaa	19	0.000	mreps																										TC58546 similar to UP|Q8NQE3_CORGL Predicted transcriptional regulator, partial
Quercus			chene_16_09_2008_reconstruct_CL9715_CT14356	CL9715_CT14356	776	(aga)6.33	6.33	302	320	agaagaagaagaagaagaa	19	0.000	mreps																										TC58546 similar to UP|Q8NQE3_CORGL Predicted transcriptional regulator, partial
Quercus			chene_16_09_2008_reconstruct_CL9715_CT15897	CL9715_CT15897	852	(aga)6.33	6.33	372	390	agaagaagaagaagaagaa	19	0.000	mreps																										TC58546 similar to UP|Q8NQE3_CORGL Predicted transcriptional regulator, partial
Quercus	PIE035		chene_16_09_2008_reconstruct_CL2905_CT3313	CL2905_CT3313		(AGA)7	7				6				GCAGTAAAACCGAAACCACAA		AGATTTCTTCAGCGGCCTTT		170			3PxA4			46	Schuelke et al,1999											0	0	0	0
Quercus	WAG080		chene_16_09_2008_reconstruct_CL9715_CT13685	CL9715_CT13685	870	(aga)7.33	7.33	387	408	agaagaagaagaagaagaagaa	22	0.000	mreps		AGGCTTTGAAGGAGAAAGGC		CCTCTCCTGAGGAAAATCCC		177			3PxA4			14	Schuelke et al,1999													TC58546 similar to UP|Q8NQE3_CORGL Predicted transcriptional regulator, partial
Quercus			chene_16_09_2008_reconstruct_LG0AAD25YC18RM1	Singleton	0	(AGA)7.67	7.67	677	699	AGAAGAAGAAGAAGAAGAAGAAG	23	0.000	mreps																										Q8H0H9_TOBAC Serine protease-like protein. - Nicotiana tabacum .
Quercus	PIE228		chene_16_09_2008_reconstruct_CL1245_CT1492	CL1245_CT1492		(AGA)8	8				4				TGGAGGAGCACTGCATATTG		CACTGTGGCTGGAGCATCTA		190			3PxA4			81	Schuelke et al,1999	4										0	0	0	0
Quercus			chene_16_09_2008_reconstruct_CL9715_CT14378	CL9715_CT14378	597	(aga)8.33	8.33	226	250	agaagaagaagaagaagaagaagaa	25	0.000	mreps																										TC58546 similar to UP|Q8NQE3_CORGL Predicted transcriptional regulator, partial
Quercus	WAG052		chene_16_09_2008_reconstruct_CL9715_CT13450	CL9715_CT13450	1020	(aga)9.00	9.00	248	274	agaagaagaagaagaagaagaagaaga	27	0.000	mreps		CTTGAGTCGGTTATGGCTGG		TGATGACTGAAGCGACGAAG		288			3PxA4			42	Schuelke et al,1999	2												TC58546 similar to UP|Q8NQE3_CORGL Predicted transcriptional regulator, partial
Quercus			chene_16_09_2008_reconstruct_CL8461_CT11879	CL8461_CT11879	1019	(agaa)3.25	3.25	22	34	agaaagaaagaaa	13	0.000	mreps																										TC52687 similar to RF|NP_850754.1|30679562|NM_180423 catalytic/ hydrolase {Arabidopsis thaliana} , partial
Quercus			chene_16_09_2008_reconstruct_WZ0AQRAP19YI23FM1	Singleton	0	(AGAA)3.25	3.25	524	536	AGAAAGAAAGAAA	13	0.000	mreps																										A9PK14_POPJC Putative uncharacterized protein. - Populus jackii .
Quercus			chene_16_09_2008_reconstruct_CL3956_CT4465	CL3956_CT4465	1352	(agaa)3.25	3.25	1313	1325	agaaagaaagaaa	13	0.000	mreps
Quercus			chene_16_09_2008_reconstruct_WZ0AQPAC9YH03FM1	Singleton	0	(AGAA)4.00	4.00	122	137	AGAAAGAAAGAAAGAA	16	0.000	mreps																										CX178831
Quercus			chene_16_09_2008_reconstruct_LG0AAC14YH23RM1	Singleton	0	(AGAA)4.00	4.00	76	91	AGAAAGAAAGAAAGAA	16	0.000	mreps																										Q38HV5_SOLTU GTPase-like protein. - Solanum tuberosum .
Quercus			chene_16_09_2008_reconstruct_WZ0AQRAQ9YL03FM1	Singleton	0	(AGAA)4.25	4.25	568	584	AGAAAGAAAGAAAGAAA	17	0.000	mreps
Quercus			chene_16_09_2008_reconstruct_CL9715_CT12836	CL9715_CT12836	797	(agaa)4.75	4.75	211	229	agaaagaaagaaagaaaga	19	0.000	mreps																										TC58546 similar to UP|Q8NQE3_CORGL Predicted transcriptional regulator, partial
Quercus			chene_16_09_2008_reconstruct_CL9715_CT14859	CL9715_CT14859	1017	(agaa)6.25	6.25	154	178	agaaagaaagaaagaaagaaagaaa	25	0.000	mreps																										TC58546 similar to UP|Q8NQE3_CORGL Predicted transcriptional regulator, partial
Quercus			chene_16_09_2008_reconstruct_WZ0AQRAP14YB10FM1	Singleton	0	(AGAA)6.25	6.25	42	66	AGAAAGAAAGAAAGAAAGAAAGAAA	25	0.000	mreps																										Q8SAS9_SOYBN Candidate plant disease resistance protein . - Glycine max .
Quercus			chene_16_09_2008_reconstruct_LG0AAD17YA24RM1	Singleton	0	(AGAAA)3.00	3.00	526	540	AGAAAAGAAAAGAAA	15	0.000	mreps
Quercus			chene_16_09_2008_reconstruct_LG0AAD45YB14RM1_2A	Singleton	0	(AGAAAA)3.17	3.17	402	420	AGAAAAAGAAAAAGAAAAA	19	0.000	mreps																										CV229985
Quercus			chene_16_09_2008_reconstruct_CL8423_CT9367	CL8423_CT9367	1383	(agaaaa)3.17	3.17	197	215	agaaaaagaaaaagaaaaa	19	0.000	mreps																										TC63638 weakly similar to UP|MPPA_SOLTU Mitochondrial-processing peptidase alpha subunit, mitochondrial precursor , partial
Quercus			chene_16_09_2008_reconstruct_LG0AAD9YD16RM1	Singleton	0	(AGAAAA)3.17	3.17	153	171	AGAAAAAGAAAAAGAAAAA	19	0.000	mreps																										DT507715
Quercus			chene_16_09_2008_reconstruct_WZ0AQPAA11YM16CM1	Singleton	0	(AGAAAT)3.33	3.33	82	101	AGAAATAGAAATAGAAATAG	20	0.000	mreps																										TC53692 similar to UP|Q7XAS3_GOSHI Beta-D-glucosidase, partial
Quercus			chene_16_09_2008_reconstruct_CL9715_CT14027	CL9715_CT14027	1142	(agaagg)4.17	4.17	609	633	agaaggagaaggagaaggagaagga	25	0.000	mreps																										TC58546 similar to UP|Q8NQE3_CORGL Predicted transcriptional regulator, partial
Quercus			chene_16_09_2008_reconstruct_CL8890_CT12385	CL8890_CT12385	844	(agacac)3.83	3.83	378	400	agacacagacacagacacagaca	23	0.000	mreps																										TC73563 homologue to UP|Q9LKL0_9ROSI 14-3-3 protein, complete
Quercus			chene_16_09_2008_reconstruct_WZ0AQPAG4YG20CM1	Singleton	0	(AGACAC)3.83	3.83	316	338	AGACACAGACACAGACACAGACA	23	0.000	mreps																										SAR1A_ARATH GTP-binding protein SAR1A. - Arabidopsis thaliana .
Quercus			chene_16_09_2008_reconstruct_WZ0AQPAC13YB02FM1	Singleton	0	(AGAGA)3.00	3.00	401	415	AGAGAAGAGAAGAGA	15	0.000	mreps																										A7NUL3_VITVI Chromosome chr18 scaffold_1, whole genome shotgun sequence. - Vitis vinifera .
Quercus	PIE080		chene_16_09_2008_reconstruct_CL9715_CT15961	CL9715_CT15961		(AGAGAA)3	3				NO				ACCCCATCATTTCAAAGCAA		TGTTCACCTGTCTGCATGGT		170			3PxA4				Schuelke et al,1999
Quercus			chene_16_09_2008_reconstruct_CL9715_CT14668	CL9715_CT14668	764	(agagaa)3.50	3.50	376	396	agagaaagagaaagagaaaga	21	0.000	mreps																										TC58546 similar to UP|Q8NQE3_CORGL Predicted transcriptional regulator, partial
Quercus			chene_16_09_2008_reconstruct_WZ0AQRAP8YK07FM1	Singleton	0	(AGAGAC)3.33	3.33	458	477	AGAGACAGAGACAGAGACAG	20	0.000	mreps																										TC72599
Quercus			chene_16_09_2008_reconstruct_CL9715_CT15496	CL9715_CT15496	903	(agagac)3.67	3.67	142	163	agagacagagacagagacagag	22	0.000	mreps																										TC58546 similar to UP|Q8NQE3_CORGL Predicted transcriptional regulator, partial
Quercus			chene_16_09_2008_reconstruct_CL9715_CT14725	CL9715_CT14725	1019	(agagac)3.83	3.83	379	401	agagacagagacagagacagaga	23	0.000	mreps																										TC58546 similar to UP|Q8NQE3_CORGL Predicted transcriptional regulator, partial
Quercus			chene_16_09_2008_reconstruct_WZ0AQRAP8YK07FM1	Singleton	0	(AGAGAT)3.33	3.33	395	414	AGAGATAGAGATAGAGATAG	20	0.000	mreps																										TC72599
Quercus			chene_16_09_2008_reconstruct_WZ0AQRAK2YF21FM1	Singleton	0	(AGAGGA)3.17	3.17	539	557	AGAGGAAGAGGAAGAGGAA	19	0.000	mreps
Quercus			chene_16_09_2008_reconstruct_CL9715_CT12928	CL9715_CT12928	1031	(agagga)3.50	3.50	106	126	agaggaagaggaagaggaaga	21	0.000	mreps																										TC58546 similar to UP|Q8NQE3_CORGL Predicted transcriptional regulator, partial
Quercus			chene_16_09_2008_reconstruct_WZ0AQPAA10YA20FM1	Singleton	0	(AGAGGG)3.33	3.33	460	479	AGAGGGAGAGGGAGAGGGAG	20	0.000	mreps																										A4R5A0_MAGGR Putative uncharacterized protein. - Magnaporthe grisea .
Quercus			chene_16_09_2008_reconstruct_LG0AAB16YC10RM1_2T	Singleton	0	(AGATGA)3.00	3.00	335	352	AGATGAAGATGAAGATGA	18	0.000	mreps
Quercus			chene_16_09_2008_reconstruct_LG0AAB16YC10RM1_2T	Singleton	0	(AGATGG)3.67	3.67	293	314	AGATGGAGATGGAGATGGAGAT	22	0.000	mreps
Quercus			chene_16_09_2008_reconstruct_LG0AAC4YF24RM1	Singleton	0	(AGATGG)4.50	4.50	27	53	AGATGGAGATGGAGATGGAGATGGAGA	27	0.000	mreps																										A7R112_VITVI Chromosome chr4 scaffold_333, whole genome shotgun sequence. - Vitis vinifera .
Quercus			chene_16_09_2008_reconstruct_CL949_CT1154	CL949_CT1154	1956	(agc)4.00	4.00	1309	1320	agcagcagcagc	12	0.000	mreps																										CV232704
Quercus			chene_16_09_2008_reconstruct_WZ0AQRAP23YM12FM1	Singleton	0	(AGC)4.00	4.00	219	230	AGCAGCAGCAGC	12	0.000	mreps																										A7Q7P5_VITVI Chromosome chr18 scaffold_61, whole genome shotgun sequence. - Vitis vinifera .
Quercus			chene_16_09_2008_reconstruct_WZ0AQPAC1YL10FM1	Singleton	0	(AGC)4.00	4.00	458	469	AGCAGCAGCAGC	12	0.000	mreps																										A5BV84_VITVI Putative uncharacterized protein. - Vitis vinifera .
Quercus			chene_16_09_2008_reconstruct_WZ0AQRAP20YJ21FM1	Singleton	0	(AGC)4.00	4.00	103	114	AGCAGCAGCAGC	12	0.000	mreps																										TC53053 similar to UP|Q5N6Z8_ORYSA Copine III-like, partial
Quercus			chene_16_09_2008_reconstruct_CL9715_CT13167	CL9715_CT13167	877	(agc)4.00	4.00	475	486	agcagcagcagc	12	0.000	mreps																										TC58546 similar to UP|Q8NQE3_CORGL Predicted transcriptional regulator, partial
Quercus			chene_16_09_2008_reconstruct_CL163_CT213	CL163_CT213	1012	(agc)4.00	4.00	563	574	agcagcagcagc	12	0.000	mreps																										TC64275 similar to UP|Q6EPG3_ORYSA ORMDL family protein-like, complete
Quercus			chene_16_09_2008_reconstruct_CL9715_CT14959	CL9715_CT14959	426	(agc)4.00	4.00	163	174	agcagcagcagc	12	0.000	mreps																										TC58546 similar to UP|Q8NQE3_CORGL Predicted transcriptional regulator, partial
Quercus			chene_16_09_2008_reconstruct_WZ0AQPAA3YL05FM1	Singleton	0	(AGC)4.33	4.33	108	120	AGCAGCAGCAGCA	13	0.000	mreps																										BI131393
Quercus			chene_16_09_2008_reconstruct_LG0AAD7YH14RM1	Singleton	0	(AGC)4.33	4.33	244	256	AGCAGCAGCAGCA	13	0.000	mreps																										TC74171 similar to UP|Q67VC9_ORYSA RNase H domain-containing protein-like, partial
Quercus			chene_16_09_2008_reconstruct_LG0AAA17YK18RM1	Singleton	0	(AGC)4.33	4.33	159	171	AGCAGCAGCAGCA	13	0.000	mreps
Quercus			chene_16_09_2008_reconstruct_CL3773_CT4264	CL3773_CT4264	792	(agc)4.33	4.33	122	134	agcagcagcagca	13	0.000	mreps
Quercus			chene_16_09_2008_reconstruct_WZ0AQRAQ4YM14FM1	Singleton	0	(AGC)4.67	4.67	182	195	AGCAGCAGCAGCAG	14	0.000	mreps																										Q5XEN2_ARATH At1g80060. - Arabidopsis thaliana .
Quercus			chene_16_09_2008_reconstruct_WZ0AQPAC7YP11FM1	Singleton	0	(AGC)5.00	5.00	77	91	AGCAGCAGCAGCAGC	15	0.000	mreps																										TC44162 similar to RF|NP_564458.1|18399662|NM_103237 hydrolase {Arabidopsis thaliana} , partial
Quercus			chene_16_09_2008_reconstruct_LG0AAA4YD19RM1	Singleton	0	(AGC)5.00	5.00	83	97	AGCAGCAGCAGCAGC	15	0.000	mreps																										CJ033_RAT Probable oxidoreductase C10orf33 homolog . - Rattus norvegicus .
Quercus			chene_16_09_2008_reconstruct_CL9715_CT13494	CL9715_CT13494	500	(agc)5.33	5.33	52	67	agcagcagcagcagca	16	0.000	mreps																										TC58546 similar to UP|Q8NQE3_CORGL Predicted transcriptional regulator, partial
Quercus			chene_16_09_2008_reconstruct_CL9715_CT14466	CL9715_CT14466	1706	(agc)5.33	5.33	197	212	agcagcagcagcagca	16	0.000	mreps																										TC58546 similar to UP|Q8NQE3_CORGL Predicted transcriptional regulator, partial
Quercus			chene_16_09_2008_reconstruct_LG0AAD10YD23RM1	Singleton	0	(AGC)5.33	5.33	50	65	AGCAGCAGCAGCAGCA	16	0.000	mreps																										TC73300 homologue to RF|NP_199943.1|15241418|NM_124509 nucleic acid binding {Arabidopsis thaliana} , partial
Quercus			chene_16_09_2008_reconstruct_CL9715_CT14657	CL9715_CT14657	820	(agc)5.67	5.67	230	246	agcagcagcagcagcag	17	0.000	mreps																										TC58546 similar to UP|Q8NQE3_CORGL Predicted transcriptional regulator, partial
Quercus			chene_16_09_2008_reconstruct_CL706_CT876	CL706_CT876	1220	(agc)6.33	6.33	210	228	agcagcagcagcagcagca	19	0.000	mreps																										Q93Z52_ARATH AT5g08140/T22D6_80. - Arabidopsis thaliana .
Quercus			chene_16_09_2008_reconstruct_LG0AAD19YJ24RM1	Singleton	0	(AGC)8.33	8.33	290	314	AGCAGCAGCAGCAGCAGCAGCAGCA	25	0.000	mreps																										PLDD1_ARATH Phospholipase D delta . - Arabidopsis thaliana .
Quercus			chene_16_09_2008_reconstruct_LG0AAB14YM11RM1	Singleton	0	(AGCA)3.25	3.25	131	143	AGCAAGCAAGCAA	13	0.000	mreps																										PI3K_ARATH Phosphatidylinositol 3-kinase VPS34 . - Arabidopsis thaliana .
Quercus			chene_16_09_2008_reconstruct_CL9715_CT12623	CL9715_CT12623	736	(agca)3.50	3.50	485	498	agcaagcaagcaag	14	0.000	mreps																										TC58546 similar to UP|Q8NQE3_CORGL Predicted transcriptional regulator, partial
Quercus			chene_16_09_2008_reconstruct_CL9715_CT15850	CL9715_CT15850	847	(agcaaa)3.17	3.17	295	313	agcaaaagcaaaagcaaaa	19	0.000	mreps																										TC58546 similar to UP|Q8NQE3_CORGL Predicted transcriptional regulator, partial
Quercus			chene_16_09_2008_reconstruct_LG0AAB8YO16RM1	Singleton	0	(AGCAAA)4.17	4.17	156	180	AGCAAAAGCAAAAGCAAAAGCAAAA	25	0.000	mreps																										A7QJ35_VITVI Chromosome chr2 scaffold_105, whole genome shotgun sequence. - Vitis vinifera .
Quercus			chene_16_09_2008_reconstruct_CL766_CT11320	CL766_CT11320	991	(agcaac)3.00	3.00	138	155	agcaacagcaacagcaac	18	0.000	mreps
Quercus			chene_16_09_2008_reconstruct_WZ0AQPAB8YK15FM1	Singleton	0	(AGCACC)3.17	3.17	451	469	AGCACCAGCACCAGCACCA	19	0.000	mreps																										A7PGS1_VITVI Chromosome chr17 scaffold_16, whole genome shotgun sequence. - Vitis vinifera .
Quercus			chene_16_09_2008_reconstruct_LG0AAB9YL21RM1_2A	Singleton	0	(AGCC)3.25	3.25	193	205	AGCCAGCCAGCCA	13	0.000	mreps																										TC46656 homologue to UP|Q9ZQW2_POPTR Laccase , complete
Quercus			chene_16_09_2008_reconstruct_CL9715_CT16531	CL9715_CT16531	1060	(agccag)4.83	4.83	233	261	agccagagccagagccagagccagagcca	29	0.000	mreps																										TC58546 similar to UP|Q8NQE3_CORGL Predicted transcriptional regulator, partial
Quercus			chene_16_09_2008_reconstruct_CL150_CT200	CL150_CT200	1393	(agccat)3.00	3.00	115	132	agccatagccatagccat	18	0.000	mreps																										TC46267
Quercus	VIT051		chene_16_09_2008_reconstruct_CL8461_CT12039	CL8461_CT12039		(AGCCGG)3	3				NO				GCGATTATCGTATACTTTCATACCG		CGATGATGTCAATCCCAAGA		135
Quercus			chene_16_09_2008_reconstruct_CL9715_CT16382	CL9715_CT16382	658	(agcg)3.25	3.25	207	219	agcgagcgagcga	13	0.000	mreps																										TC58546 similar to UP|Q8NQE3_CORGL Predicted transcriptional regulator, partial
Quercus			chene_16_09_2008_reconstruct_WZ0AQPAB8YA23FM1	Singleton	0	(AGCT)3.50	3.50	430	443	AGCTAGCTAGCTAG	14	0.000	mreps																										A7P1H1_VITVI Chromosome chr19 scaffold_4, whole genome shotgun sequence. - Vitis vinifera .
Quercus			chene_16_09_2008_reconstruct_WZ0AQRAP17YB22FM1	Singleton	0	(AGCT)4.00	4.00	574	589	AGCTAGCTAGCTAGCT	16	0.000	mreps
Quercus	PIE170		chene_16_09_2008_reconstruct_CL8461_CT12089	CL8461_CT12089		(AGG)10	10				NO				CATAAAGATGGGCATGGTCAG		TCCCTAATGTTGGTGATGTCC		162			3PxA4				Schuelke et al,1999
Quercus			chene_16_09_2008_reconstruct_LG0AAA2YE01RM1	Singleton	0	(AGG)4.00	4.00	175	186	AGGAGGAGGAGG	12	0.000	mreps																										TC53251 weakly similar to UP|Q501F5_ARATH At4g26980, partial
Quercus			chene_16_09_2008_reconstruct_WZ0AQPAC13YK05FM1	Singleton	0	(AGG)4.00	4.00	230	241	AGGAGGAGGAGG	12	0.000	mreps																										TC79184 similar to UP|Q8S9J0_ARATH At2g36630/F1O11.26, partial
Quercus			chene_16_09_2008_reconstruct_WZ0AQRAP18YD15FM1	Singleton	0	(AGG)4.00	4.00	40	51	AGGAGGAGGAGG	12	0.000	mreps																										TC76019
Quercus			chene_16_09_2008_reconstruct_CL1983_CT2303	CL1983_CT2303	755	(agg)4.00	4.00	146	157	aggaggaggagg	12	0.000	mreps																										TC65429 similar to UP|Q9LN04_ARATH T6D22.12, partial
Quercus			chene_16_09_2008_reconstruct_LG0AAC18YJ07RM1	Singleton	0	(AGG)4.33	4.33	165	177	AGGAGGAGGAGGA	13	0.000	mreps																										FB284_ARATH F-box protein At5g45360. - Arabidopsis thaliana .
Quercus			chene_16_09_2008_reconstruct_LG0AAA4YB14RM1	Singleton	0	(AGG)4.33	4.33	309	321	AGGAGGAGGAGGA	13	0.000	mreps																										TC44862 similar to UP|Q5Z818_ORYSA Squamosa promoter binding protein 2-like, partial
Quercus			chene_16_09_2008_reconstruct_LG0AAD9YE11RM1	Singleton	0	(AGG)4.33	4.33	475	487	AGGAGGAGGAGGA	13	0.000	mreps																										CV236469
Quercus			chene_16_09_2008_reconstruct_WZ0AQRAP23YA03FM1	Singleton	0	(AGG)4.33	4.33	425	437	AGGAGGAGGAGGA	13	0.000	mreps																										CB239535
Quercus			chene_16_09_2008_reconstruct_WZ0AQPAA1YH11FM1	Singleton	0	(AGG)4.33	4.33	30	42	AGGAGGAGGAGGA	13	0.000	mreps
Quercus			chene_16_09_2008_reconstruct_LG0AAD19YL23RM1	Singleton	0	(AGG)4.67	4.67	248	261	AGGAGGAGGAGGAG	14	0.000	mreps																										CU459276.1 Vitis vinifera - Vitis vinifera hypothetical protein
Quercus			chene_16_09_2008_reconstruct_LG0AAC15YN06RM1	Singleton	0	(AGG)4.67	4.67	90	103	AGGAGGAGGAGGAG	14	0.000	mreps																										TC71856 weakly similar to RF|NP_196500.1|15242400|NM_120974 DNA binding {Arabidopsis thaliana} , partial
Quercus			chene_16_09_2008_reconstruct_WZ0AQPAB4YE20FM1	Singleton	0	(AGG)4.67	4.67	108	121	AGGAGGAGGAGGAG	14	0.000	mreps																										CU459624.1 Vitis vinifera - Vitis vinifera hypothetical protein
Quercus			chene_16_09_2008_reconstruct_CL9715_CT13175	CL9715_CT13175	593	(agg)4.67	4.67	352	365	aggaggaggaggag	14	0.000	mreps																										TC58546 similar to UP|Q8NQE3_CORGL Predicted transcriptional regulator, partial
Quercus	POR002		chene_16_09_2008_reconstruct_CL9715_CT13317	CL9715_CT13317		(agg)5	5				1				CGAAGGAAAAGCCAAAAGAA		GCATTCAGTGCAACAAGTCC		220			3PxA4			75	Schuelke et al,1999	1										0	0	0	0
Quercus	VIT124		chene_16_09_2008_reconstruct_CL2388_CT2752	CL2388_CT2752		(AGG)5	5				NO				GGAGAGATGGATAATTTCAACG		TGGGGATTGAGGTAGAGGTG		146			3PxA4			14	Schuelke et al,1999
Quercus	POR055		chene_16_09_2008_reconstruct_CL8165_CT9090	CL8165_CT9090		(agg)5	5				NO				GAAGGTGGATCCGAATACGA		GCACGAGCCTCCACTTCTAC		136
Quercus	POR050		chene_16_09_2008_reconstruct_CL6775_CT7570	CL6775_CT7570		(agg)5	5				NO				GGAAAGAGCAGGATCAAACG		CCCAACAAATGGTTTTGGAC		130			3PxA4				Schuelke et al,1999											0	0	0	0
Quercus	POR054		chene_16_09_2008_reconstruct_CL9579_CT11111_CN9589	CL9579_CT11111_CN9589		(agg)5	5				NO				AGAATGGAGGGGATTCAGG		CTCGAGGGTTTTCCTTGAGA		200			3PxA4				Schuelke et al,1999											0	0	0	0
Quercus			chene_16_09_2008_reconstruct_WZ0AQRAP10YI09FM1	Singleton	0	(AGG)5.00	5.00	152	166	AGGAGGAGGAGGAGG	15	0.000	mreps																										AJ773853
Quercus			chene_16_09_2008_reconstruct_WZ0AQPAC4YM11FM1	Singleton	0	(AGG)5.00	5.00	49	63	AGGAGGAGGAGGAGG	15	0.000	mreps																										BU885434
Quercus			chene_16_09_2008_reconstruct_LG0AAB14YI22RM1	Singleton	0	(AGG)5.00	5.00	83	97	AGGAGGAGGAGGAGG	15	0.000	mreps																										TC81190 similar to GB|AAP12888.1|30017309|BT006239 At5g48970 {Arabidopsis thaliana} , partial
Quercus			chene_16_09_2008_reconstruct_CL9715_CT16150	CL9715_CT16150	1467	(agg)5.33	5.33	777	792	aggaggaggaggagga	16	0.000	mreps																										TC58546 similar to UP|Q8NQE3_CORGL Predicted transcriptional regulator, partial
Quercus			chene_16_09_2008_reconstruct_WZ0AQPAB13YI06FM1	Singleton	0	(AGG)5.67	5.67	167	183	AGGAGGAGGAGGAGGAG	17	0.000	mreps																										A7P020_VITVI Cytosine-specific methyltransferase . - Vitis vinifera .
Quercus			chene_16_09_2008_reconstruct_WZ0AQRAQ26YE17FM1	Singleton	0	(AGG)5.67	5.67	252	268	AGGAGGAGGAGGAGGAG	17	0.000	mreps																										A7PDR7_VITVI Chromosome chr11 scaffold_13, whole genome shotgun sequence. - Vitis vinifera .
Quercus			chene_16_09_2008_reconstruct_CL9715_CT14406	CL9715_CT14406	754	(agg)6.33	6.33	656	674	aggaggaggaggaggagga	19	0.000	mreps																										TC58546 similar to UP|Q8NQE3_CORGL Predicted transcriptional regulator, partial
Quercus	PIE171		chene_16_09_2008_reconstruct_LG0AAC11YF14RM1	LG0AAC11YF14RM1		(AGG)7	7				NO				GATGCAAGGGCTACGG		CAACATGAGGATCGGCTAAAG		242			3PxA4				Schuelke et al,1999
Quercus			chene_16_09_2008_reconstruct_LG0AAC11YF14RM1	Singleton	0	(AGG)7.33	7.33	85	106	AGGAGGAGGAGGAGGAGGAGGA	22	0.000	mreps																										A1ECK6_9ROSI Putative glutaredoxin-like protein. - Citrus hybrid cultivar.
Quercus			chene_16_09_2008_reconstruct_WZ0AQPAC5YH24FM1	Singleton	0	(AGG)7.33	7.33	311	332	AGGAGGAGGAGGAGGAGGAGGA	22	0.000	mreps																										TC47925 weakly similar to UP|Q9VYD8_DROME CG1987-PA , partial
Quercus	PIE177		chene_16_09_2008_reconstruct_CL8450_CT11835	CL8450_CT11835		(agg)9	9				NO				TAAAGATGGGCATGGTCAGG		TCCCTAATGTTGGTGATGTCC		157			3PxA4				Schuelke et al,1999
Quercus			chene_16_09_2008_reconstruct_WZ0AQPAC10YP17FM1	Singleton	0	(AGGA)3.25	3.25	407	419	AGGAAGGAAGGAA	13	0.000	mreps																										TOP2_ARATH DNA topoisomerase 2 . - Arabidopsis thaliana .
Quercus			chene_16_09_2008_reconstruct_CL9715_CT15568	CL9715_CT15568	429	(agga)3.75	3.75	166	180	aggaaggaaggaagg	15	0.000	mreps																										TC58546 similar to UP|Q8NQE3_CORGL Predicted transcriptional regulator, partial
Quercus			chene_16_09_2008_reconstruct_CL9715_CT14832	CL9715_CT14832	429	(aggaa)4.80	4.80	142	165	aggaaaggaaaggaaaggaaagga	24	0.000	mreps																										TC58546 similar to UP|Q8NQE3_CORGL Predicted transcriptional regulator, partial
Quercus			chene_16_09_2008_reconstruct_CL9715_CT14666	CL9715_CT14666	861	(aggcag)4.50	4.50	173	199	aggcagaggcagaggcagaggcagagg	27	0.000	mreps																										TC58546 similar to UP|Q8NQE3_CORGL Predicted transcriptional regulator, partial
Quercus			chene_16_09_2008_reconstruct_CL9715_CT16393	CL9715_CT16393	878	(aggtgc)4.33	4.33	9	34	aggtgcaggtgcaggtgcaggtgcag	26	0.000	mreps																										TC58546 similar to UP|Q8NQE3_CORGL Predicted transcriptional regulator, partial
Quercus			chene_16_09_2008_reconstruct_WZ0AQRAQ14YC22FM1	Singleton	0	(AGT)4.00	4.00	150	161	AGTAGTAGTAGT	12	0.000	mreps																										TC44889 homologue to RF|NP_176504.1|15221697|NM_104994 ATP binding {Arabidopsis thaliana} , partial
Quercus			chene_16_09_2008_reconstruct_CL9715_CT15866	CL9715_CT15866	1047	(agt)4.00	4.00	163	174	agtagtagtagt	12	0.000	mreps																										TC58546 similar to UP|Q8NQE3_CORGL Predicted transcriptional regulator, partial
Quercus			chene_16_09_2008_reconstruct_CL166_CT216	CL166_CT216	1012	(agt)4.00	4.00	932	943	agtagtagtagt	12	0.000	mreps																										A7Q3Z2_VITVI Chromosome chr13 scaffold_48, whole genome shotgun sequence. - Vitis vinifera .
Quercus			chene_16_09_2008_reconstruct_LG0AAD20YC13RM1	Singleton	0	(AGT)4.33	4.33	554	566	AGTAGTAGTAGTA	13	0.000	mreps																										TC57762 similar to UP|Q9LTI4_ARATH Arabidopsis thaliana genomic DNA, chromosome 5, BAC clone:F2O15, partial
Quercus			chene_16_09_2008_reconstruct_CL9715_CT14704	CL9715_CT14704	1106	(agt)4.33	4.33	910	922	agtagtagtagta	13	0.000	mreps																										TC58546 similar to UP|Q8NQE3_CORGL Predicted transcriptional regulator, partial
Quercus			chene_16_09_2008_reconstruct_LG0AAC15YF24RM1	Singleton	0	(AGT)4.33	4.33	256	268	AGTAGTAGTAGTA	13	0.000	mreps
Quercus			chene_16_09_2008_reconstruct_WZ0AQRAP12YM17FM1	Singleton	0	(AGT)4.67	4.67	61	74	AGTAGTAGTAGTAG	14	0.000	mreps																										IN22_MAIZE IN2-2 protein. - Zea mays .
Quercus			chene_16_09_2008_reconstruct_CL9715_CT13004	CL9715_CT13004	832	(agt)4.67	4.67	564	577	agtagtagtagtag	14	0.000	mreps																										TC58546 similar to UP|Q8NQE3_CORGL Predicted transcriptional regulator, partial
Quercus			chene_16_09_2008_reconstruct_CL9715_CT14317	CL9715_CT14317	997	(agt)4.67	4.67	938	951	agtagtagtagtag	14	0.000	mreps																										TC58546 similar to UP|Q8NQE3_CORGL Predicted transcriptional regulator, partial
Quercus			chene_16_09_2008_reconstruct_WZ0AQPAB13YF01FM1	Singleton	0	(AGT)6.33	6.33	542	560	AGTAGTAGTAGTAGTAGTA	19	0.000	mreps																										TC49545 similar to RF|NP_671764.1|22325412|NM_147231 CLE16 ; receptor binding {Arabidopsis thaliana} , partial
Quercus			chene_16_09_2008_reconstruct_WZ0AQRAQ13YB04FM1	Singleton	0	(AGT)6.33	6.33	156	174	AGTAGTAGTAGTAGTAGTA	19	0.000	mreps																										A1Z8U1_DROME CG16747-PC, isoform C. - Drosophila melanogaster .
Quercus			chene_16_09_2008_reconstruct_WZ0AQPAB7YD15FM1	Singleton	0	(AGT)7.33	7.33	138	159	AGTAGTAGTAGTAGTAGTAGTA	22	0.000	mreps																										Q3E7F4_ARATH Uncharacterized protein At1g04020.2. - Arabidopsis thaliana .
Quercus			chene_16_09_2008_reconstruct_LG0AAD7YM13RM1	Singleton	0	(AGT)9.00	9.00	470	496	AGTAGTAGTAGTAGTAGTAGTAGTAGT	27	0.000	mreps
Quercus	PIE074		chene_16_09_2008_reconstruct_CL9715_CT15801	CL9715_CT15801	1137	(agtaat)3.17	3.17	1076	1094	agtaatagtaatagtaata	19	0.000	mreps		GTTCAGTGGGTTTGGAATCA		GAGAGAGTGGTGATGGACCAG		101			3PxA4				Schuelke et al,1999													TC58546 similar to UP|Q8NQE3_CORGL Predicted transcriptional regulator, partial
Quercus			chene_16_09_2008_reconstruct_WZ0AQPAG3YL03CM1_1T	Singleton	0	(AGTAAT)3.17	3.17	140	158	AGTAATAGTAATAGTAATA	19	0.000	mreps																										TC56029 similar to GB|AAK55706.1|14190451|AF380625 AT3g02420/F16B3_5 {Arabidopsis thaliana} , partial
Quercus			chene_16_09_2008_reconstruct_WZ0AQPAA10YD23FM1	Singleton	0	(AGTCAC)3.17	3.17	232	250	AGTCACAGTCACAGTCACA	19	0.000	mreps																										A5C9V4_VITVI Putative uncharacterized protein. - Vitis vinifera .
Quercus			chene_16_09_2008_reconstruct_CL9715_CT16418	CL9715_CT16418	1008	(agtccg)3.33	3.33	3	22	agtccgagtccgagtccgag	20	0.000	mreps																										TC58546 similar to UP|Q8NQE3_CORGL Predicted transcriptional regulator, partial
Quercus			chene_16_09_2008_reconstruct_WZ0AQRAP17YB22FM1	Singleton	0	(AGTG)3.25	3.25	407	419	AGTGAGTGAGTGA	13	0.000	mreps
Quercus			chene_16_09_2008_reconstruct_CL3409_CT3869	CL3409_CT3869	1623	(agtt)3.25	3.25	1400	1412	agttagttagtta	13	0.000	mreps
Quercus			chene_16_09_2008_reconstruct_WZ0AQPAE2YI12FM1	Singleton	0	(AGTT)3.50	3.50	420	433	AGTTAGTTAGTTAG	14	0.000	mreps
Quercus			chene_16_09_2008_reconstruct_SSH5gfpl4G05	Singleton	0	(AGTTCC)3.83	3.83	222	244	AGTTCCAGTTCCAGTTCCAGTTC	23	0.000	mreps																										TC75061 weakly similar to UP|APAG_RHIME Protein apaG, partial
Quercus			chene_16_09_2008_reconstruct_WZ0AQRAM3YJ22FM1	Singleton	0	(AGTTG)3.00	3.00	87	101	AGTTGAGTTGAGTTG	15	0.000	mreps
Quercus			chene_16_09_2008_reconstruct_LG0AAD43YM08RM1	Singleton	0	(AGTTG)4.00	4.00	559	578	AGTTGAGTTGAGTTGAGTTG	20	0.000	mreps																										TC73224 similar to UP|Q38M71_SOLTU UDP-glucose:protein transglucosylase-like, partial
Quercus			chene_16_09_2008_reconstruct_CL9715_CT15863	CL9715_CT15863	1639	(agttgg)3.00	3.00	43	60	agttggagttggagttgg	18	0.000	mreps																										TC58546 similar to UP|Q8NQE3_CORGL Predicted transcriptional regulator, partial
Quercus	GOT033		chene_16_09_2008_reconstruct_CL5981_CT6697	CL5981_CT6697		(AT (complex))12	12				NO				AAATCCCAGAGACAGCCTGA		GGGAGTGGTGAGCCTCTGTA		284			3PxA4				Schuelke et al,1999
Quercus	WAG055		chene_16_09_2008_reconstruct_CL9189_CT10678	CL9189_CT10678		(AT)?	?				NO				TCAACCAACCCAAAACAACC		TTCCATTCTGAGCTCCGTTC		294			3PxA4				Schuelke et al,1999
Quercus	PIE013		chene_16_09_2008_reconstruct_CL8920_CT10357	CL8920_CT10357		(AT)10	10				5				TGGTGTAGTGAAGGAACAAATAAAA		CAGGAAGCTGTGACATGATGA		230			3PxA4			87	Schuelke et al,1999	5
Quercus	PIE264		chene_16_09_2008_reconstruct_CL1824_CT2133	CL1824_CT2133		(AT)10	10				9				GCGCAGAGTCAGAGTTCCTT		ACGAGAATCAAGCGCAAAAT		200			3PxA4			81	Schuelke et al,1999	9
Quercus	GOT032		chene_16_09_2008_reconstruct_CL7598_CT11556	CL7598_CT11556		(AT)10	10				12				TTACAGCCATTCCCTTTGCT		AGACGAGGCTGAGCAAGTGT		143			3PxA4			45	Schuelke et al,1999	12
Quercus	WAG072		chene_16_09_2008_reconstruct_CL9240_CT10738_CN9279	CL9240_CT10738_CN9279		(AT)10	10				NO				AGATCCCGATTTTGACAACC		TGTACGAGATCAAGAGCCCC		182			3PxA4			14	Schuelke et al,1999
Quercus			chene_16_09_2008_reconstruct_LG0AAA9YN16RM1	Singleton	0	(AT)10.00	10.00	170	189	ATATATATATATATATATAT	20	0.000	mreps																										DN490333
Quercus			chene_16_09_2008_reconstruct_CL9715_CT14019	CL9715_CT14019	1101	(at)10.00	10.00	450	469	atatatatatatatatatat	20	0.000	mreps																										TC58546 similar to UP|Q8NQE3_CORGL Predicted transcriptional regulator, partial
Quercus			chene_16_09_2008_reconstruct_CL9715_CT14123	CL9715_CT14123	1206	(at)10.00	10.00	88	107	atatatatatatatatatat	20	0.000	mreps																										TC58546 similar to UP|Q8NQE3_CORGL Predicted transcriptional regulator, partial
Quercus			chene_16_09_2008_reconstruct_LG0AAC2YA11RM1	Singleton	0	(AT)10.50	10.50	242	262	ATATATATATATATATATATA	21	0.000	mreps
Quercus			chene_16_09_2008_reconstruct_WZ0AQRAP23YE16FM1	Singleton	0	(AT)10.50	10.50	437	457	ATATATATATATATATATATA	21	0.000	mreps
Quercus			chene_16_09_2008_reconstruct_LG0AAD16YI19RM1	Singleton	0	(AT)10.50	10.50	231	251	ATATATATATATATATATATA	21	0.000	mreps
Quercus			chene_16_09_2008_reconstruct_LG0AAB8YJ21RM1	Singleton	0	(AT)10.50	10.50	140	160	ATATATATATATATATATATA	21	0.000	mreps
Quercus			chene_16_09_2008_reconstruct_WZ0AQRAP7YJ08FM1	Singleton	0	(AT)10.50	10.50	145	165	ATATATATATATATATATATA	21	0.000	mreps
Quercus			chene_16_09_2008_reconstruct_CL9715_CT15538	CL9715_CT15538	1225	(at)10.50	10.50	1069	1089	atatatatatatatatatata	21	0.000	mreps																										TC58546 similar to UP|Q8NQE3_CORGL Predicted transcriptional regulator, partial
Quercus			chene_16_09_2008_reconstruct_LG0AAA17YN16RM1	Singleton	0	(AT)10.50	10.50	552	572	ATATATATATATATATATATA	21	0.000	mreps
Quercus	PIE252		chene_16_09_2008_reconstruct_CL9715_CT16273	CL9715_CT16273		(AT)11	11				NO	no assignation			GAGGATATTATCAATTGCAGCTC		TTCCAACTGAGTGAGCCTAGC		115			3PxA4				Schuelke et al,1999
Quercus	FIR046		chene_16_09_2008_reconstruct_CL8612_CT12241	CL8612_CT12241		(at)11	11				8				GTTTTGGGGCATTTTGTGAC		GGCTAGTCTAGTGTGGGGCTTT		215			3PxA4			46	Schuelke et al,1999	3
Quercus	VIT040		chene_16_09_2008_reconstruct_CL6792_CT11531	CL6792_CT11531		(AT)11	11				NO				AATGCCTCCACCTTCACAAG		CTGCACACGCAAAACTCAAT		168
Quercus	POR035		chene_16_09_2008_reconstruct_CL3118_CT3543	CL3118_CT3543		(at)11	11				NO				GCGGGCAGGTTTGGTCTAT		CACAACAACAACCTGTGCTG		199
Quercus	PIE146		chene_16_09_2008_reconstruct_LG0AAA12YE03RM1	LG0AAA12YE03RM1		(AT)11	11				NO				TGAATTGAGGAAATGTTTTATGG		CCGTTTCGGGTTTACCACTA		142			3PxA4				Schuelke et al,1999
Quercus	VIT036		chene_16_09_2008_reconstruct_CL5337_CT5981_CN5356	CL5337_CT5981_CN5356		(AT)11	11				5				TCTTCCTTGTAAGCCTCTACGC		TCCCAAACGCAATAATTGAA		166
Quercus	GOT027		chene_16_09_2008_reconstruct_CL9715_CT16011	CL9715_CT16011		(AT)11	11				NO				TGGGTCAATACATTCTTCACCTAT		GCACCTTACCCAGGCATAGA		281			3PxA4				Schuelke et al,1999
Quercus	PIE139		chene_16_09_2008_reconstruct_LG0AAC11YO07RM1	LG0AAC11YO07RM1		(AT)11	11				NO				CATATTAGCCTGTGTGGATAAC		AATGGAGCATAAAAATACTCAAAATAG		180			3PxA4				Schuelke et al,1999
Quercus			chene_16_09_2008_reconstruct_WZ0AQPAC1YK21CM1	Singleton	0	(AT)11.00	11.00	110	131	ATATATATATATATATATATAT	22	0.000	mreps																										TC60820 similar to UP|Q2R114_ORYSA Oxidoreductase, zinc-binding dehydrogenase family, partial
Quercus			chene_16_09_2008_reconstruct_WZ0AQPAB10YC19CM1	Singleton	0	(AT)11.00	11.00	99	120	ATATATATATATATATATATAT	22	0.000	mreps
Quercus			chene_16_09_2008_reconstruct_LG0AAD50YK13RM1	Singleton	0	(AT)11.00	11.00	52	73	ATATATATATATATATATATAT	22	0.000	mreps																										TC48746 similar to UP|Q68G88_9ROSA Root-specific metal transporter, partial
Quercus			chene_16_09_2008_reconstruct_WZ0AQRAQ21YN05FM1	Singleton	0	(AT)11.00	11.00	700	721	ATATATATATATATATATATAT	22	0.000	mreps																										TC60799
Quercus	PIE153		chene_16_09_2008_reconstruct_LG0AAA1YM07RM1	Singleton	0	(AT)11.00	11.00	243	264	ATATATATATATATATATATAT	22	0.000	mreps		TTCTGTGGTAGTATGAAAATCTCAA		GATGCCATACACATAAGCATGA		207			3PxA4				Schuelke et al,1999
Quercus			chene_16_09_2008_reconstruct_LG0AAD40YE08RM1	Singleton	0	(AT)11.00	11.00	278	299	ATATATATATATATATATATAT	22	0.000	mreps
Quercus			chene_16_09_2008_reconstruct_LG0AAA12YE03RM1_1A	Singleton	0	(AT)11.00	11.00	200	221	ATATATATATATATATATATAT	22	0.000	mreps
Quercus			chene_16_09_2008_reconstruct_WZ0AQRAP20YC19FM1	Singleton	0	(AT)11.00	11.00	65	86	ATATATATATATATATATATAT	22	0.000	mreps
Quercus			chene_16_09_2008_reconstruct_LG0AAB15YM14RM1	Singleton	0	(AT)11.00	11.00	443	464	ATATATATATATATATATATAT	22	0.000	mreps
Quercus			chene_16_09_2008_reconstruct_WZ0AQPAA11YG18FM1	Singleton	0	(AT)11.00	11.00	239	260	ATATATATATATATATATATAT	22	0.000	mreps
Quercus			chene_16_09_2008_reconstruct_WZ0AQPAB4YB13CM1	Singleton	0	(AT)11.00	11.00	332	353	ATATATATATATATATATATAT	22	0.000	mreps
Quercus	PIE152		chene_16_09_2008_reconstruct_CL9715_CT16286	CL9715_CT16286	1372	(at)11.00	11.00	989	1010	atatatatatatatatatatat	22	0.000	mreps		TGTACCTCTTTCCTCTCTCTAAAACT		GAATTTCTAAACCACTAGCATTGAC		247			3PxA4			30	Schuelke et al,1999	2												TC58546 similar to UP|Q8NQE3_CORGL Predicted transcriptional regulator, partial
Quercus			chene_16_09_2008_reconstruct_CL9715_CT14979	CL9715_CT14979	739	(at)11.00	11.00	416	437	atatatatatatatatatatat	22	0.000	mreps																										TC58546 similar to UP|Q8NQE3_CORGL Predicted transcriptional regulator, partial
Quercus			chene_16_09_2008_reconstruct_LG0AAB3YG12RM1	Singleton	0	(AT)11.50	11.50	285	307	ATATATATATATATATATATATA	23	0.000	mreps																										A7PHU2_VITVI Chromosome chr13 scaffold_17, whole genome shotgun sequence. - Vitis vinifera .
Quercus	PIE239		chene_16_09_2008_reconstruct_CL586_CT732	CL586_CT732		(AT)12	12				NO				CAACAAATGGCTCAACAGTG		CCCATTTGGTAGCAAAGAGTC		95			3PxA4				Schuelke et al,1999
Quercus	GOT044		chene_16_09_2008_reconstruct_CL8656_CT12281	CL8656_CT12281		(AT)12	12				NO				TCCCATTGAAGTCACGGTTAG		AATGAAAAGACAAATGGAGATGTT		178			3PxA4				Schuelke et al,1999
Quercus	PIE011		chene_16_09_2008_reconstruct_CL1463_CT1735	CL1463_CT1735		(AT)12	12				NO				CACCAAAAATTTCTTCGCTTATG		TGAGCTACAAGGTTTACATCCCTA		230			3PxA4				Schuelke et al,1999
Quercus			chene_16_09_2008_reconstruct_LG0AAC4YJ11RM1_2A	Singleton	0	(AT)12.00	12.00	309	332	ATATATATATATATATATATATAT	24	0.000	mreps
Quercus			chene_16_09_2008_reconstruct_WZ0AQPAC6YH18CM1	Singleton	0	(AT)12.00	12.00	289	312	ATATATATATATATATATATATAT	24	0.000	mreps
Quercus			chene_16_09_2008_reconstruct_WZ0AQRAQ27YO18FM1	Singleton	0	(AT)12.00	12.00	283	306	ATATATATATATATATATATATAT	24	0.000	mreps																										CK093139
Quercus			chene_16_09_2008_reconstruct_WZ0AQRAQ17YC08FM1	Singleton	0	(AT)12.00	12.00	181	204	ATATATATATATATATATATATAT	24	0.000	mreps
Quercus			chene_16_09_2008_reconstruct_LG0AAD51YI19RM1_2A	Singleton	0	(AT)12.00	12.00	151	174	ATATATATATATATATATATATAT	24	0.000	mreps
Quercus			chene_16_09_2008_reconstruct_WZ0AQRAP23YI13FM1	Singleton	0	(AT)12.00	12.00	201	224	ATATATATATATATATATATATAT	24	0.000	mreps
Quercus			chene_16_09_2008_reconstruct_CL9715_CT13168	CL9715_CT13168	1100	(at)12.00	12.00	62	85	atatatatatatatatatatatat	24	0.000	mreps																										TC58546 similar to UP|Q8NQE3_CORGL Predicted transcriptional regulator, partial
Quercus			chene_16_09_2008_reconstruct_LG0AAB22YP12RM1	Singleton	0	(AT)12.00	12.00	219	242	ATATATATATATATATATATATAT	24	0.000	mreps
Quercus	PIE164		chene_16_09_2008_reconstruct_LG0AAD10YC11RM1	Singleton	0	(AT)12.00	12.00	319	342	ATATATATATATATATATATATAT	24	0.000	mreps		CCAGCCCTGCTTATTTTCAG		TGTTTGGGGGACTTTTCTTG		235			3PxA4			32	Schuelke et al,1999	7
Quercus			chene_16_09_2008_reconstruct_WZ0AQRAP26YJ15FM1	Singleton	0	(AT)12.00	12.00	104	127	ATATATATATATATATATATATAT	24	0.000	mreps																										Q84VX9_ARATH At4g08320 . - Arabidopsis thaliana .
Quercus			chene_16_09_2008_reconstruct_WZ0AQPAA8YJ11FM1	Singleton	0	(AT)12.50	12.50	120	144	ATATATATATATATATATATATATA	25	0.000	mreps
Quercus	PIE101		chene_16_09_2008_reconstruct_CL895_CT1094_CN1023	CL895_CT1094_CN1023		(AT)13	13				8				GCGACAGTCACAATTAAGCTAC		CACCCAATTTTCAATCTGTG		150			3PxA4			34	Schuelke et al,1999	8
Quercus	GOT021		chene_16_09_2008_reconstruct_CL594_CT740	CL594_CT740		(AT)13	13				3				AGAAAGTTCCAGGGAAAGCA		CTTCGTCCCCAGTTGAATGT		113			3PxA4			44	Schuelke et al,1999	3
Quercus	VIT144		chene_16_09_2008_reconstruct_CL7254_CT8101	CL7254_CT8101		(AT)13	13				NO				AGGCAGCCTCTCCTACCAAG		ACTGCAAGGACCAAGATGCT		173
Quercus	PIE014		chene_16_09_2008_reconstruct_CL9715_CT14153	CL9715_CT14153		(AT)13	13				7				AACAACCAAAATCGATACATGAAA		GTAGCTGCCGCTTGAGATTG		230			3PxA4			82	Schuelke et al,1999	7
Quercus			chene_16_09_2008_reconstruct_LG0AAA13YJ14RM1	Singleton	0	(AT)13.00	13.00	380	405	ATATATATATATATATATATATATAT	26	0.000	mreps																										A7PDW1_VITVI Chromosome chr11 scaffold_13, whole genome shotgun sequence. - Vitis vinifera .
Quercus			chene_16_09_2008_reconstruct_WZ0AQRAQ16YP12FM1	Singleton	0	(AT)13.00	13.00	291	316	ATATATATATATATATATATATATAT	26	0.000	mreps																										CU459221.1 Vitis vinifera - Vitis vinifera hypothetical protein
Quercus			chene_16_09_2008_reconstruct_WZ0AQRAP3YK14FM1_3T	Singleton	0	(AT)13.00	13.00	169	194	ATATATATATATATATATATATATAT	26	0.000	mreps
Quercus			chene_16_09_2008_reconstruct_WZ0AQRAP10YG08FM1	Singleton	0	(AT)13.00	13.00	73	98	ATATATATATATATATATATATATAT	26	0.000	mreps																										A5BH62_VITVI Putative uncharacterized protein. - Vitis vinifera .
Quercus			chene_16_09_2008_reconstruct_LG0AAC26YG19RM1	Singleton	0	(AT)13.00	13.00	217	242	ATATATATATATATATATATATATAT	26	0.000	mreps																										TC46798 weakly similar to UP|Q6V9S3_ORYSA RPE1 protein, partial
Quercus			chene_16_09_2008_reconstruct_WZ0AQRAP20YI05FM1	Singleton	0	(AT)13.00	13.00	329	354	ATATATATATATATATATATATATAT	26	0.000	mreps
Quercus			chene_16_09_2008_reconstruct_LG0AAD36YF17RM1	Singleton	0	(AT)13.00	13.00	614	639	ATATATATATATATATATATATATAT	26	0.000	mreps
Quercus			chene_16_09_2008_reconstruct_WZ0AQRAP17YM24FM1	Singleton	0	(AT)13.00	13.00	241	266	ATATATATATATATATATATATATAT	26	0.000	mreps
Quercus			chene_16_09_2008_reconstruct_WZ0AQRAP20YC19FM1	Singleton	0	(AT)13.00	13.00	200	225	ATATATATATATATATATATATATAT	26	0.000	mreps
Quercus			chene_16_09_2008_reconstruct_LG0AAC30YJ17RM1	Singleton	0	(AT)13.00	13.00	245	270	ATATATATATATATATATATATATAT	26	0.000	mreps
Quercus			chene_16_09_2008_reconstruct_WZ0AQPAB7YH06FM1	Singleton	0	(AT)13.00	13.00	377	402	ATATATATATATATATATATATATAT	26	0.000	mreps
Quercus			chene_16_09_2008_reconstruct_WZ0AQRAQ7YC09FM1	Singleton	0	(AT)13.50	13.50	356	382	ATATATATATATATATATATATATATA	27	0.000	mreps																										Q39399_BETVE MADS3 protein. - Betula verrucosa .
Quercus			chene_16_09_2008_reconstruct_LG0AAB23YE14RM1	Singleton	0	(AT)13.50	13.50	514	540	ATATATATATATATATATATATATATA	27	0.000	mreps
Quercus			chene_16_09_2008_reconstruct_LG0AAD35YO20RM1	Singleton	0	(AT)13.50	13.50	153	179	ATATATATATATATATATATATATATA	27	0.000	mreps																										TC58571 homologue to UP|Q7VCP2_PROMA Predicted membrane protein, partial
Quercus			chene_16_09_2008_reconstruct_WZ0AQRAQ15YE07FM1	Singleton	0	(AT)13.50	13.50	244	270	ATATATATATATATATATATATATATA	27	0.000	mreps
Quercus	VIT119		chene_16_09_2008_reconstruct_LG0AAD30YM04RM1	LG0AAD30YM04RM1		(AT)14	14				NO				TTGAATCCCTGAAATCTCAACA		TTTTTGAAAGCTAGAGGCATGT		159			3PxA4			14	Schuelke et al,1999
Quercus			chene_16_09_2008_reconstruct_WZ0AQRAP10YK07FM1	Singleton	0	(AT)14.00	14.00	677	704	ATATATATATATATATATATATATATAT	28	0.000	mreps
Quercus	FIR073		chene_16_09_2008_reconstruct_CL9715_CT15319	CL9715_CT15319	1194	(at)14.00	14.00	64	91	atatatatatatatatatatatatatat	28	0.000	mreps		TCGCTGAGAAAAGAAACAAAAA		GAATTTCTGGGAAAGCGTGA		170			3PxA4			44	Schuelke et al,1999	3												TC58546 similar to UP|Q8NQE3_CORGL Predicted transcriptional regulator, partial
Quercus			chene_16_09_2008_reconstruct_LG0AAD37YB04RM1	Singleton	0	(AT)14.00	14.00	344	371	ATATATATATATATATATATATATATAT	28	0.000	mreps
Quercus			chene_16_09_2008_reconstruct_LG0AAB11YD20RM1	Singleton	0	(AT)14.00	14.00	142	169	ATATATATATATATATATATATATATAT	28	0.000	mreps
Quercus			chene_16_09_2008_reconstruct_LG0AAD25YL04RM1	Singleton	0	(AT)14.00	14.00	218	245	ATATATATATATATATATATATATATAT	28	0.000	mreps
Quercus			chene_16_09_2008_reconstruct_WZ0AQPAB10YD15FM1	Singleton	0	(AT)14.00	14.00	579	606	ATATATATATATATATATATATATATAT	28	0.000	mreps																										Q8GTR0_CITUN Sugar transporter. - Citrus unshiu .
Quercus			chene_16_09_2008_reconstruct_LG0AAA12YE03RM1_1A	Singleton	0	(AT)14.50	14.50	393	421	ATATATATATATATATATATATATATATA	29	0.000	mreps
Quercus			chene_16_09_2008_reconstruct_CL9715_CT15008	CL9715_CT15008	2161	(at)14.50	14.50	325	353	atatatatatatatatatatatatatata	29	0.000	mreps																										TC58546 similar to UP|Q8NQE3_CORGL Predicted transcriptional regulator, partial
Quercus			chene_16_09_2008_reconstruct_CL9715_CT16057	CL9715_CT16057	760	(at)14.50	14.50	121	149	atatatatatatatatatatatatatata	29	0.000	mreps																										TC58546 similar to UP|Q8NQE3_CORGL Predicted transcriptional regulator, partial
Quercus	GOT043		chene_16_09_2008_reconstruct_CL2421_CT2789	CL2421_CT2789		(AT)15	15				NO				ACACGCACGTAGGAGCTAGG		GTTGCTGCTTGGTGTTGCTA		193			3PxA4				Schuelke et al,1999
Quercus	PIE147		chene_16_09_2008_reconstruct_CL9715_CT14211	CL9715_CT14211		(AT)15	15				NO				CGGTTGCGAGGTAAGTAGC		CCCCAACTGCAATACCAAAT		233			3PxA4				Schuelke et al,1999
Quercus	PIE275		chene_16_09_2008_reconstruct_CL8450_CT11842	CL8450_CT11842		(AT)15	15				11				GCAGCAATACCAACACAATGA		GGAGCAGATAAGCTTCCCTTT		180			3PxA4			87	Schuelke et al,1999	11
Quercus	PIE007		chene_16_09_2008_reconstruct_CL9715_CT14968	CL9715_CT14968		(AT)15	15				NO				TAATCCAACGTCGGGAGAAA		GCTGCACTTCCTTCCCAGTA		180			3PxA4				Schuelke et al,1999
Quercus			chene_16_09_2008_reconstruct_LG0AAD43YH17RM1	Singleton	0	(AT)15.00	15.00	178	207	ATATATATATATATATATATATATATATAT	30	0.000	mreps
Quercus			chene_16_09_2008_reconstruct_WZ0AQRAP3YD08FM1	Singleton	0	(AT)15.00	15.00	516	545	ATATATATATATATATATATATATATATAT	30	0.000	mreps																										A7P7C4_VITVI Chromosome chr9 scaffold_7, whole genome shotgun sequence. - Vitis vinifera .
Quercus			chene_16_09_2008_reconstruct_LG0AAD46YI16RM1	Singleton	0	(AT)15.00	15.00	97	126	ATATATATATATATATATATATATATATAT	30	0.000	mreps
Quercus			chene_16_09_2008_reconstruct_WZ0AQRAP22YK10FM1	Singleton	0	(AT)15.50	15.50	78	108	ATATATATATATATATATATATATATATATA	31	0.000	mreps																										TC43982 similar to UP|Q6L4A7_SOLDE Expressed protein, partial
Quercus			chene_16_09_2008_reconstruct_LG0AAD4YA20RM1_2T	Singleton	0	(AT)16	16	356	389	ATATATATATATGTATATATATATATATATATAT	34	0.000	mreps																											merged SSRs : (AT)6.00ZZ(TA)10.50
Quercus			chene_16_09_2008_reconstruct_WZ0AQRAQ18YK07FM1	Singleton	0	(AT)16.00	16.00	207	238	ATATATATATATATATATATATATATATATAT	32	0.000	mreps
Quercus			chene_16_09_2008_reconstruct_CL9715_CT16496	CL9715_CT16496	1057	(at)16.50	16.50	310	342	atatatatatatatatatatatatatatatata	33	0.000	mreps																										TC58546 similar to UP|Q8NQE3_CORGL Predicted transcriptional regulator, partial
Quercus			chene_16_09_2008_reconstruct_LG0AAC11YA17RM1	Singleton	0	(AT)17	17	411	449	ATATATATATATATATATATAGGGTAATATATATATATA	39	0.000	mreps																										A7PPJ1_VITVI Chromosome chr8 scaffold_23, whole genome shotgun sequence. - Vitis vinifera .	merged SSRs : (AT)10.50ZZZZZZ(AT)6.50
Quercus	POR036		chene_16_09_2008_reconstruct_CL8450_CT11793	CL8450_CT11793		(at)18	18				NO				TCGGTCCGAAAACACAATTA		GAAAATGGATAGACAAAGCCTCA		155			3PxA4				Schuelke et al,1999
Quercus	PIE149		chene_16_09_2008_reconstruct_LG0AAA16YD10RM1	Singleton	0	(AT)18.00	18.00	608	643	ATATATATATATATATATATATATATATATATATAT	36	0.000	mreps		ATTTTGTTCCAATCACATCAGA		TCGCCTGTCTTCAAATTATGTC		199			3PxA4			42	Schuelke et al,1999	8
Quercus	WAG049		chene_16_09_2008_reconstruct_CL352_CT446	CL352_CT446		(AT)19	19				NO				GCAGAAAATGTGCAAGAGGG		ACCAACACAACCAAGCAAGG		185			3PxA4				Schuelke et al,1999
Quercus	PIE238		chene_16_09_2008_reconstruct_CL344_CT11278	CL344_CT11278		(AT)19	19				1				CTTTGGTAGCATTCCTGTGC		TTCCCCCATTTGTGCTAAAC		203			3PxA4			39	Schuelke et al,1999	1
Quercus			chene_16_09_2008_reconstruct_LG0AAC23YO22RM1	Singleton	0	(AT)19.00	19.00	389	426	ATATATATATATATATATATATATATATATATATATAT	38	0.000	mreps																										TC52945 similar to RF|NP_564333.1|18397204|NM_102709 CAD1 {Arabidopsis thaliana} , partial
Quercus			chene_16_09_2008_reconstruct_WZ0AQRAP22YO24FM1	Singleton	0	(AT)20.00	20.00	287	326	ATATATATATATATATATATATATATATATATATATATAT	40	0.000	mreps																										Q9FJZ7_ARATH Genomic DNA, chromosome 5, TAC clone:K1F13. - Arabidopsis thaliana .
Quercus			chene_16_09_2008_reconstruct_LG0AAD23YO02RM1	Singleton	0	(AT)20.00	20.00	141	180	ATATATATATATATATATATATATATATATATATATATAT	40	0.000	mreps
Quercus			chene_16_09_2008_reconstruct_LG0AAD12YL11RM1_1A	Singleton	0	(AT)5.50	5.50	126	136	ATATATATATA	11	0.000	mreps
Quercus			chene_16_09_2008_reconstruct_LG0AAD43YL06RM1	Singleton	0	(AT)5.50	5.50	352	362	ATATATATATA	11	0.000	mreps
Quercus			chene_16_09_2008_reconstruct_LG0AAD25YB16RM1	Singleton	0	(AT)5.50	5.50	72	82	ATATATATATA	11	0.000	mreps
Quercus			chene_16_09_2008_reconstruct_LG0AAD25YD12RM1_1X	Singleton	0	(AT)5.50	5.50	116	126	ATATATATATA	11	0.000	mreps
Quercus			chene_16_09_2008_reconstruct_CL9715_CT15882	CL9715_CT15882	754	(at)5.50	5.50	202	212	atatatatata	11	0.000	mreps																										TC58546 similar to UP|Q8NQE3_CORGL Predicted transcriptional regulator, partial
Quercus			chene_16_09_2008_reconstruct_WZ0AQRAQ25YK09FM1	Singleton	0	(AT)5.50	5.50	635	645	ATATATATATA	11	0.000	mreps
Quercus			chene_16_09_2008_reconstruct_LG0AAC9YG24RM1	Singleton	0	(AT)5.50	5.50	514	524	ATATATATATA	11	0.000	mreps																										A5B4B7_VITVI Putative uncharacterized protein. - Vitis vinifera .
Quercus			chene_16_09_2008_reconstruct_WZ0AQPAE1YN14FM1	Singleton	0	(AT)5.50	5.50	181	191	ATATATATATA	11	0.000	mreps																										TC62863 homologue to UP|SAR1A_ARATH GTP-binding protein SAR1A, complete
Quercus			chene_16_09_2008_reconstruct_LG0AAD11YI13RM1	Singleton	0	(AT)5.50	5.50	101	111	ATATATATATA	11	0.000	mreps
Quercus			chene_16_09_2008_reconstruct_CL9715_CT16218	CL9715_CT16218	809	(at)5.50	5.50	229	239	atatatatata	11	0.000	mreps																										TC58546 similar to UP|Q8NQE3_CORGL Predicted transcriptional regulator, partial
Quercus			chene_16_09_2008_reconstruct_CL9715_CT13684	CL9715_CT13684	944	(at)5.50	5.50	425	435	atatatatata	11	0.000	mreps																										TC58546 similar to UP|Q8NQE3_CORGL Predicted transcriptional regulator, partial
Quercus			chene_16_09_2008_reconstruct_LG0AAD20YI22RM1	Singleton	0	(AT)5.50	5.50	420	430	ATATATATATA	11	0.000	mreps
Quercus			chene_16_09_2008_reconstruct_WZ0AQPAD2YI16FM1	Singleton	0	(AT)5.50	5.50	39	49	ATATATATATA	11	0.000	mreps
Quercus			chene_16_09_2008_reconstruct_WZ0AQPAC15YP19CM1	Singleton	0	(AT)5.50	5.50	231	241	ATATATATATA	11	0.000	mreps
Quercus			chene_16_09_2008_reconstruct_LG0AAD10YE21RM1	Singleton	0	(AT)5.50	5.50	91	101	ATATATATATA	11	0.000	mreps
Quercus			chene_16_09_2008_reconstruct_LG0AAB9YB07RM1_2T	Singleton	0	(AT)5.50	5.50	283	293	ATATATATATA	11	0.000	mreps
Quercus	FIR041		chene_16_09_2008_reconstruct_CL9715_CT14266	CL9715_CT14266		(at)6	6				NO	no assignation			TTAGCAATGGGAAATCAATCA		CAAGACATTTGGTCTTTTGTGC		170			3PxA4			46	Schuelke et al,1999	6
Quercus	FIR035		chene_16_09_2008_reconstruct_CL4150_CT4690	CL4150_CT4690		(at)6	6				5				GCTAAGGTTCCGTGTTCCAA		GGCCAGCAACTAAACCAAGA		170			3PxA4			46	Schuelke et al,1999	9
Quercus			chene_16_09_2008_reconstruct_CL9715_CT13496	CL9715_CT13496	758	(at)6.00	6.00	55	66	atatatatatat	12	0.000	mreps																										TC58546 similar to UP|Q8NQE3_CORGL Predicted transcriptional regulator, partial
Quercus			chene_16_09_2008_reconstruct_CL3517_CT3984	CL3517_CT3984	709	(at)6.00	6.00	305	316	atatatatatat	12	0.000	mreps																										A6WZB6_OCHA4 Putative glutathione S-transferase. - Ochrobactrum anthropi .
Quercus			chene_16_09_2008_reconstruct_LG0AAD27YK08RM1_1X	Singleton	0	(AT)6.00	6.00	40	51	ATATATATATAT	12	0.000	mreps																										A5C848_VITVI Putative uncharacterized protein. - Vitis vinifera .
Quercus			chene_16_09_2008_reconstruct_WZ0AQRAP18YO13FM1	Singleton	0	(AT)6.00	6.00	321	332	ATATATATATAT	12	0.000	mreps																										CU459231.1 Vitis vinifera - Vitis vinifera hypothetical protein
Quercus			chene_16_09_2008_reconstruct_WZ0AQRAP7YA17FM1	Singleton	0	(AT)6.00	6.00	417	428	ATATATATATAT	12	0.000	mreps																										TC58091
Quercus			chene_16_09_2008_reconstruct_LG0AAD26YM15RM1_2T	Singleton	0	(AT)6.00	6.00	119	130	ATATATATATAT	12	0.000	mreps
Quercus			chene_16_09_2008_reconstruct_LG0AAD51YP02RM1	Singleton	0	(AT)6.00	6.00	341	352	ATATATATATAT	12	0.000	mreps
Quercus			chene_16_09_2008_reconstruct_CL4363_CT4912	CL4363_CT4912	762	(at)6.00	6.00	20	31	atatatatatat	12	0.000	mreps
Quercus			chene_16_09_2008_reconstruct_CL9715_CT16252	CL9715_CT16252	953	(at)6.00	6.00	20	31	atatatatatat	12	0.000	mreps																										TC58546 similar to UP|Q8NQE3_CORGL Predicted transcriptional regulator, partial
Quercus			chene_16_09_2008_reconstruct_LG0AAD2YJ23RM1	Singleton	0	(AT)6.00	6.00	88	99	ATATATATATAT	12	0.000	mreps
Quercus			chene_16_09_2008_reconstruct_WZ0AQRAP11YD23FM1	Singleton	0	(AT)6.00	6.00	82	93	ATATATATATAT	12	0.000	mreps
Quercus			chene_16_09_2008_reconstruct_CL9715_CT13297	CL9715_CT13297	843	(at)6.00	6.00	139	150	atatatatatat	12	0.000	mreps																										TC58546 similar to UP|Q8NQE3_CORGL Predicted transcriptional regulator, partial
Quercus			chene_16_09_2008_reconstruct_CL9715_CT14886	CL9715_CT14886	1219	(at)6.00	6.00	151	162	atatatatatat	12	0.000	mreps																										TC58546 similar to UP|Q8NQE3_CORGL Predicted transcriptional regulator, partial
Quercus			chene_16_09_2008_reconstruct_CL8461_CT11915	CL8461_CT11915	1221	(at)6.00	6.00	37	48	atatatatatat	12	0.000	mreps																										TC52687 similar to RF|NP_850754.1|30679562|NM_180423 catalytic/ hydrolase {Arabidopsis thaliana} , partial
Quercus			chene_16_09_2008_reconstruct_WZ0AQPAA5YH14FM1	Singleton	0	(AT)6.00	6.00	132	143	ATATATATATAT	12	0.000	mreps
Quercus			chene_16_09_2008_reconstruct_CL9715_CT14523	CL9715_CT14523	614	(at)6.50	6.50	387	399	atatatatatata	13	0.000	mreps																										TC58546 similar to UP|Q8NQE3_CORGL Predicted transcriptional regulator, partial
Quercus			chene_16_09_2008_reconstruct_CL9715_CT14014	CL9715_CT14014	1653	(at)6.50	6.50	847	859	atatatatatata	13	0.000	mreps																										TC58546 similar to UP|Q8NQE3_CORGL Predicted transcriptional regulator, partial
Quercus			chene_16_09_2008_reconstruct_LG0AAD10YL08RM1	Singleton	0	(AT)6.50	6.50	87	99	ATATATATATATA	13	0.000	mreps
Quercus			chene_16_09_2008_reconstruct_CL9715_CT14979	CL9715_CT14979	739	(at)6.50	6.50	695	707	atatatatatata	13	0.000	mreps																										TC58546 similar to UP|Q8NQE3_CORGL Predicted transcriptional regulator, partial
Quercus			chene_16_09_2008_reconstruct_WZ0AQRAL2YK05FM1	Singleton	0	(AT)6.50	6.50	574	586	ATATATATATATA	13	0.000	mreps
Quercus			chene_16_09_2008_reconstruct_CL9715_CT14476	CL9715_CT14476	728	(at)6.50	6.50	148	160	atatatatatata	13	0.000	mreps																										TC58546 similar to UP|Q8NQE3_CORGL Predicted transcriptional regulator, partial
Quercus			chene_16_09_2008_reconstruct_LG0AAB15YK03RM1	Singleton	0	(AT)6.50	6.50	71	83	ATATATATATATA	13	0.000	mreps
Quercus			chene_16_09_2008_reconstruct_LG0AAB23YP23RM1	Singleton	0	(AT)6.50	6.50	30	42	ATATATATATATA	13	0.000	mreps																										A7QIZ9_VITVI Chromosome chr2 scaffold_105, whole genome shotgun sequence. - Vitis vinifera .
Quercus	VIT115		chene_16_09_2008_reconstruct_CL1322_CT1583	CL1322_CT1583		(AT)7	7				NO				TTTGCAAGATTGAAGTAATTCTCCT		CCCTGCTCAAGATGTTCTACTG		165			3PxA4			14	Schuelke et al,1999											0	0	0	0
Quercus			chene_16_09_2008_reconstruct_CL9715_CT16601	CL9715_CT16601	953	(at)7.00	7.00	294	307	atatatatatatat	14	0.000	mreps																										TC58546 similar to UP|Q8NQE3_CORGL Predicted transcriptional regulator, partial
Quercus			chene_16_09_2008_reconstruct_LG0AAD7YF01RM1_1X	Singleton	0	(AT)7.00	7.00	298	311	ATATATATATATAT	14	0.000	mreps																										DT492214
Quercus			chene_16_09_2008_reconstruct_LG0AAA11YE06RM1	Singleton	0	(AT)7.00	7.00	539	552	ATATATATATATAT	14	0.000	mreps
Quercus			chene_16_09_2008_reconstruct_SSH2GFpl4A04	Singleton	0	(AT)7.00	7.00	119	132	ATATATATATATAT	14	0.000	mreps																										A5BWI3_VITVI Putative uncharacterized protein. - Vitis vinifera .
Quercus			chene_16_09_2008_reconstruct_LG0AAD9YN02RM1	Singleton	0	(AT)7.00	7.00	171	184	ATATATATATATAT	14	0.000	mreps
Quercus			chene_16_09_2008_reconstruct_WZ0AQRAP24YP09FM1	Singleton	0	(AT)7.00	7.00	456	469	ATATATATATATAT	14	0.000	mreps																										TC60263 homologue to gb|AF072373.1|AF072373 Glossina morsitans morsitans 16S ribosomal RNA gene, mitochondrial gene for mitochondrial RNA, partial sequence, partial
Quercus			chene_16_09_2008_reconstruct_CL9715_CT12790	CL9715_CT12790	403	(at)7.00	7.00	245	258	atatatatatatat	14	0.000	mreps																										TC58546 similar to UP|Q8NQE3_CORGL Predicted transcriptional regulator, partial
Quercus			chene_16_09_2008_reconstruct_CL9715_CT13952	CL9715_CT13952	885	(at)7.00	7.00	753	766	atatatatatatat	14	0.000	mreps																										TC58546 similar to UP|Q8NQE3_CORGL Predicted transcriptional regulator, partial
Quercus			chene_16_09_2008_reconstruct_CL3021_CT3436	CL3021_CT3436	1315	(at)7.00	7.00	1227	1240	atatatatatatat	14	0.000	mreps																										TC55582 similar to RF|NP_188858.1|15233296|NM_113116 calmodulin binding {Arabidopsis thaliana} , partial
Quercus			chene_16_09_2008_reconstruct_LG0AAC11YN15RM1	Singleton	0	(AT)7.00	7.00	180	193	ATATATATATATAT	14	0.000	mreps
Quercus			chene_16_09_2008_reconstruct_WZ0AQPAA2YL14CM1	Singleton	0	(AT)7.00	7.00	36	49	ATATATATATATAT	14	0.000	mreps																										A5AFY3_VITVI Putative uncharacterized protein. - Vitis vinifera .
Quercus			chene_16_09_2008_reconstruct_LG0AAD45YJ10RM1	Singleton	0	(AT)7.00	7.00	43	56	ATATATATATATAT	14	0.000	mreps
Quercus			chene_16_09_2008_reconstruct_WZ0AQPAB14YM10FM1	Singleton	0	(AT)7.50	7.50	245	259	ATATATATATATATA	15	0.000	mreps
Quercus			chene_16_09_2008_reconstruct_WZ0AQPAA11YL07CM1	Singleton	0	(AT)7.50	7.50	154	168	ATATATATATATATA	15	0.000	mreps
Quercus			chene_16_09_2008_reconstruct_LG0AAC2YA11RM1	Singleton	0	(AT)7.50	7.50	358	372	ATATATATATATATA	15	0.000	mreps
Quercus	WAG071		chene_16_09_2008_reconstruct_CL4282_CT4827_CN4422	CL4282_CT4827_CN4422		(AT)8	8				NO				CAATAATTGCATGGAGGAGTC		TCTTGATTTTGTCACTGCTTG		290			3PxA4			14	Schuelke et al,1999
Quercus	GOT001		chene_16_09_2008_reconstruct_CL253_CT325	CL253_CT325		(AT)8	8				NO				TCTCGAGAAAATCCCTGGAA		CCCCCACAAAACCCTTAGAT		201			3PxA4				Schuelke et al,1999
Quercus			chene_16_09_2008_reconstruct_LG0AAD45YA08RM1_1X	Singleton	0	(AT)8.00	8.00	115	130	ATATATATATATATAT	16	0.000	mreps																										TC58121 similar to UP|Q8H095_ORYSA Expressed protein, partial
Quercus			chene_16_09_2008_reconstruct_WZ0AQRAP8YH18FM1	Singleton	0	(AT)8.00	8.00	576	591	ATATATATATATATAT	16	0.000	mreps
Quercus			chene_16_09_2008_reconstruct_WZ0AQRAP1YN02FM2	Singleton	0	(AT)8.00	8.00	508	523	ATATATATATATATAT	16	0.000	mreps																										TC55800
Quercus			chene_16_09_2008_reconstruct_WZ0AQPAD3YJ11FM1	Singleton	0	(AT)8.00	8.00	235	250	ATATATATATATATAT	16	0.000	mreps
Quercus			chene_16_09_2008_reconstruct_LG0AAA13YF08RM1	Singleton	0	(AT)8.00	8.00	627	642	ATATATATATATATAT	16	0.000	mreps
Quercus			chene_16_09_2008_reconstruct_LG0AAB26YH04RM1	Singleton	0	(AT)8.00	8.00	553	568	ATATATATATATATAT	16	0.000	mreps																										TC72557 similar to RF|NP_197090.2|22326830|NM_121591 catalytic {Arabidopsis thaliana} , partial
Quercus			chene_16_09_2008_reconstruct_WZ0AQRAP16YI07FM1	Singleton	0	(AT)8.00	8.00	663	678	ATATATATATATATAT	16	0.000	mreps																										A7NTP7_VITVI Chromosome chr18 scaffold_1, whole genome shotgun sequence. - Vitis vinifera .
Quercus			chene_16_09_2008_reconstruct_WZ0AQRAP25YM14FM1	Singleton	0	(AT)8.00	8.00	144	159	ATATATATATATATAT	16	0.000	mreps
Quercus			chene_16_09_2008_reconstruct_LG0AAB14YI21RM1	Singleton	0	(AT)8.00	8.00	378	393	ATATATATATATATAT	16	0.000	mreps
Quercus			chene_16_09_2008_reconstruct_WZ0AQRAM3YO05FM1	Singleton	0	(AT)8.00	8.00	178	193	ATATATATATATATAT	16	0.000	mreps
Quercus			chene_16_09_2008_reconstruct_CL9715_CT14696	CL9715_CT14696	934	(at)8.50	8.50	816	832	atatatatatatatata	17	0.000	mreps																										TC58546 similar to UP|Q8NQE3_CORGL Predicted transcriptional regulator, partial
Quercus			chene_16_09_2008_reconstruct_WZ0AQRAQ15YF04FM1	Singleton	0	(AT)8.50	8.50	630	646	ATATATATATATATATA	17	0.000	mreps																										TC81647
Quercus	PIE261		chene_16_09_2008_reconstruct_CL1016_CT1228	CL1016_CT1228		(AT)9	9				NO				ATTTGTTGCTGGGCTTTCAG		AAACCAACAGAAGTGACAGAAAAA		200			3PxA4				Schuelke et al,1999
Quercus	VIT096		chene_16_09_2008_reconstruct_CL2385_CT2749	CL2385_CT2749		(AT)9	9				NO				AAATTTGGGCTCAATTAAATGAATA		TTTGTCCTATAAGCTCTTCAAACTCA		126			3PxA4			14	Schuelke et al,1999											0	0	0	0
Quercus			chene_16_09_2008_reconstruct_LG0AAD9YG03RM1	Singleton	0	(AT)9.00	9.00	327	344	ATATATATATATATATAT	18	0.000	mreps
Quercus			chene_16_09_2008_reconstruct_WZ0AQRAP13YM04FM1	Singleton	0	(AT)9.00	9.00	340	357	ATATATATATATATATAT	18	0.000	mreps																										A7Q8P6_VITVI Chromosome chr5 scaffold_64, whole genome shotgun sequence. - Vitis vinifera .
Quercus			chene_16_09_2008_reconstruct_CL9715_CT16622	CL9715_CT16622	1380	(at)9.50	9.50	123	141	atatatatatatatatata	19	0.000	mreps																										TC58546 similar to UP|Q8NQE3_CORGL Predicted transcriptional regulator, partial
Quercus			chene_16_09_2008_reconstruct_WZ0AQRAP23YM17FM1	Singleton	0	(AT)9.50	9.50	38	56	ATATATATATATATATATA	19	0.000	mreps																										CV244292
Quercus			chene_16_09_2008_reconstruct_WZ0AQRAP19YJ03FM1_1X_1A	Singleton	0	(ATA)4.00	4.00	44	55	ATAATAATAATA	12	0.000	mreps
Quercus			chene_16_09_2008_reconstruct_CL9715_CT15011	CL9715_CT15011	703	(ata)4.00	4.00	126	137	ataataataata	12	0.000	mreps																										TC58546 similar to UP|Q8NQE3_CORGL Predicted transcriptional regulator, partial
Quercus			chene_16_09_2008_reconstruct_CL9715_CT14195	CL9715_CT14195	809	(ata)4.00	4.00	742	753	ataataataata	12	0.000	mreps																										TC58546 similar to UP|Q8NQE3_CORGL Predicted transcriptional regulator, partial
Quercus			chene_16_09_2008_reconstruct_LG0AAC16YD20RM1	Singleton	0	(ATA)4.00	4.00	170	181	ATAATAATAATA	12	0.000	mreps																										O23094_ARATH A_TM018A10.13 protein . - Arabidopsis thaliana .
Quercus			chene_16_09_2008_reconstruct_LG0AAB13YG14RM1	Singleton	0	(ATA)4.00	4.00	152	163	ATAATAATAATA	12	0.000	mreps
Quercus			chene_16_09_2008_reconstruct_LG0AAA11YP10RM1	Singleton	0	(ATA)4.00	4.00	671	682	ATAATAATAATA	12	0.000	mreps																										TC74580 similar to GB|AAL58900.1|18087533|AF462806 AT3g06940/F17A9_9 {Arabidopsis thaliana} , partial
Quercus			chene_16_09_2008_reconstruct_CL9715_CT15988	CL9715_CT15988	882	(ata)4.00	4.00	734	745	ataataataata	12	0.000	mreps																										TC58546 similar to UP|Q8NQE3_CORGL Predicted transcriptional regulator, partial
Quercus			chene_16_09_2008_reconstruct_LG0AAC15YF24RM1	Singleton	0	(ATA)4.33	4.33	330	342	ATAATAATAATAA	13	0.000	mreps
Quercus			chene_16_09_2008_reconstruct_WZ0AQRAP14YB11FM1	Singleton	0	(ATA)4.33	4.33	514	526	ATAATAATAATAA	13	0.000	mreps																										A7QWJ1_VITVI Chromosome chr10 scaffold_204, whole genome shotgun sequence. - Vitis vinifera .
Quercus			chene_16_09_2008_reconstruct_LG0AAD12YL11RM1_1A	Singleton	0	(ATA)4.33	4.33	195	207	ATAATAATAATAA	13	0.000	mreps
Quercus			chene_16_09_2008_reconstruct_CL7617_CT8502	CL7617_CT8502	1411	(ata)4.33	4.33	32	44	ataataataataa	13	0.000	mreps
Quercus			chene_16_09_2008_reconstruct_LG0AAC27YK10RM1	Singleton	0	(ATA)4.33	4.33	127	139	ATAATAATAATAA	13	0.000	mreps
Quercus			chene_16_09_2008_reconstruct_CL9715_CT15480	CL9715_CT15480	652	(ata)4.67	4.67	426	439	ataataataataat	14	0.000	mreps																										TC58546 similar to UP|Q8NQE3_CORGL Predicted transcriptional regulator, partial
Quercus			chene_16_09_2008_reconstruct_WZ0AQRAP9YG19FM1	Singleton	0	(ATA)4.67	4.67	194	207	ATAATAATAATAAT	14	0.000	mreps																										TC85670
Quercus			chene_16_09_2008_reconstruct_LG0AAA8YN18RM1	Singleton	0	(ATA)5.00	5.00	744	758	ATAATAATAATAATA	15	0.000	mreps																										TC47709
Quercus			chene_16_09_2008_reconstruct_WZ0AQPAA11YO18FM1	Singleton	0	(ATA)5.00	5.00	330	344	ATAATAATAATAATA	15	0.000	mreps																										A7Q616_VITVI Chromosome chr14 scaffold_54, whole genome shotgun sequence. - Vitis vinifera .
Quercus			chene_16_09_2008_reconstruct_LG0AAB8YE15RM1	Singleton	0	(ATA)5.33	5.33	232	247	ATAATAATAATAATAA	16	0.000	mreps																										BU886957
Quercus	VIT023		chene_16_09_2008_reconstruct_LGOAAD25YN12RM1	LGOAAD25YN12RM1		(ATA)6	6				5				AATGCGAACGACATGAACAA		CTCTCGTCGGAGACTCAACC		136																		0	0	0	0
Quercus			chene_16_09_2008_reconstruct_LG0AAD9YI17RM1	Singleton	0	(ATA)6.67	6.67	601	620	ATAATAATAATAATAATAAT	20	0.000	mreps
Quercus			chene_16_09_2008_reconstruct_LG0AAC15YF24RM1	Singleton	0	(ATA)7.00	7.00	186	206	ATAATAATAATAATAATAATA	21	0.000	mreps
Quercus			chene_16_09_2008_reconstruct_WZ0AQRAP23YM12FM1	Singleton	0	(ATA)7.00	7.00	85	105	ATAATAATAATAATAATAATA	21	0.000	mreps																										A7Q7P5_VITVI Chromosome chr18 scaffold_61, whole genome shotgun sequence. - Vitis vinifera .
Quercus			chene_16_09_2008_reconstruct_LG0AAA4YL14RM1	Singleton	0	(ATA)7.00	7.00	636	656	ATAATAATAATAATAATAATA	21	0.000	mreps
Quercus			chene_16_09_2008_reconstruct_WZ0AQRAQ15YI19FM1	Singleton	0	(ATA)9.67	9.67	117	145	ATAATAATAATAATAATAATAATAATAAT	29	0.000	mreps																										B0KYV3_GOSBA ABC transporter II-like protein. - Gossypium barbadense .
Quercus			chene_16_09_2008_reconstruct_WZ0AQRAQ20YB07FM1	Singleton	0	(ATAA)3.25	3.25	615	627	ATAAATAAATAAA	13	0.000	mreps
Quercus			chene_16_09_2008_reconstruct_LG0AAD30YI22RM1	Singleton	0	(ATAA)3.25	3.25	567	579	ATAAATAAATAAA	13	0.000	mreps
Quercus			chene_16_09_2008_reconstruct_LG0AAC19YF19RM1	Singleton	0	(ATAA)3.25	3.25	414	426	ATAAATAAATAAA	13	0.000	mreps
Quercus			chene_16_09_2008_reconstruct_WZ0AQRAP19YF03FM1	Singleton	0	(ATAA)3.25	3.25	213	225	ATAAATAAATAAA	13	0.000	mreps
Quercus			chene_16_09_2008_reconstruct_LG0AAD33YM18RM1	Singleton	0	(ATAA)3.50	3.50	130	143	ATAAATAAATAAAT	14	0.000	mreps
Quercus			chene_16_09_2008_reconstruct_CL9715_CT14979	CL9715_CT14979	739	(ataa)4.00	4.00	520	535	ataaataaataaataa	16	0.000	mreps																										TC58546 similar to UP|Q8NQE3_CORGL Predicted transcriptional regulator, partial
Quercus			chene_16_09_2008_reconstruct_LG0AAD25YA07RM1_1X	Singleton	0	(ATAAAA)3.17	3.17	70	88	ATAAAAATAAAAATAAAAA	19	0.000	mreps
Quercus			chene_16_09_2008_reconstruct_SSH2GFpl3B11	Singleton	0	(ATAC)3.50	3.50	178	191	ATACATACATACAT	14	0.000	mreps
Quercus			chene_16_09_2008_reconstruct_WZ0AQPAB8YK02FM1	Singleton	0	(ATAC)4.00	4.00	176	191	ATACATACATACATAC	16	0.000	mreps
Quercus			chene_16_09_2008_reconstruct_WZ0AQPAC9YD22FM1	Singleton	0	(ATAC)4.50	4.50	340	357	ATACATACATACATACAT	18	0.000	mreps
Quercus			chene_16_09_2008_reconstruct_WZ0AQRAQ16YG24FM1	Singleton	0	(ATAC)4.75	4.75	538	556	ATACATACATACATACATA	19	0.000	mreps
Quercus			chene_16_09_2008_reconstruct_CL9715_CT14621	CL9715_CT14621	228	(atac)7.50	7.50	132	161	atacatacatacatacatacatacatacat	30	0.000	mreps																										TC58546 similar to UP|Q8NQE3_CORGL Predicted transcriptional regulator, partial
Quercus			chene_16_09_2008_reconstruct_CL9408_CT10933	CL9408_CT10933	595	(atacca)3.00	3.00	11	28	ataccaataccaatacca	18	0.000	mreps																										DDPS8_ARATH Dehydrodolichyl diphosphate synthase 8 . - Arabidopsis thaliana .
Quercus	FIR121		chene_16_09_2008_reconstruct_CL8839_CT10252	CL8839_CT10252		(ataccc)5	5				NO				GGGCAATGATAGGCTCATGT		CAGGCCAACACAACTTTTCA		207			3PxA4				Schuelke et al,1999
Quercus			chene_16_09_2008_reconstruct_WZ0AQRAP16YG04FM1	Singleton	0	(ATACTG)5.50	5.50	666	698	ATACTGATACTGATACTGATACTGATACTGATA	33	0.000	mreps
Quercus			chene_16_09_2008_reconstruct_CL9715_CT13161	CL9715_CT13161	1084	(atag)3.25	3.25	137	149	atagatagataga	13	0.000	mreps																										TC58546 similar to UP|Q8NQE3_CORGL Predicted transcriptional regulator, partial
Quercus			chene_16_09_2008_reconstruct_CL6958_CT11536	CL6958_CT11536	811	(atag)3.75	3.75	62	76	atagatagatagata	15	0.000	mreps																										IF5Y_ARATH Probable eukaryotic translation initiation factor 5-1 . - Arabidopsis thaliana .
Quercus			chene_16_09_2008_reconstruct_CL9363_CT10883	CL9363_CT10883	1406	(atag)4.25	4.25	171	187	atagatagatagataga	17	0.000	mreps																										AAT_RICPR Aspartate aminotransferase . - Rickettsia prowazekii.
Quercus			chene_16_09_2008_reconstruct_WZ0AQRAP25YG15FM1	Singleton	0	(ATAGCA)3.17	3.17	626	644	ATAGCAATAGCAATAGCAA	19	0.000	mreps																										TC71565 similar to UP|Q3SAJ9_CAPAN WRKY-A1244, partial
Quercus			chene_16_09_2008_reconstruct_WZ0AQPAA11YO18FM1	Singleton	0	(ATAGCC)4.83	4.83	342	370	ATAGCCATAGCCATAGCCATAGCCATAGC	29	0.000	mreps																										A7Q616_VITVI Chromosome chr14 scaffold_54, whole genome shotgun sequence. - Vitis vinifera .
Quercus			chene_16_09_2008_reconstruct_LG0AAA12YA08RM1	Singleton	0	(ATATA)3.20	3.20	32	47	ATATAATATAATATAA	16	0.000	mreps																										TC74407 similar to UP|Q5PXZ4_ANTMA MYB transcription factor MIXTA-like 2, partial
Quercus			chene_16_09_2008_reconstruct_LG0AAD8YN10RM1	Singleton	0	(ATATA)4.60	4.60	203	225	ATATAATATAATATAATATAATA	23	0.000	mreps																										A7P714_VITVI Chromosome chr9 scaffold_7, whole genome shotgun sequence. - Vitis vinifera .
Quercus			chene_16_09_2008_reconstruct_LG0AAD35YO20RM1	Singleton	0	(ATATG)3.80	3.80	109	127	ATATGATATGATATGATAT	19	0.000	mreps																										TC58571 homologue to UP|Q7VCP2_PROMA Predicted membrane protein, partial
Quercus			chene_16_09_2008_reconstruct_CL9715_CT13047	CL9715_CT13047	879	(atc)10.00	10.00	481	510	atcatcatcatcatcatcatcatcatcatc	30	0.000	mreps																										TC58546 similar to UP|Q8NQE3_CORGL Predicted transcriptional regulator, partial
Quercus			chene_16_09_2008_reconstruct_CL9715_CT16263	CL9715_CT16263	1512	(atc)4.00	4.00	347	358	atcatcatcatc	12	0.000	mreps																										TC58546 similar to UP|Q8NQE3_CORGL Predicted transcriptional regulator, partial
Quercus			chene_16_09_2008_reconstruct_CL4719_CT5301	CL4719_CT5301	770	(atc)4.00	4.00	128	139	atcatcatcatc	12	0.000	mreps																										A7PIM7_VITVI Chromosome chr13 scaffold_17, whole genome shotgun sequence. - Vitis vinifera .
Quercus			chene_16_09_2008_reconstruct_CL9715_CT14830	CL9715_CT14830	1395	(atc)4.00	4.00	938	949	atcatcatcatc	12	0.000	mreps																										TC58546 similar to UP|Q8NQE3_CORGL Predicted transcriptional regulator, partial
Quercus			chene_16_09_2008_reconstruct_CL583_CT728	CL583_CT728	977	(atc)4.00	4.00	399	410	atcatcatcatc	12	0.000	mreps																										TC55667 similar to UP|Q9FUY5_MAIZE Protein kinase AKINbetagamma-1, partial
Quercus			chene_16_09_2008_reconstruct_WZ0AQPAA5YC06CM1	Singleton	0	(ATC)4.00	4.00	234	245	ATCATCATCATC	12	0.000	mreps																										TC75394 similar to UP|Q6VWJ5_LYCES Fructokinase 3, partial
Quercus			chene_16_09_2008_reconstruct_SSH1GFpl1G04	Singleton	0	(ATC)4.33	4.33	482	494	ATCATCATCATCA	13	0.000	mreps																										ACA10_ARATH Putative calcium-transporting ATPase 10, plasma membrane-type -ATPase isoform 10). - Arabidopsis thaliana .
Quercus			chene_16_09_2008_reconstruct_WZ0AQRAQ2YE03FM1	Singleton	0	(ATC)4.33	4.33	485	497	ATCATCATCATCA	13	0.000	mreps																										TC60948 similar to UP|Q2V2R5_ARATH Protein At4g14819, partial
Quercus			chene_16_09_2008_reconstruct_WZ0AQRAI2YB10FM1	Singleton	0	(ATC)4.33	4.33	195	207	ATCATCATCATCA	13	0.000	mreps																										Q49HL5_ARATH Chloroplast heavy metal P-type ATPase precursor. - Arabidopsis thaliana .
Quercus			chene_16_09_2008_reconstruct_LG0AAD4YF10RM1	Singleton	0	(ATC)4.33	4.33	176	188	ATCATCATCATCA	13	0.000	mreps																										TC71821 similar to UP|Q9LN11_ARATH T6D22.5, partial
Quercus			chene_16_09_2008_reconstruct_CL9715_CT13482	CL9715_CT13482	624	(atc)4.33	4.33	134	146	atcatcatcatca	13	0.000	mreps																										TC58546 similar to UP|Q8NQE3_CORGL Predicted transcriptional regulator, partial
Quercus			chene_16_09_2008_reconstruct_CL9715_CT14541	CL9715_CT14541	665	(atc)4.33	4.33	41	53	atcatcatcatca	13	0.000	mreps																										TC58546 similar to UP|Q8NQE3_CORGL Predicted transcriptional regulator, partial
Quercus			chene_16_09_2008_reconstruct_LG0AAD30YC22RM1	Singleton	0	(ATC)4.33	4.33	333	345	ATCATCATCATCA	13	0.000	mreps																										CV234606
Quercus			chene_16_09_2008_reconstruct_WZ0AQPAD1YE22FM1	Singleton	0	(ATC)4.33	4.33	228	240	ATCATCATCATCA	13	0.000	mreps
Quercus			chene_16_09_2008_reconstruct_CL9715_CT14830	CL9715_CT14830	1395	(atc)4.67	4.67	1019	1032	atcatcatcatcat	14	0.000	mreps																										TC58546 similar to UP|Q8NQE3_CORGL Predicted transcriptional regulator, partial
Quercus			chene_16_09_2008_reconstruct_CL9715_CT14579	CL9715_CT14579	937	(atc)4.67	4.67	401	414	atcatcatcatcat	14	0.000	mreps																										TC58546 similar to UP|Q8NQE3_CORGL Predicted transcriptional regulator, partial
Quercus			chene_16_09_2008_reconstruct_LG0AAB17YH14RM1	Singleton	0	(ATC)4.67	4.67	263	276	ATCATCATCATCAT	14	0.000	mreps																										NCASE_ARATH Neutral ceramidase precursor . - Arabidopsis thaliana .
Quercus	POR001		chene_16_09_2008_reconstruct_CL4181_CT4720	CL4181_CT4720		(atc)5	5				2				TCCCTCTTAAACGCAACTCAA		TTTGGATCTGTTGTGGCTGT		120																		116	116	116	116
Quercus	VIT145		chene_16_09_2008_reconstruct_CL9396_CT10919	CL9396_CT10919		(ATC)5	5				2				ACTGATCTCGCTCCCAAATC		CACCACCAGCTCATTTTTGA		113
Quercus			chene_16_09_2008_reconstruct_LG0AAD45YJ14RM1_1T	Singleton	0	(ATC)5.00	5.00	244	258	ATCATCATCATCATC	15	0.000	mreps																										A7QZ06_VITVI Chromosome undetermined scaffold_261, whole genome shotgun sequence. - Vitis vinifera .
Quercus			chene_16_09_2008_reconstruct_LG0AAD46YO18RM1	Singleton	0	(ATC)5.00	5.00	375	389	ATCATCATCATCATC	15	0.000	mreps																										B0DDA9_LACBI Predicted protein. - Laccaria bicolor S238N-H82.
Quercus			chene_16_09_2008_reconstruct_LG0AAA19YG05RM1	Singleton	0	(ATC)5.00	5.00	325	339	ATCATCATCATCATC	15	0.000	mreps																										TC63360 homologue to UP|Q8S2Z7_HELAN GTP-binding protein, partial
Quercus			chene_16_09_2008_reconstruct_LG0AAC24YD11RM1	Singleton	0	(ATC)5.33	5.33	162	177	ATCATCATCATCATCA	16	0.000	mreps																										A7Q2Q4_VITVI Chromosome chr1 scaffold_46, whole genome shotgun sequence. - Vitis vinifera .
Quercus			chene_16_09_2008_reconstruct_LG0AAB23YK09RM1	Singleton	0	(ATC)5.33	5.33	196	211	ATCATCATCATCATCA	16	0.000	mreps																										TC83302 similar to UP|ROK1_NEUCR ATP-dependent RNA helicase rok-1 , partial
Quercus			chene_16_09_2008_reconstruct_LG0AAD45YO07RM1	Singleton	0	(ATC)5.33	5.33	68	83	ATCATCATCATCATCA	16	0.000	mreps																										GUN12_ORYSJ Endoglucanase 12 . - Oryza sativa subsp. japonica .
Quercus			chene_16_09_2008_reconstruct_CL5137_CT5756	CL5137_CT5756	1966	(atc)5.33	5.33	363	378	atcatcatcatcatca	16	0.000	mreps																										CRK35_ARATH Putative cysteine-rich receptor-like protein kinase 35 precursor . - Arabidopsis thaliana .
Quercus	PIE038		chene_16_09_2008_reconstruct_CL8599_CT12230	CL8599_CT12230	1043	(atc)5.33	5.33	295	310	atcatcatcatcatca	16	0.000	mreps		ACAACCTCCATCATCGTCGT		ACGCTCTTGCTCCTGTTCTT		180			3PxA4				Schuelke et al,1999
Quercus			chene_16_09_2008_reconstruct_CL6456_CT7219	CL6456_CT7219	1247	(atc)5.33	5.33	99	114	atcatcatcatcatca	16	0.000	mreps																										PIMT_ARATH Protein-L-isoaspartate O-methyltransferase . - Arabidopsis thaliana .
Quercus			chene_16_09_2008_reconstruct_LG0AAD4YA20RM1_1T	Singleton	0	(ATC)5.67	5.67	34	50	ATCATCATCATCATCAT	17	0.000	mreps
Quercus			chene_16_09_2008_reconstruct_LG0AAD1YC02FM2	Singleton	0	(ATC)6.33	6.33	429	447	ATCATCATCATCATCATCA	19	0.000	mreps
Quercus			chene_16_09_2008_reconstruct_CL9715_CT15645	CL9715_CT15645	441	(atc)6.67	6.67	272	291	atcatcatcatcatcatcat	20	0.000	mreps																										TC58546 similar to UP|Q8NQE3_CORGL Predicted transcriptional regulator, partial
Quercus	PIE203		chene_16_09_2008_reconstruct_CL9715_CT16027	CL9715_CT16027	1363	(atc)8.00	8.00	148	171	atcatcatcatcatcatcatcatc	24	0.000	mreps		ATCGCCGGAAAAACCATAC		AGTCATATTCGGGATTCATGG		118			3PxA4				Schuelke et al,1999													TC58546 similar to UP|Q8NQE3_CORGL Predicted transcriptional regulator, partial
Quercus	PIE188		chene_16_09_2008_reconstruct_LG0AAA13YL17RM1	Singleton	0	(ATC)8.67	8.67	519	544	ATCATCATCATCATCATCATCATCAT	26	0.000	mreps		CTACCAACAGAAGACGCAATG		AATTGATGCAGATGGGGAAG		108			3PxA4				Schuelke et al,1999
Quercus			chene_16_09_2008_reconstruct_WZ0AQPAG3YM24CM1	Singleton	0	(ATCACA)3.17	3.17	430	448	ATCACAATCACAATCACAA	19	0.000	mreps																										TC59128 homologue to UP|Q6PML1_9ROSI Metallothionein 3b, complete
Quercus			chene_16_09_2008_reconstruct_LG0AAB28YD04RM1	Singleton	0	(ATCACC)5.17	5.17	303	333	ATCACCATCACCATCACCATCACCATCACCA	31	0.000	mreps																										Q0WQL3_ARATH Putative uncharacterized protein At1g21580 . - Arabidopsis thaliana .
Quercus			chene_16_09_2008_reconstruct_CL9715_CT12628	CL9715_CT12628	459	(atcag)3.80	3.80	72	90	atcagatcagatcagatca	19	0.000	mreps																										TC58546 similar to UP|Q8NQE3_CORGL Predicted transcriptional regulator, partial
Quercus			chene_16_09_2008_reconstruct_WZ0AQPAC2YC08FM1	Singleton	0	(ATCC)4.25	4.25	90	106	ATCCATCCATCCATCCA	17	0.000	mreps																										A8W463_MEDTR SINA4. - Medicago truncatula .
Quercus			chene_16_09_2008_reconstruct_WZ0AQRAP18YO10FM1	Singleton	0	(ATCCA)4.80	4.80	131	154	ATCCAATCCAATCCAATCCAATCC	24	0.000	mreps																										Q9FGN0_ARATH Similarity to unknown protein. - Arabidopsis thaliana .
Quercus			chene_16_09_2008_reconstruct_CL9715_CT13821	CL9715_CT13821	303	(atccc)3.20	3.20	134	149	atcccatcccatccca	16	0.000	mreps																										TC58546 similar to UP|Q8NQE3_CORGL Predicted transcriptional regulator, partial
Quercus			chene_16_09_2008_reconstruct_LG0AAD12YG05RM1	Singleton	0	(ATCCCA)3.67	3.67	212	233	ATCCCAATCCCAATCCCAATCC	22	0.000	mreps
Quercus			chene_16_09_2008_reconstruct_CL361_CT460	CL361_CT460	881	(atctc)3.80	3.80	272	290	atctcatctcatctcatct	19	0.000	mreps																										CB4C_ARATH Chlorophyll a-b binding protein CP29.3, chloroplast precursor . - Arabidopsis thaliana .
Quercus			chene_16_09_2008_reconstruct_CL1961_CT2280	CL1961_CT2280	993	(atctg)3.80	3.80	840	858	atctgatctgatctgatct	19	0.000	mreps																										TC67550 similar to UP|Q4ABU6_BRARP 52O08_11, partial
Quercus			chene_16_09_2008_reconstruct_CL9715_CT15454	CL9715_CT15454	795	(atg)10.33	10.33	244	274	atgatgatgatgatgatgatgatgatgatga	31	0.000	mreps																										TC58546 similar to UP|Q8NQE3_CORGL Predicted transcriptional regulator, partial
Quercus			chene_16_09_2008_reconstruct_CL5560_CT6230	CL5560_CT6230	629	(atg)4.00	4.00	274	285	atgatgatgatg	12	0.000	mreps																										CV230349
Quercus			chene_16_09_2008_reconstruct_WZ0AQRAP4YE19FM1	Singleton	0	(ATG)4.00	4.00	359	370	ATGATGATGATG	12	0.000	mreps																										A7QK65_VITVI Chromosome chr19 scaffold_111, whole genome shotgun sequence. - Vitis vinifera .
Quercus			chene_16_09_2008_reconstruct_CL1571_CT1861	CL1571_CT1861	657	(atg)4.00	4.00	293	304	atgatgatgatg	12	0.000	mreps																										AX22B_PHAAU Auxin-induced protein 22B . - Phaseolus aureus .
Quercus			chene_16_09_2008_reconstruct_CL303_CT387	CL303_CT387	880	(atg)4.00	4.00	186	197	atgatgatgatg	12	0.000	mreps
Quercus			chene_16_09_2008_reconstruct_WZ0AQPAC7YC12FM1	Singleton	0	(ATG)4.00	4.00	407	418	ATGATGATGATG	12	0.000	mreps																										A7Q9S5_VITVI Chromosome chr8 scaffold_68, whole genome shotgun sequence. - Vitis vinifera .
Quercus			chene_16_09_2008_reconstruct_LG0AAA18YE09RM1	Singleton	0	(ATG)4.00	4.00	721	732	ATGATGATGATG	12	0.000	mreps																										NFYB3_ARATH Nuclear transcription factor Y subunit B-3 . - Arabidopsis thaliana .
Quercus			chene_16_09_2008_reconstruct_WZ0AQPAG13YG22CM1	Singleton	0	(ATG)4.00	4.00	436	447	ATGATGATGATG	12	0.000	mreps																										TC53624 similar to UP|Q45UB0_LYCES AUX/IAA protein, partial
Quercus			chene_16_09_2008_reconstruct_WZ0AQPAA7YJ13FM1	Singleton	0	(ATG)4.00	4.00	502	513	ATGATGATGATG	12	0.000	mreps																										TC52116 similar to UP|Q9MAJ2_ARATH F27F5.25, complete
Quercus			chene_16_09_2008_reconstruct_WZ0AQRAQ14YB01FM1	Singleton	0	(ATG)4.33	4.33	63	75	ATGATGATGATGA	13	0.000	mreps																										A5BED3_VITVI Putative uncharacterized protein. - Vitis vinifera .
Quercus			chene_16_09_2008_reconstruct_WZ0AQPAC15YD19FM1	Singleton	0	(ATG)4.33	4.33	220	232	ATGATGATGATGA	13	0.000	mreps																										TC78206 similar to GB|AAR24759.1|38604032|BT010981 At2g41120 {Arabidopsis thaliana} , partial
Quercus			chene_16_09_2008_reconstruct_WZ0AQPAC6YC03FM1	Singleton	0	(ATG)4.33	4.33	447	459	ATGATGATGATGA	13	0.000	mreps																										A7QF99_VITVI Chromosome undetermined scaffold_87, whole genome shotgun sequence. - Vitis vinifera .
Quercus			chene_16_09_2008_reconstruct_WZ0AQPAE1YG04FM1	Singleton	0	(ATG)4.33	4.33	640	652	ATGATGATGATGA	13	0.000	mreps																										LONH1_SPIOL Lon protease homolog 1, mitochondrial precursor . - Spinacia oleracea .
Quercus			chene_16_09_2008_reconstruct_WZ0AQRAP18YE22FM1_1A	Singleton	0	(ATG)4.33	4.33	72	84	ATGATGATGATGA	13	0.000	mreps
Quercus			chene_16_09_2008_reconstruct_LG0AAC27YC09RM1	Singleton	0	(ATG)4.33	4.33	312	324	ATGATGATGATGA	13	0.000	mreps																										TC64570 similar to RF|NP_850236.1|30686199|NM_179905 RNA polymerase I transcription factor {Arabidopsis thaliana} , partial
Quercus			chene_16_09_2008_reconstruct_LG0AAD5YE13RM1	Singleton	0	(ATG)4.33	4.33	246	258	ATGATGATGATGA	13	0.000	mreps																										B0CNR4_LACBI Hypothetical magnesium transporter, CorA-like protein. - Laccaria bicolor S238N-H82.
Quercus			chene_16_09_2008_reconstruct_CL9715_CT15669	CL9715_CT15669	830	(atg)4.33	4.33	401	413	atgatgatgatga	13	0.000	mreps																										TC58546 similar to UP|Q8NQE3_CORGL Predicted transcriptional regulator, partial
Quercus			chene_16_09_2008_reconstruct_LG0AAB9YO16RM1	Singleton	0	(ATG)4.33	4.33	341	353	ATGATGATGATGA	13	0.000	mreps																										TC57959 homologue to UP|Q71BZ4_CATRO Type-A response regulator, partial
Quercus			chene_16_09_2008_reconstruct_CL3295_CT3742	CL3295_CT3742	547	(atg)4.67	4.67	404	417	atgatgatgatgat	14	0.000	mreps
Quercus			chene_16_09_2008_reconstruct_LG0AAD10YA02RM1	Singleton	0	(ATG)4.67	4.67	76	89	ATGATGATGATGAT	14	0.000	mreps																										A7QQ82_VITVI Chromosome undetermined scaffold_141, whole genome shotgun sequence. - Vitis vinifera .
Quercus			chene_16_09_2008_reconstruct_CL9715_CT14377	CL9715_CT14377	1057	(atg)4.67	4.67	634	647	atgatgatgatgat	14	0.000	mreps																										TC58546 similar to UP|Q8NQE3_CORGL Predicted transcriptional regulator, partial
Quercus			chene_16_09_2008_reconstruct_CL9715_CT15355	CL9715_CT15355	1756	(atg)4.67	4.67	1223	1236	atgatgatgatgat	14	0.000	mreps																										TC58546 similar to UP|Q8NQE3_CORGL Predicted transcriptional regulator, partial
Quercus			chene_16_09_2008_reconstruct_WZ0AQPAF1YG19FM1	Singleton	0	(ATG)4.67	4.67	148	161	ATGATGATGATGAT	14	0.000	mreps																										A7NTX4_VITVI Chromosome chr18 scaffold_1, whole genome shotgun sequence. - Vitis vinifera .
Quercus	VIT079		chene_16_09_2008_reconstruct_CL8921_CT10358	CL8921_CT10358		(ATG)5	5				9				ATGGATGGAAATGGCAGAGA		TAGTCCCCATAACCCCATCA		118			3PxA4			14	Schuelke et al,1999
Quercus			chene_16_09_2008_reconstruct_WZ0AQPAC10YH20FM1	Singleton	0	(ATG)5.00	5.00	483	497	ATGATGATGATGATG	15	0.000	mreps																										TC58428
Quercus			chene_16_09_2008_reconstruct_CL9715_CT12527	CL9715_CT12527	706	(atg)5.00	5.00	91	105	atgatgatgatgatg	15	0.000	mreps																										TC58546 similar to UP|Q8NQE3_CORGL Predicted transcriptional regulator, partial
Quercus			chene_16_09_2008_reconstruct_CL9314_CT10829	CL9314_CT10829	989	(atg)6.00	6.00	269	286	atgatgatgatgatgatg	18	0.000	mreps																										TC72470 similar to UP|Q9SZY6_ARATH Cytochrome b6f complex subunit precursor, partial
Quercus			chene_16_09_2008_reconstruct_WZ0AQPAC11YD22FM1	Singleton	0	(ATG)6.33	6.33	332	350	ATGATGATGATGATGATGA	19	0.000	mreps																										A5BH42_VITVI Putative uncharacterized protein. - Vitis vinifera .
Quercus			chene_16_09_2008_reconstruct_CL9715_CT16310	CL9715_CT16310	328	(atg)6.67	6.67	137	156	atgatgatgatgatgatgat	20	0.000	mreps																										TC58546 similar to UP|Q8NQE3_CORGL Predicted transcriptional regulator, partial
Quercus			chene_16_09_2008_reconstruct_LG0AAB26YP06RM1	Singleton	0	(ATG)7.33	7.33	222	243	ATGATGATGATGATGATGATGA	22	0.000	mreps																										A5AXN9_VITVI Putative uncharacterized protein. - Vitis vinifera .
Quercus	FIR025		chene_16_09_2008_reconstruct_CL2149_CT2483	CL2149_CT2483		(atg)8	8				10				TTGGAAATGAGGATTGGAAGA		AAACCAAGTACACGGCAACA		215			3PxA4			46	Schuelke et al,1999	9
Quercus	WAG065		chene_16_09_2008_reconstruct_WZ0AQPAA2YE04FM1	Singleton	0	(ATG)8.67	8.67	428	453	ATGATGATGATGATGATGATGATGAT	26	0.000	mreps		TCAGCACCTGTGAACATTCC		GTCCCTCCCTTTCAGAGTCC		285			3PxA4			14	Schuelke et al,1999	8												A7P0P7_VITVI Chromosome chr19 scaffold_4, whole genome shotgun sequence. - Vitis vinifera .
Quercus	VIT081		chene_16_09_2008_reconstruct_CL9715_CT13317	CL9715_CT13317	1176	(atg)9.00	9.00	886	912	atgatgatgatgatgatgatgatgatg	27	0.000	mreps		AATTCAAACCCAGCCAACTG		TCCTCTGGATGCTCCATCA		148			3PxA4			14	Schuelke et al,1999													TC58546 similar to UP|Q8NQE3_CORGL Predicted transcriptional regulator, partial
Quercus			chene_16_09_2008_reconstruct_CL9715_CT14602	CL9715_CT14602	1271	(atg)9.33	9.33	527	554	atgatgatgatgatgatgatgatgatga	28	0.000	mreps																										TC58546 similar to UP|Q8NQE3_CORGL Predicted transcriptional regulator, partial
Quercus			chene_16_09_2008_reconstruct_LG0AAD3YF24RM1	Singleton	0	(ATGA)3.50	3.50	32	45	ATGAATGAATGAAT	14	0.000	mreps
Quercus			chene_16_09_2008_reconstruct_CL9715_CT15757	CL9715_CT15757	748	(atga)3.75	3.75	500	514	atgaatgaatgaatg	15	0.000	mreps																										TC58546 similar to UP|Q8NQE3_CORGL Predicted transcriptional regulator, partial
Quercus			chene_16_09_2008_reconstruct_LG0AAD39YA18RM1	Singleton	0	(ATGC)3.25	3.25	87	99	ATGCATGCATGCA	13	0.000	mreps
Quercus			chene_16_09_2008_reconstruct_CL8261_CT9196	CL8261_CT9196	803	(atgc)3.25	3.25	620	632	atgcatgcatgca	13	0.000	mreps
Quercus			chene_16_09_2008_reconstruct_CL4154_CT4693	CL4154_CT4693	507	(atgc)4.50	4.50	375	392	atgcatgcatgcatgcat	18	0.000	mreps
Quercus			chene_16_09_2008_reconstruct_LG0AAD4YG14RM1	Singleton	0	(ATGGTC)3.00	3.00	461	478	ATGGTCATGGTCATGGTC	18	0.000	mreps
Quercus			chene_16_09_2008_reconstruct_CL9715_CT15023	CL9715_CT15023	1133	(atggtc)3.83	3.83	778	800	atggtcatggtcatggtcatggt	23	0.000	mreps																										TC58546 similar to UP|Q8NQE3_CORGL Predicted transcriptional regulator, partial
Quercus			chene_16_09_2008_reconstruct_CL2540_CT2914	CL2540_CT2914	1772	(atgt)3.25	3.25	1672	1684	atgtatgtatgta	13	0.000	mreps																										NORK_MEDTR Nodulation receptor kinase precursor . - Medicago truncatula .
Quercus			chene_16_09_2008_reconstruct_LG0AAB10YI07RM1	Singleton	0	(ATT)16.67	16.67	486	535	ATTATTATTATTATTATTATTATTATTATTATTATTATTATTATTATTAT	50	0.000	mreps
Quercus			chene_16_09_2008_reconstruct_WZ0AQRAM3YK07FM1	Singleton	0	(ATT)4.00	4.00	676	687	ATTATTATTATT	12	0.000	mreps																										DECR2_ARATH Peroxisomal 2,4-dienoyl-CoA reductase . - Arabidopsis thaliana .
Quercus			chene_16_09_2008_reconstruct_CL709_CT880	CL709_CT880	829	(att)4.00	4.00	21	32	attattattatt	12	0.000	mreps																										TC56141 similar to UP|Q9FYG8_ARATH F1N21.7, partial
Quercus			chene_16_09_2008_reconstruct_WZ0AQRAP4YO24FM1	Singleton	0	(ATT)4.00	4.00	638	649	ATTATTATTATT	12	0.000	mreps																										A7QGW6_VITVI Chromosome chr16 scaffold_94, whole genome shotgun sequence. - Vitis vinifera .
Quercus			chene_16_09_2008_reconstruct_WZ0AQRAQ15YC16FM1	Singleton	0	(ATT)4.00	4.00	300	311	ATTATTATTATT	12	0.000	mreps
Quercus			chene_16_09_2008_reconstruct_CL9715_CT15386	CL9715_CT15386	833	(att)4.00	4.00	241	252	attattattatt	12	0.000	mreps																										TC58546 similar to UP|Q8NQE3_CORGL Predicted transcriptional regulator, partial
Quercus			chene_16_09_2008_reconstruct_CL3148_CT11403	CL3148_CT11403	1357	(att)4.00	4.00	1240	1251	attattattatt	12	0.000	mreps																										NAS_SOLLC Nicotianamine synthase . - Solanum lycopersicum .
Quercus			chene_16_09_2008_reconstruct_CL1706_CT2007	CL1706_CT2007	708	(att)4.00	4.00	395	406	attattattatt	12	0.000	mreps
Quercus			chene_16_09_2008_reconstruct_WZ0AQPAC6YB20CM1	Singleton	0	(ATT)4.00	4.00	384	395	ATTATTATTATT	12	0.000	mreps
Quercus			chene_16_09_2008_reconstruct_LG0AAB16YM14RM1	Singleton	0	(ATT)4.00	4.00	391	402	ATTATTATTATT	12	0.000	mreps
Quercus			chene_16_09_2008_reconstruct_WZ0AQRAK3YK13FM1	Singleton	0	(ATT)4.00	4.00	80	91	ATTATTATTATT	12	0.000	mreps
Quercus			chene_16_09_2008_reconstruct_LG0AAD36YO13RM1	Singleton	0	(ATT)4.00	4.00	352	363	ATTATTATTATT	12	0.000	mreps
Quercus			chene_16_09_2008_reconstruct_CL9715_CT15386	CL9715_CT15386	833	(att)4.33	4.33	375	387	attattattatta	13	0.000	mreps																										TC58546 similar to UP|Q8NQE3_CORGL Predicted transcriptional regulator, partial
Quercus			chene_16_09_2008_reconstruct_CL6569_CT7345	CL6569_CT7345	1163	(att)4.33	4.33	16	28	attattattatta	13	0.000	mreps																										CSLA2_ARATH Glucomannan 4-beta-mannosyltransferase 2 . - Arabidopsis thaliana .
Quercus			chene_16_09_2008_reconstruct_CL9715_CT14265	CL9715_CT14265	1147	(att)4.67	4.67	1090	1103	attattattattat	14	0.000	mreps																										TC58546 similar to UP|Q8NQE3_CORGL Predicted transcriptional regulator, partial
Quercus			chene_16_09_2008_reconstruct_LG0AAB16YH24RM1	Singleton	0	(ATT)5.00	5.00	499	513	ATTATTATTATTATT	15	0.000	mreps																										A7PYP1_VITVI Chromosome chr12 scaffold_38, whole genome shotgun sequence. - Vitis vinifera .
Quercus			chene_16_09_2008_reconstruct_LG0AAA7YF18RM1	Singleton	0	(ATT)5.00	5.00	258	272	ATTATTATTATTATT	15	0.000	mreps																										TC57333 similar to UP|Q6XX20_ANTMA Mutant cincinnata, partial
Quercus			chene_16_09_2008_reconstruct_CL9715_CT16496	CL9715_CT16496	1057	(att)5.00	5.00	711	725	attattattattatt	15	0.000	mreps																										TC58546 similar to UP|Q8NQE3_CORGL Predicted transcriptional regulator, partial
Quercus			chene_16_09_2008_reconstruct_LG0AAD24YN13RM1_1A	Singleton	0	(ATT)5.00	5.00	503	517	ATTATTATTATTATT	15	0.000	mreps																										A7QDL9_VITVI Chromosome chr10 scaffold_81, whole genome shotgun sequence. - Vitis vinifera .
Quercus			chene_16_09_2008_reconstruct_SSH08E12	Singleton	0	(ATT)5.00	5.00	93	107	ATTATTATTATTATT	15	0.000	mreps																										A5AZ63_VITVI Putative uncharacterized protein. - Vitis vinifera .
Quercus			chene_16_09_2008_reconstruct_CL1046_CT1261	CL1046_CT1261	464	(att)5.67	5.67	62	78	attattattattattat	17	0.000	mreps
Quercus	FIR049		chene_16_09_2008_reconstruct_CL9078_CT12435	CL9078_CT12435		(att)6	6				NO				CCAAAGCCATTTCTGCAATA		AATGGCACTTTCTTCCCTTG		227			3PxA4			46	Schuelke et al,1999	10
Quercus			chene_16_09_2008_reconstruct_LG0AAD6YN14RM1	Singleton	0	(ATT)6.00	6.00	656	673	ATTATTATTATTATTATT	18	0.000	mreps																										A7QWV3_VITVI Chromosome chr13 scaffold_210, whole genome shotgun sequence. - Vitis vinifera .
Quercus			chene_16_09_2008_reconstruct_LG0AAD19YI08RM1	Singleton	0	(ATT)6.00	6.00	75	92	ATTATTATTATTATTATT	18	0.000	mreps																										MDARP_ARATH Monodehydroascorbate reductase, chloroplast precursor . - Arabidopsis thaliana .
Quercus			chene_16_09_2008_reconstruct_CL9715_CT14074	CL9715_CT14074	704	(att)6.33	6.33	677	695	attattattattattatta	19	0.000	mreps																										TC58546 similar to UP|Q8NQE3_CORGL Predicted transcriptional regulator, partial
Quercus			chene_16_09_2008_reconstruct_LG0AAD29YA09RM1_2X	Singleton	0	(ATT)7.00	7.00	266	286	ATTATTATTATTATTATTATT	21	0.000	mreps																										CF233558
Quercus			chene_16_09_2008_reconstruct_WZ0AQPAC14YE22FM1	Singleton	0	(ATT)8.00	8.00	68	91	ATTATTATTATTATTATTATTATT	24	0.000	mreps																										CH476726.1 Coccidioides immitis RS - Coccidioides immitis RS hypothetical protein
Quercus			chene_16_09_2008_reconstruct_LG0AAD25YE09RM1	Singleton	0	(ATT)8.00	8.00	289	312	ATTATTATTATTATTATTATTATT	24	0.000	mreps
Quercus			chene_16_09_2008_reconstruct_WZ0AQRAP11YO08FM1	Singleton	0	(ATT)8.00	8.00	348	371	ATTATTATTATTATTATTATTATT	24	0.000	mreps																										CU459220.1 Vitis vinifera - Vitis vinifera hypothetical protein
Quercus			chene_16_09_2008_reconstruct_LG0AAC25YC01RM1_1X	Singleton	0	(ATT)9.00	9.00	36	62	ATTATTATTATTATTATTATTATTATT	27	0.000	mreps
Quercus			chene_16_09_2008_reconstruct_WZ0AQPAC10YP21FM1	Singleton	0	(ATTA)3.50	3.50	125	138	ATTAATTAATTAAT	14	0.000	mreps
Quercus			chene_16_09_2008_reconstruct_CL9715_CT14817	CL9715_CT14817	869	(atta)3.50	3.50	734	747	attaattaattaat	14	0.000	mreps																										TC58546 similar to UP|Q8NQE3_CORGL Predicted transcriptional regulator, partial
Quercus			chene_16_09_2008_reconstruct_CL9715_CT16035	CL9715_CT16035	358	(atta)3.50	3.50	188	201	attaattaattaat	14	0.000	mreps																										TC58546 similar to UP|Q8NQE3_CORGL Predicted transcriptional regulator, partial
Quercus			chene_16_09_2008_reconstruct_LG0AAB15YK03RM1	Singleton	0	(ATTA)4.00	4.00	142	157	ATTAATTAATTAATTA	16	0.000	mreps
Quercus			chene_16_09_2008_reconstruct_LG0AAB12YA22RM1	Singleton	0	(ATTA)4.25	4.25	427	443	ATTAATTAATTAATTAA	17	0.000	mreps
Quercus			chene_16_09_2008_reconstruct_CL9715_CT14186	CL9715_CT14186	152	(atta)4.50	4.50	77	94	attaattaattaattaat	18	0.000	mreps																										TC58546 similar to UP|Q8NQE3_CORGL Predicted transcriptional regulator, partial
Quercus			chene_16_09_2008_reconstruct_CL9715_CT15924	CL9715_CT15924	868	(attc)3.25	3.25	74	86	attcattcattca	13	0.000	mreps																										TC58546 similar to UP|Q8NQE3_CORGL Predicted transcriptional regulator, partial
Quercus			chene_16_09_2008_reconstruct_CL8695_CT10058	CL8695_CT10058	1406	(attca)3.60	3.60	131	148	attcaattcaattcaatt	18	0.000	mreps																										CB4A_SOLLC Chlorophyll a-b binding protein CP24 10A, chloroplast precursor . - Solanum lycopersicum .
Quercus			chene_16_09_2008_reconstruct_CL5105_CT5719	CL5105_CT5719	831	(attgg)3.00	3.00	244	258	attggattggattgg	15	0.000	mreps																										TC65160
Quercus			chene_16_09_2008_reconstruct_LG0AAD51YL19RM1	Singleton	0	(ATTT)3.25	3.25	431	443	ATTTATTTATTTA	13	0.000	mreps
Quercus			chene_16_09_2008_reconstruct_LG0AAB21YN09RM1	Singleton	0	(ATTT)4.00	4.00	36	51	ATTTATTTATTTATTT	16	0.000	mreps
Quercus			chene_16_09_2008_reconstruct_LG0AAD8YD07RM1	Singleton	0	(ATTT)4.00	4.00	79	94	ATTTATTTATTTATTT	16	0.000	mreps
Quercus			chene_16_09_2008_reconstruct_WZ0AQRAP28YB08FM1_1A	Singleton	0	(ATTT)4.00	4.00	109	124	ATTTATTTATTTATTT	16	0.000	mreps
Quercus			chene_16_09_2008_reconstruct_WZ0AQPAC6YN23FM1	Singleton	0	(ATTT)4.00	4.00	468	483	ATTTATTTATTTATTT	16	0.000	mreps
Quercus			chene_16_09_2008_reconstruct_WZ0AQPAC10YP18FM1	Singleton	0	(ATTT)4.00	4.00	300	315	ATTTATTTATTTATTT	16	0.000	mreps
Quercus			chene_16_09_2008_reconstruct_WZ0AQRAQ7YP03FM1	Singleton	0	(ATTT)4.00	4.00	419	434	ATTTATTTATTTATTT	16	0.000	mreps
Quercus			chene_16_09_2008_reconstruct_CL9715_CT15338	CL9715_CT15338	1276	(attt)5.00	5.00	1047	1066	atttatttatttatttattt	20	0.000	mreps																										TC58546 similar to UP|Q8NQE3_CORGL Predicted transcriptional regulator, partial
Quercus			chene_16_09_2008_reconstruct_LG0AAB15YL10RM1	Singleton	0	(ATTT)5.00	5.00	27	46	ATTTATTTATTTATTTATTT	20	0.000	mreps
Quercus			chene_16_09_2008_reconstruct_LG0AAD32YL12RM1	Singleton	0	(ATTT)5.00	5.00	96	115	ATTTATTTATTTATTTATTT	20	0.000	mreps
Quercus			chene_16_09_2008_reconstruct_WZ0AQRAQ21YH18FM1	Singleton	0	(ATTT)5.00	5.00	239	258	ATTTATTTATTTATTTATTT	20	0.000	mreps
Quercus			chene_16_09_2008_reconstruct_WZ0AQRAP14YH04FM1	Singleton	0	(ATTT)6.75	6.75	671	697	ATTTATTTATTTATTTATTTATTTATT	27	0.000	mreps
Quercus			chene_16_09_2008_reconstruct_CL9715_CT13482	CL9715_CT13482	624	(atttc)4.80	4.80	302	325	atttcatttcatttcatttcattt	24	0.000	mreps																										TC58546 similar to UP|Q8NQE3_CORGL Predicted transcriptional regulator, partial
Quercus			chene_16_09_2008_reconstruct_WZ0AQPAC9YH03FM1	Singleton	0	(ATTTCC)4.50	4.50	57	83	ATTTCCATTTCCATTTCCATTTCCATT	27	0.000	mreps																										CX178831
Quercus			chene_16_09_2008_reconstruct_CL9715_CT16476	CL9715_CT16476	1006	(atttg)3.80	3.80	91	109	atttgatttgatttgattt	19	0.000	mreps																										TC58546 similar to UP|Q8NQE3_CORGL Predicted transcriptional regulator, partial
Quercus			chene_16_09_2008_reconstruct_CL9715_CT12905	CL9715_CT12905	1140	(atttt)3.00	3.00	842	856	attttattttatttt	15	0.000	mreps																										TC58546 similar to UP|Q8NQE3_CORGL Predicted transcriptional regulator, partial
Quercus			chene_16_09_2008_reconstruct_LG0AAD15YH14RM1	Singleton	0	(ATTTT)3.00	3.00	435	449	ATTTTATTTTATTTT	15	0.000	mreps																										AJ779450
Quercus			chene_16_09_2008_reconstruct_SSH3GFpl4A08	Singleton	0	(ATTTT)3.00	3.00	82	96	ATTTTATTTTATTTT	15	0.000	mreps
Quercus			chene_16_09_2008_reconstruct_LG0AAD46YE11RM1	Singleton	0	(ATTTT)3.00	3.00	41	55	ATTTTATTTTATTTT	15	0.000	mreps
Quercus			chene_16_09_2008_reconstruct_CL9715_CT16496	CL9715_CT16496	1057	(atttt)3.40	3.40	552	568	attttattttattttat	17	0.000	mreps																										TC58546 similar to UP|Q8NQE3_CORGL Predicted transcriptional regulator, partial
Quercus			chene_16_09_2008_reconstruct_LG0AAD40YL15RM1_1X	Singleton	0	(ATTTT)3.60	3.60	28	45	ATTTTATTTTATTTTATT	18	0.000	mreps
Quercus			chene_16_09_2008_reconstruct_CL9715_CT12767	CL9715_CT12767	1601	(atttt)4.00	4.00	1401	1420	attttattttattttatttt	20	0.000	mreps																										TC58546 similar to UP|Q8NQE3_CORGL Predicted transcriptional regulator, partial
Quercus			chene_16_09_2008_reconstruct_CL9715_CT16258	CL9715_CT16258	749	(atttt)4.00	4.00	358	377	attttattttattttatttt	20	0.000	mreps																										TC58546 similar to UP|Q8NQE3_CORGL Predicted transcriptional regulator, partial
Quercus	VIT050		chene_16_09_2008_reconstruct_CL623_CT778	CL623_CT778		(ATTTTG)3	3				12				TGGTTCCCTCAAGGTTGGT		TGGTTTCAAACACAAACCAG		160
Quercus			chene_16_09_2008_reconstruct_LG0AAC4YH16RM1	Singleton	0	(ATTTTT)3.00	3.00	459	476	ATTTTTATTTTTATTTTT	18	0.000	mreps																										TC73549 similar to UP|Q4FCX5_MEDTR N-acylethanolamine amidohydrolase, partial
Quercus			chene_16_09_2008_reconstruct_WZ0AQPAB5YI15FM1	Singleton	0	(ATTTTT)3.00	3.00	141	158	ATTTTTATTTTTATTTTT	18	0.000	mreps																										TC61949 similar to UP|Q2V3E5_ARATH Protein At4g26965, partial
Quercus	VIT053		chene_16_09_2008_reconstruct_CL9715_CT13080	CL9715_CT13080	613	(attttt)3.00	3.00	388	405	atttttatttttattttt	18	0.000	mreps		TCCGGTTTAGTTCCTGCTACA		AGTTGCTGAGCTGCAAGTGT		166																				TC58546 similar to UP|Q8NQE3_CORGL Predicted transcriptional regulator, partial
Quercus	PIE129		chene_16_09_2008_reconstruct_CL9715_CT13888	CL9715_CT13888	795	(attttt)3.00	3.00	489	506	atttttatttttattttt	18	0.000	mreps		TGTAATTCAACGATCGAGGTC		AACCCGCTGAAATAACGAG		231			3PxA4				Schuelke et al,1999													TC58546 similar to UP|Q8NQE3_CORGL Predicted transcriptional regulator, partial
Quercus			chene_16_09_2008_reconstruct_CL9715_CT15850	CL9715_CT15850	847	(attttt)4.00	4.00	636	659	atttttatttttatttttattttt	24	0.000	mreps																										TC58546 similar to UP|Q8NQE3_CORGL Predicted transcriptional regulator, partial
Quercus			chene_16_09_2008_reconstruct_WZ0AQPAC11YI22FM1	Singleton	0	(CA)11.00	11.00	202	223	CACACACACACACACACACACA	22	0.000	mreps
Quercus			chene_16_09_2008_reconstruct_CL9715_CT14476	CL9715_CT14476	728	(ca)11.50	11.50	609	631	cacacacacacacacacacacac	23	0.000	mreps																										TC58546 similar to UP|Q8NQE3_CORGL Predicted transcriptional regulator, partial
Quercus			chene_16_09_2008_reconstruct_WZ0AQRAQ4YI16FM1	Singleton	0	(CA)11.50	11.50	54	76	CACACACACACACACACACACAC	23	0.000	mreps																										A7PLS9_VITVI Chromosome chr14 scaffold_21, whole genome shotgun sequence. - Vitis vinifera .
Quercus			chene_16_09_2008_reconstruct_LG0AAD35YF24RM1	Singleton	0	(CA)13	13	26	57	CACACACACACTCTCTCACACACACACACACA	32	0.000	mreps																										Q9FMI8_ARATH Arabidopsis thaliana genomic DNA, chromosome 5, P1 clone:MHJ24 . - Arabidopsis thaliana .	merged SSRs : (CA)5.50ZZZZZZ(CA)8.00
Quercus			chene_16_09_2008_reconstruct_LG0AAA12YA12RM1	Singleton	0	(CA)13.00	13.00	591	616	CACACACACACACACACACACACACA	26	0.000	mreps																										A7NUG9_VITVI Chromosome chr18 scaffold_1, whole genome shotgun sequence. - Vitis vinifera .
Quercus			chene_16_09_2008_reconstruct_WZ0AQPAB14YG11FM1	Singleton	0	(CA)5.50	5.50	131	141	CACACACACAC	11	0.000	mreps
Quercus			chene_16_09_2008_reconstruct_CL8442_CT9448	CL8442_CT9448	808	(ca)5.50	5.50	16	26	cacacacacac	11	0.000	mreps
Quercus			chene_16_09_2008_reconstruct_LG0AAD13YB07RM1	Singleton	0	(CA)5.50	5.50	154	164	CACACACACAC	11	0.000	mreps
Quercus			chene_16_09_2008_reconstruct_WZ0AQRAQ22YM12FM1	Singleton	0	(CA)5.50	5.50	402	412	CACACACACAC	11	0.000	mreps																										A5BA99_VITVI Putative uncharacterized protein. - Vitis vinifera .
Quercus			chene_16_09_2008_reconstruct_LG0AAD8YP09RM1_1T	Singleton	0	(CA)5.50	5.50	156	166	CACACACACAC	11	0.000	mreps
Quercus			chene_16_09_2008_reconstruct_WZ0AQRAQ14YO22FM1	Singleton	0	(CA)5.50	5.50	161	171	CACACACACAC	11	0.000	mreps
Quercus			chene_16_09_2008_reconstruct_LG0AAD49YN20RM1	Singleton	0	(CA)5.50	5.50	153	163	CACACACACAC	11	0.000	mreps
Quercus	FIR087		chene_16_09_2008_reconstruct_CL6737_CT7529	CL6737_CT7529		(ca)6	6				NO				GGCCCCTCTCTCTCTCTCTC		GCGTGGGAATTGCAAATTAT		220			3PxA4				Schuelke et al,1999
Quercus			chene_16_09_2008_reconstruct_CL9715_CT12974	CL9715_CT12974	340	(ca)6.00	6.00	81	92	cacacacacaca	12	0.000	mreps																										TC58546 similar to UP|Q8NQE3_CORGL Predicted transcriptional regulator, partial
Quercus			chene_16_09_2008_reconstruct_WZ0AQRAP25YD04FM1	Singleton	0	(CA)6.00	6.00	180	191	CACACACACACA	12	0.000	mreps																										A7QS24_VITVI Chromosome undetermined scaffold_155, whole genome shotgun sequence. - Vitis vinifera .
Quercus			chene_16_09_2008_reconstruct_LG0AAB15YM14RM1	Singleton	0	(CA)6.00	6.00	432	443	CACACACACACA	12	0.000	mreps
Quercus			chene_16_09_2008_reconstruct_CL9715_CT14270	CL9715_CT14270	1001	(ca)6.00	6.00	744	755	cacacacacaca	12	0.000	mreps																										TC58546 similar to UP|Q8NQE3_CORGL Predicted transcriptional regulator, partial
Quercus			chene_16_09_2008_reconstruct_LG0AAA10YP23RM1	Singleton	0	(CA)6.00	6.00	272	283	CACACACACACA	12	0.000	mreps																										A7QG56_VITVI Chromosome undetermined scaffold_91, whole genome shotgun sequence. - Vitis vinifera .
Quercus			chene_16_09_2008_reconstruct_LG0AAB14YA17RM1	Singleton	0	(CA)6.00	6.00	67	78	CACACACACACA	12	0.000	mreps																										TC53116 similar to UP|Q9SYL0_ARATH F3F20.14 protein , partial
Quercus			chene_16_09_2008_reconstruct_CL9715_CT15355	CL9715_CT15355	1756	(ca)6.50	6.50	42	54	cacacacacacac	13	0.000	mreps																										TC58546 similar to UP|Q8NQE3_CORGL Predicted transcriptional regulator, partial
Quercus			chene_16_09_2008_reconstruct_CL7442_CT8302	CL7442_CT8302	798	(ca)6.50	6.50	41	53	cacacacacacac	13	0.000	mreps																										E1311_ARATH Putative glucan endo-1,3-beta-glucosidase 11 precursor -beta-glucan endohydrolase 11) -beta-glucanase 11) . - Arabidopsis thaliana .
Quercus			chene_16_09_2008_reconstruct_LG0AAD8YB04RM1	Singleton	0	(CA)6.50	6.50	146	158	CACACACACACAC	13	0.000	mreps
Quercus	VIT039		chene_16_09_2008_reconstruct_CL2457_CT2828	CL2457_CT2828		(CA)7	7				NO				TCATGTTTCCCAAAAGCACA		GTTCCCAAAGTGGAGGTGAA		121																		0	0	0	0
Quercus	VIT043		chene_16_09_2008_reconstruct_CL9715_CT15561_CN16584	CL9715_CT15561_CN16584		(CA)7	7				4				GATGGGTTGAGCGGACTATC		CAACCAAAATGGAAACATCG		115
Quercus			chene_16_09_2008_reconstruct_LG0AAA15YB11RM1	Singleton	0	(CA)7.00	7.00	28	41	CACACACACACACA	14	0.000	mreps
Quercus			chene_16_09_2008_reconstruct_CL9715_CT15561	CL9715_CT15561	930	(ca)7.00	7.00	302	315	cacacacacacaca	14	0.000	mreps																										TC58546 similar to UP|Q8NQE3_CORGL Predicted transcriptional regulator, partial
Quercus			chene_16_09_2008_reconstruct_CL9715_CT12636	CL9715_CT12636	1003	(ca)7.00	7.00	35	48	cacacacacacaca	14	0.000	mreps																										TC58546 similar to UP|Q8NQE3_CORGL Predicted transcriptional regulator, partial
Quercus			chene_16_09_2008_reconstruct_WZ0AQPAC5YB04FM1	Singleton	0	(CA)7.00	7.00	225	238	CACACACACACACA	14	0.000	mreps																										A7QS24_VITVI Chromosome undetermined scaffold_155, whole genome shotgun sequence. - Vitis vinifera .
Quercus			chene_16_09_2008_reconstruct_WZ0AQPAG8YJ04NM1	Singleton	0	(CA)7.00	7.00	227	240	CACACACACACACA	14	0.000	mreps																										A7PB87_VITVI Chromosome chr16 scaffold_10, whole genome shotgun sequence. - Vitis vinifera .
Quercus			chene_16_09_2008_reconstruct_LG0AAD10YE21RM1	Singleton	0	(CA)7.00	7.00	398	411	CACACACACACACA	14	0.000	mreps
Quercus			chene_16_09_2008_reconstruct_WZ0AQRAP11YP13FM1	Singleton	0	(CA)7.50	7.50	644	658	CACACACACACACAC	15	0.000	mreps																										TC50754 similar to UP|Q6AWU7_ARATH At2g20495, partial
Quercus			chene_16_09_2008_reconstruct_LG0AAD43YN08RM1	Singleton	0	(CA)7.50	7.50	322	336	CACACACACACACAC	15	0.000	mreps
Quercus	VIT064		chene_16_09_2008_reconstruct_CL7548_CT8423	CL7548_CT8423		(CA)8	8				NO				GATGCTGATTCAATTACAGCTCTT		CTCCGCCATATTTGGTTTTG		138			3PxA4			14	Schuelke et al,1999
Quercus			chene_16_09_2008_reconstruct_WZ0AQPAB8YB24FM1	Singleton	0	(CA)8.50	8.50	493	509	CACACACACACACACAC	17	0.000	mreps																										Q45KQ0_TOBAC Cellulose synthase-like protein CslE. - Nicotiana tabacum .
Quercus			chene_16_09_2008_reconstruct_CL6682_CT7472	CL6682_CT7472	753	(ca)9.00	9.00	49	66	cacacacacacacacaca	18	0.000	mreps																										ARGD_ALNGL Acetylornithine aminotransferase, mitochondrial precursor . - Alnus glutinosa .
Quercus			chene_16_09_2008_reconstruct_LG0AAD38YL02RM1	Singleton	0	(CA)9.00	9.00	40	57	CACACACACACACACACA	18	0.000	mreps																										DN490851
Quercus	WAG062		chene_16_09_2008_reconstruct_CL9715_CT12543_CN11887	CL9715_CT12543_CN11887		(CAA)10	10				NO	no assignation			GCTCTCTTACGCACCCAGTC		ACAACTCCAACTCCCATTGC		331			3PxA4			14	Schuelke et al,1999	2
Quercus			chene_16_09_2008_reconstruct_WZ0AQPAC1YC12FM1	Singleton	0	(CAA)10.67	10.67	178	209	CAACAACAACAACAACAACAACAACAACAACA	32	0.000	mreps																										TC58112 weakly similar to GB|AAK32750.1|13605513|AF361582 AT3g13350/MDC11_14 {Arabidopsis thaliana} , partial
Quercus	PIE034		chene_16_09_2008_reconstruct_CL3048_CT3465	CL3048_CT3465		(CAA)12	12				NO				CCCAATTGTGAAGACTGAAGC		GCAATGATTTGGGCTTTGAT		170			3PxA4				Schuelke et al,1999
Quercus			chene_16_09_2008_reconstruct_LG0AAD29YK08RM1	Singleton	0	(CAA)12	12	559	613	CAACAACAACAACAACTACAACTACAGCAACAGCAACAACAACAACAACAACAAC	55	0.000	mreps																										A7PL41_VITVI Chromosome chr7 scaffold_20, whole genome shotgun sequence. - Vitis vinifera .	merged SSRs : (CAA)5.33ZZZZZZZZZZZZZZZZZZ(CAA)7.33
Quercus			chene_16_09_2008_reconstruct_CL9715_CT13134	CL9715_CT13134	692	(caa)24.6666666666667	24.6666666666667	35	108	caacaacaacaacatcagcaacaacaacaactgcaacaacaacaacaacaactgcaacaacaacaacaacaaca	74	0.000	mreps																										TC58546 similar to UP|Q8NQE3_CORGL Predicted transcriptional regulator, partial	merged SSRs : (caa)4.67ZZZZZ(caa)4.33	merged SSRs : (caa)4.67ZZZZZ(caa)4.33	merged SSRs : (caa)4.67ZZZZZ(caa)4.33
Quercus			chene_16_09_2008_reconstruct_CL9715_CT16227	CL9715_CT16227	705	(caa)4.00	4.00	331	342	caacaacaacaa	12	0.000	mreps																										TC58546 similar to UP|Q8NQE3_CORGL Predicted transcriptional regulator, partial
Quercus			chene_16_09_2008_reconstruct_WZ0AQPAC4YF14CM1	Singleton	0	(CAA)4.00	4.00	52	63	CAACAACAACAA	12	0.000	mreps
Quercus			chene_16_09_2008_reconstruct_WZ0AQPAC14YP22FM1	Singleton	0	(CAA)4.00	4.00	144	155	CAACAACAACAA	12	0.000	mreps																										TC47985 similar to UP|Q9FEC9_LYCES Plastid quinol oxidase , partial
Quercus			chene_16_09_2008_reconstruct_CL9715_CT14000	CL9715_CT14000	1506	(caa)4.00	4.00	514	525	caacaacaacaa	12	0.000	mreps																										TC58546 similar to UP|Q8NQE3_CORGL Predicted transcriptional regulator, partial
Quercus			chene_16_09_2008_reconstruct_LG0AAD24YB18RM1	Singleton	0	(CAA)4.00	4.00	133	144	CAACAACAACAA	12	0.000	mreps																										BI071578
Quercus			chene_16_09_2008_reconstruct_CL9715_CT14825	CL9715_CT14825	656	(caa)4.00	4.00	85	96	caacaacaacaa	12	0.000	mreps																										TC58546 similar to UP|Q8NQE3_CORGL Predicted transcriptional regulator, partial
Quercus			chene_16_09_2008_reconstruct_CL9715_CT12698	CL9715_CT12698	1143	(caa)4.00	4.00	104	115	caacaacaacaa	12	0.000	mreps																										TC58546 similar to UP|Q8NQE3_CORGL Predicted transcriptional regulator, partial
Quercus			chene_16_09_2008_reconstruct_WZ0AQPAG6YE05CM1	Singleton	0	(CAA)4.00	4.00	442	453	CAACAACAACAA	12	0.000	mreps																										CV258486
Quercus			chene_16_09_2008_reconstruct_LG0AAB9YO02RM1	Singleton	0	(CAA)4.00	4.00	206	217	CAACAACAACAA	12	0.000	mreps																										Q9M005_ARATH Putative uncharacterized protein F7A7_230 . - Arabidopsis thaliana .
Quercus			chene_16_09_2008_reconstruct_CL9715_CT15458	CL9715_CT15458	1012	(caa)4.00	4.00	148	159	caacaacaacaa	12	0.000	mreps																										TC58546 similar to UP|Q8NQE3_CORGL Predicted transcriptional regulator, partial
Quercus			chene_16_09_2008_reconstruct_WZ0AQRAQ15YE08FM1	Singleton	0	(CAA)4.00	4.00	353	364	CAACAACAACAA	12	0.000	mreps																										TC60358 UP|Q5AYT8_EMENI ACT_BOTCI Actin, partial
Quercus			chene_16_09_2008_reconstruct_CL9715_CT14990	CL9715_CT14990	1038	(caa)4.00	4.00	33	44	caacaacaacaa	12	0.000	mreps																										TC58546 similar to UP|Q8NQE3_CORGL Predicted transcriptional regulator, partial
Quercus			chene_16_09_2008_reconstruct_WZ0AQRAQ4YM21FM1	Singleton	0	(CAA)4.00	4.00	196	207	CAACAACAACAA	12	0.000	mreps																										A7NSS0_VITVI Chromosome chr18 scaffold_1, whole genome shotgun sequence. - Vitis vinifera .
Quercus			chene_16_09_2008_reconstruct_CL9715_CT15269	CL9715_CT15269	1818	(caa)4.00	4.00	1329	1340	caacaacaacaa	12	0.000	mreps																										TC58546 similar to UP|Q8NQE3_CORGL Predicted transcriptional regulator, partial
Quercus			chene_16_09_2008_reconstruct_WZ0AQRAQ7YM06FM1	Singleton	0	(CAA)4.00	4.00	344	355	CAACAACAACAA	12	0.000	mreps																										Q002B3_TOBAC Cytokinesis negative regulator RCP1. - Nicotiana tabacum .
Quercus			chene_16_09_2008_reconstruct_CL9715_CT14964	CL9715_CT14964	606	(caa)4.00	4.00	30	41	caacaacaacaa	12	0.000	mreps																										TC58546 similar to UP|Q8NQE3_CORGL Predicted transcriptional regulator, partial
Quercus			chene_16_09_2008_reconstruct_WZ0AQPAC13YE14FM1	Singleton	0	(CAA)4.00	4.00	160	171	CAACAACAACAA	12	0.000	mreps																										DY801877
Quercus			chene_16_09_2008_reconstruct_WZ0AQRAQ14YF07FM1	Singleton	0	(CAA)4.00	4.00	162	173	CAACAACAACAA	12	0.000	mreps																										TC76756
Quercus			chene_16_09_2008_reconstruct_CL266_CT342	CL266_CT342	856	(caa)4.00	4.00	130	141	caacaacaacaa	12	0.000	mreps																										TC52584 homologue to UP|Q9SHN5_ARATH F7F22.5, partial
Quercus			chene_16_09_2008_reconstruct_LG0AAD4YF10RM1	Singleton	0	(CAA)4.33	4.33	187	199	CAACAACAACAAC	13	0.000	mreps																										TC71821 similar to UP|Q9LN11_ARATH T6D22.5, partial
Quercus			chene_16_09_2008_reconstruct_LG0AAD37YD15RM1	Singleton	0	(CAA)4.33	4.33	273	285	CAACAACAACAAC	13	0.000	mreps																										TC80765 similar to RF|NP_195480.1|15235646|NM_119928 SHR ; transcription factor {Arabidopsis thaliana} , partial
Quercus			chene_16_09_2008_reconstruct_WZ0AQPAC13YB12FM1	Singleton	0	(CAA)4.33	4.33	223	235	CAACAACAACAAC	13	0.000	mreps																										A7P0J8_VITVI Chromosome chr19 scaffold_4, whole genome shotgun sequence. - Vitis vinifera .
Quercus			chene_16_09_2008_reconstruct_LG0AAB15YC11RM1	Singleton	0	(CAA)4.33	4.33	108	120	CAACAACAACAAC	13	0.000	mreps																										PP2C4_ARATH Protein phosphatase 2C . - Arabidopsis thaliana .
Quercus			chene_16_09_2008_reconstruct_WZ0AQRAQ22YA01FM1	Singleton	0	(CAA)4.33	4.33	143	155	CAACAACAACAAC	13	0.000	mreps
Quercus			chene_16_09_2008_reconstruct_CL9715_CT15907	CL9715_CT15907	1038	(caa)4.33	4.33	255	267	caacaacaacaac	13	0.000	mreps																										TC58546 similar to UP|Q8NQE3_CORGL Predicted transcriptional regulator, partial
Quercus			chene_16_09_2008_reconstruct_WZ0AQPAC2YC08FM1	Singleton	0	(CAA)4.33	4.33	486	498	CAACAACAACAAC	13	0.000	mreps																										A8W463_MEDTR SINA4. - Medicago truncatula .
Quercus			chene_16_09_2008_reconstruct_LG0AAD48YE08RM1	Singleton	0	(CAA)4.33	4.33	402	414	CAACAACAACAAC	13	0.000	mreps
Quercus			chene_16_09_2008_reconstruct_CL9715_CT14466	CL9715_CT14466	1706	(caa)4.33	4.33	1637	1649	caacaacaacaac	13	0.000	mreps																										TC58546 similar to UP|Q8NQE3_CORGL Predicted transcriptional regulator, partial
Quercus			chene_16_09_2008_reconstruct_LG0AAD45YA03RM1	Singleton	0	(CAA)4.67	4.67	109	122	CAACAACAACAACA	14	0.000	mreps																										A7PR97_VITVI Chromosome chr14 scaffold_26, whole genome shotgun sequence. - Vitis vinifera .
Quercus			chene_16_09_2008_reconstruct_WZ0AQRAQ7YA07FM1	Singleton	0	(CAA)4.67	4.67	508	521	CAACAACAACAACA	14	0.000	mreps																										CV236424
Quercus			chene_16_09_2008_reconstruct_WZ0AQPAC2YF19FM1	Singleton	0	(CAA)4.67	4.67	327	340	CAACAACAACAACA	14	0.000	mreps																										CU460914.1 Vitis vinifera - Vitis vinifera hypothetical protein
Quercus			chene_16_09_2008_reconstruct_LG0AAD37YP09RM1	Singleton	0	(CAA)4.67	4.67	168	181	CAACAACAACAACA	14	0.000	mreps																										A5APT2_VITVI Putative uncharacterized protein. - Vitis vinifera .
Quercus			chene_16_09_2008_reconstruct_WZ0AQRAP24YL05FM1	Singleton	0	(CAA)4.67	4.67	145	158	CAACAACAACAACA	14	0.000	mreps																										TC64728
Quercus			chene_16_09_2008_reconstruct_CL9715_CT14554	CL9715_CT14554	935	(caa)4.67	4.67	458	471	caacaacaacaaca	14	0.000	mreps																										TC58546 similar to UP|Q8NQE3_CORGL Predicted transcriptional regulator, partial
Quercus			chene_16_09_2008_reconstruct_CL9715_CT13676	CL9715_CT13676	1185	(caa)4.67	4.67	757	770	caacaacaacaaca	14	0.000	mreps																										TC58546 similar to UP|Q8NQE3_CORGL Predicted transcriptional regulator, partial
Quercus			chene_16_09_2008_reconstruct_CL9715_CT13253	CL9715_CT13253	805	(caa)4.67	4.67	399	412	caacaacaacaaca	14	0.000	mreps																										TC58546 similar to UP|Q8NQE3_CORGL Predicted transcriptional regulator, partial
Quercus			chene_16_09_2008_reconstruct_CL9715_CT13994	CL9715_CT13994	1062	(caa)4.67	4.67	847	860	caacaacaacaaca	14	0.000	mreps																										TC58546 similar to UP|Q8NQE3_CORGL Predicted transcriptional regulator, partial
Quercus			chene_16_09_2008_reconstruct_CL9715_CT13404	CL9715_CT13404	1130	(caa)4.67	4.67	144	157	caacaacaacaaca	14	0.000	mreps																										TC58546 similar to UP|Q8NQE3_CORGL Predicted transcriptional regulator, partial
Quercus	VIT131		chene_16_09_2008_reconstruct_CL8918_CT10353	CL8918_CT10353		(CAA)5	5				NO				TCAACACCTCGAATTCACCA		GATCCGAATCCGAAACTGAA		265
Quercus	FIR045		chene_16_09_2008_reconstruct_CL7722_CT8620	CL7722_CT8620		(caa)5	5				9				TGAACCCGTCGAATAAGACC		GTGAGCGAGTTCTCATGCTG		210			3PxA4			46	Schuelke et al,1999	8
Quercus	PIE200		chene_16_09_2008_reconstruct_CL8918_CT10353	CL8918_CT10353		(CAA)5	5				NO				ACAACATGTGCCAAAACTGC		TCGATGATGTGGTTGTTGATG		120			3PxA4				Schuelke et al,1999											0	0	0	0
Quercus	PIE230		chene_16_09_2008_reconstruct_CL9715_CT13433	CL9715_CT13433		(CAA)5	5				NO				GCGTTGCCTCTCTGTCTTTT		CGAACAAAGTAACCAGGAGGA		250			3PxA4				Schuelke et al,1999
Quercus			chene_16_09_2008_reconstruct_LG0AAC6YJ22RM1	Singleton	0	(CAA)5.00	5.00	431	445	CAACAACAACAACAA	15	0.000	mreps
Quercus			chene_16_09_2008_reconstruct_CL9715_CT13234	CL9715_CT13234	860	(caa)5.00	5.00	194	208	caacaacaacaacaa	15	0.000	mreps																										TC58546 similar to UP|Q8NQE3_CORGL Predicted transcriptional regulator, partial
Quercus			chene_16_09_2008_reconstruct_LG0AAC24YD11RM1	Singleton	0	(CAA)5.00	5.00	187	201	CAACAACAACAACAA	15	0.000	mreps																										A7Q2Q4_VITVI Chromosome chr1 scaffold_46, whole genome shotgun sequence. - Vitis vinifera .
Quercus			chene_16_09_2008_reconstruct_LG0AAD29YI14RM1	Singleton	0	(CAA)5.33	5.33	128	143	CAACAACAACAACAAC	16	0.000	mreps
Quercus			chene_16_09_2008_reconstruct_WZ0AQPAG9YJ08CM1	Singleton	0	(CAA)5.33	5.33	416	431	CAACAACAACAACAAC	16	0.000	mreps																										TC56029 similar to GB|AAK55706.1|14190451|AF380625 AT3g02420/F16B3_5 {Arabidopsis thaliana} , partial
Quercus			chene_16_09_2008_reconstruct_CL8361_CT9305	CL8361_CT9305	1768	(caa)5.33	5.33	216	231	caacaacaacaacaac	16	0.000	mreps																										TC57036 similar to GB|AAP37746.1|30725448|BT008387 At1g56560 {Arabidopsis thaliana} , partial
Quercus			chene_16_09_2008_reconstruct_WZ0AQRAP8YJ13FM1_2T	Singleton	0	(CAA)5.33	5.33	126	141	CAACAACAACAACAAC	16	0.000	mreps																										A7NTR1_VITVI Chromosome chr18 scaffold_1, whole genome shotgun sequence. - Vitis vinifera .
Quercus			chene_16_09_2008_reconstruct_CL9715_CT13494	CL9715_CT13494	500	(caa)5.33	5.33	66	81	caacaacaacaacaac	16	0.000	mreps																										TC58546 similar to UP|Q8NQE3_CORGL Predicted transcriptional regulator, partial
Quercus			chene_16_09_2008_reconstruct_LG0AAD46YH12RM1	Singleton	0	(CAA)5.33	5.33	356	371	CAACAACAACAACAAC	16	0.000	mreps																										Q55EC7_DICDI RasGEF domain-containing protein. - Dictyostelium discoideum .
Quercus			chene_16_09_2008_reconstruct_CL9715_CT13608	CL9715_CT13608	1000	(caa)5.67	5.67	256	272	caacaacaacaacaaca	17	0.000	mreps																										TC58546 similar to UP|Q8NQE3_CORGL Predicted transcriptional regulator, partial
Quercus			chene_16_09_2008_reconstruct_CL8429_CT11612	CL8429_CT11612	1285	(caa)5.67	5.67	225	241	caacaacaacaacaaca	17	0.000	mreps
Quercus			chene_16_09_2008_reconstruct_LG0AAD45YF24RM1	Singleton	0	(CAA)5.67	5.67	522	538	CAACAACAACAACAACA	17	0.000	mreps																										CV255908
Quercus			chene_16_09_2008_reconstruct_CL5562_CT11488	CL5562_CT11488	702	(caa)5.67	5.67	433	449	caacaacaacaacaaca	17	0.000	mreps																										Y2734_ARATH Uncharacterized protein At2g17340. - Arabidopsis thaliana .
Quercus			chene_16_09_2008_reconstruct_CL4972_CT5578	CL4972_CT5578	650	(caa)5.67	5.67	5	21	caacaacaacaacaaca	17	0.000	mreps
Quercus	WAG060		chene_16_09_2008_reconstruct_CL5155_CT5775_CN5197	CL5155_CT5775_CN5197		(CAA)6	6				9				TTGGGACTAGACCATCCACC		ATGGACAGCCAAGCCATTAG		250			3PxA4			14	Schuelke et al,1999	9
Quercus	WAG029		chene_16_09_2008_reconstruct_CL6794_CT7591_CN6755	CL6794_CT7591_CN6755		(CAA)6	6				NO				CTCCACCCGATCACAGAGAC		ACCATAAAGCATCTCCGCTG		0			3PxA4				Schuelke et al,1999
Quercus	WAG027		chene_16_09_2008_reconstruct_CL7053_CT7876	CL7053_CT7876		(CAA)6	6				5				AGCCGCAGCCTCTCTGAGC		ACTTTGGTCTTGCCGAACTG		260			3PxA4			40	Schuelke et al,1999	5
Quercus	WAG003		chene_16_09_2008_reconstruct_CL4182_CT4721	CL4182_CT4721		(CAA)6	6				NO				AGCAAATCAAAACCTCACCG		CTGGTCTCTGGGTTTGTTGG		260			3PxA4				Schuelke et al,1999
Quercus	WAG009		chene_16_09_2008_reconstruct_CL7129_CT7957	CL7129_CT7957		(CAA)6	6				NO				AATGGAAGAGAACGCTGTGC		TTCTTGAACTTCGAAACGGC		212			3PxA4				Schuelke et al,1999
Quercus			chene_16_09_2008_reconstruct_CL4635_CT5208	CL4635_CT5208	847	(caa)6.00	6.00	319	336	caacaacaacaacaacaa	18	0.000	mreps																										TC86244
Quercus			chene_16_09_2008_reconstruct_CL6608_CT7390	CL6608_CT7390	653	(caa)6.00	6.00	66	83	caacaacaacaacaacaa	18	0.000	mreps																										HY6H_HYONI Hyoscyamine 6-dioxygenase . - Hyoscyamus niger .
Quercus			chene_16_09_2008_reconstruct_LG0AAC4YB11RM1	Singleton	0	(CAA)6.00	6.00	237	254	CAACAACAACAACAACAA	18	0.000	mreps																										TC59930 weakly similar to GB|AAB96678.1|2773148|AF039567 Msx-interacting-zinc finger protein 1 {Mus musculus} , partial
Quercus			chene_16_09_2008_reconstruct_LG0AAA2YC11RM1	Singleton	0	(CAA)6.00	6.00	57	74	CAACAACAACAACAACAA	18	0.000	mreps
Quercus			chene_16_09_2008_reconstruct_CL9715_CT16281	CL9715_CT16281	727	(caa)6.33	6.33	63	81	caacaacaacaacaacaac	19	0.000	mreps																										TC58546 similar to UP|Q8NQE3_CORGL Predicted transcriptional regulator, partial
Quercus			chene_16_09_2008_reconstruct_CL9715_CT13134	CL9715_CT13134	692	(caa)6.33	6.33	143	161	caacaacaacaacaacaac	19	0.000	mreps																										TC58546 similar to UP|Q8NQE3_CORGL Predicted transcriptional regulator, partial
Quercus			chene_16_09_2008_reconstruct_WZ0AQRAP23YC07FM1	Singleton	0	(CAA)6.33	6.33	489	507	CAACAACAACAACAACAAC	19	0.000	mreps																										TC84848 similar to UP|Q9LVK4_ARATH Gb|AAF17567.1, partial
Quercus			chene_16_09_2008_reconstruct_LG0AAD28YE19RM1	Singleton	0	(CAA)6.67	6.67	322	341	CAACAACAACAACAACAACA	20	0.000	mreps																										TC61775 similar to UP|WRK48_ARATH Probable WRKY transcription factor 48 , partial
Quercus			chene_16_09_2008_reconstruct_WZ0AQRAP8YD13FM1	Singleton	0	(CAA)6.67	6.67	650	669	CAACAACAACAACAACAACA	20	0.000	mreps
Quercus	PIE201		chene_16_09_2008_reconstruct_CL9715_CT15577	CL9715_CT15577		(CAA)7	7				5				ACCTCAACCTCAACCACCAC		GAGGGCAAAATGGTCTCTTG		82			3PxA4			82	Schuelke et al,1999	5										0	0	0	0
Quercus	WAG056		chene_16_09_2008_reconstruct_CL9214_CT10709	CL9214_CT10709		(CAA)7	7				NO				ACTTCACCACCAGCAACAGC		GGTCTTTCGAACCCCTTCTC		350			3PxA4				Schuelke et al,1999
Quercus	PIE204		chene_16_09_2008_reconstruct_CL8705_CT12304	CL8705_CT12304		(CAA)7	7				8				GCCATGGCTTACACCACTTC		ACACGTCGGCAAGCAAGTAG		115			3PxA4			78	Schuelke et al,1999	8										0	0	0	0
Quercus	FIR074		chene_16_09_2008_reconstruct_LG0AAB16YP18RM1_SCF	LG0AAB16YP18RM1_SCF		(caa)7	7				3				TTCACAAACAAAACCTCCACA		AAAAAGAAACATGAATTGAGGAAA		140			3PxA4			46	Schuelke et al,1999	3
Quercus			chene_16_09_2008_reconstruct_LG0AAB16YP18RM1	Singleton	0	(CAA)7.00	7.00	107	127	CAACAACAACAACAACAACAA	21	0.000	mreps
Quercus			chene_16_09_2008_reconstruct_CL9715_CT13134	CL9715_CT13134	692	(caa)7.00	7.00	215	235	caacaacaacaacaacaacaa	21	0.000	mreps																										TC58546 similar to UP|Q8NQE3_CORGL Predicted transcriptional regulator, partial
Quercus			chene_16_09_2008_reconstruct_CL9715_CT14233	CL9715_CT14233	1171	(caa)7.33	7.33	478	499	caacaacaacaacaacaacaac	22	0.000	mreps																										TC58546 similar to UP|Q8NQE3_CORGL Predicted transcriptional regulator, partial
Quercus			chene_16_09_2008_reconstruct_WZ0AQPAA12YO15FM1	Singleton	0	(CAA)7.33	7.33	227	248	CAACAACAACAACAACAACAAC	22	0.000	mreps																										O48722_ARATH Heme oxygenase 2 . - Arabidopsis thaliana .
Quercus			chene_16_09_2008_reconstruct_CL9715_CT16504	CL9715_CT16504	822	(caa)7.67	7.67	117	139	caacaacaacaacaacaacaaca	23	0.000	mreps																										TC58546 similar to UP|Q8NQE3_CORGL Predicted transcriptional regulator, partial
Quercus	WAG063		chene_16_09_2008_reconstruct_CL9715_CT12543_CN11887	CL9715_CT12543_CN11887		(CAA)8	8				NO	no assignation			CATTCATGGCGTACCACAAC		AGCCATTGGTTTGAGGATTG		311			3PxA4			14	Schuelke et al,1999
Quercus	WAG061		chene_16_09_2008_reconstruct_CL5337_CT5981_CN5356	CL5337_CT5981_CN5356		(CAA)8	8				NO				TCTTTCTCTCTCCTCACCGC		TGAGGGGATTGTAGTAGGCG		134			3PxA4			14	Schuelke et al,1999
Quercus			chene_16_09_2008_reconstruct_WZ0AQRAQ24YK13FM1	Singleton	0	(CAA)8.33	8.33	567	591	CAACAACAACAACAACAACAACAAC	25	0.000	mreps																										TC70417 similar to RF|NP_197410.1|15239643|NM_121914 metal ion binding {Arabidopsis thaliana} , partial
Quercus			chene_16_09_2008_reconstruct_CL9715_CT12543	CL9715_CT12543	975	(caa)8.33	8.33	541	565	caacaacaacaacaacaacaacaac	25	0.000	mreps																										TC58546 similar to UP|Q8NQE3_CORGL Predicted transcriptional regulator, partial
Quercus			chene_16_09_2008_reconstruct_WZ0AQPAB8YO11FM1	Singleton	0	(CAA)8.33	8.33	327	351	CAACAACAACAACAACAACAACAAC	25	0.000	mreps																										TC56675 similar to UP|HA22I_ARATH HVA22-like protein i , partial
Quercus			chene_16_09_2008_reconstruct_LG0AAB14YG20RM1	Singleton	0	(CAA)8.67	8.67	112	137	CAACAACAACAACAACAACAACAACA	26	0.000	mreps																										DT520467
Quercus			chene_16_09_2008_reconstruct_LG0AAD19YD04RM1	Singleton	0	(CAA)8.67	8.67	118	143	CAACAACAACAACAACAACAACAACA	26	0.000	mreps
Quercus			chene_16_09_2008_reconstruct_LG0AAD6YN14RM1	Singleton	0	(CAA)9	9	246	299	CAACAACAACAACCACCACCACAACAAACACAAACGCATCAACAACAACAACAA	54	0.000	mreps																										A7QWV3_VITVI Chromosome chr13 scaffold_210, whole genome shotgun sequence. - Vitis vinifera .	merged SSRs : (CAA)4.33ZZZZZZZZZZZZZZZZZZZZZZZZZZZ(CAA)5.00
Quercus	WAG020		chene_16_09_2008_reconstruct_CL4523_CT5087	CL4523_CT5087		(CAA)9	9				10				AGATCAGGATGTGGAGGTGC		AAATCCAAACCCCCAGTTTC		280			3PxA4			79	Schuelke et al,1999	10
Quercus	PIE195		chene_16_09_2008_reconstruct_CL909_CT11333	CL909_CT11333		(CAA)9	9				NO				AGAACCCACAAAGCAGGATG		GAGGCTGTTGAGGCTGTTG		203			3PxA4				Schuelke et al,1999
Quercus	VIT094		chene_16_09_2008_reconstruct_CL2560_CT2939_CN2781	CL2560_CT2939_CN2781		(CAA)9	9				6				CGCCATGAAAACTGTCCTTT		GTTTCAGACCGCTCGTCTTC		144			3PxA4			14	Schuelke et al,1999
Quercus			chene_16_09_2008_reconstruct_CL9715_CT15792	CL9715_CT15792	925	(caa)9.00	9.00	115	141	caacaacaacaacaacaacaacaacaa	27	0.000	mreps																										TC58546 similar to UP|Q8NQE3_CORGL Predicted transcriptional regulator, partial
Quercus			chene_16_09_2008_reconstruct_WZ0AQRAP3YO24FM1	Singleton	0	(CAA)9.00	9.00	372	398	CAACAACAACAACAACAACAACAACAA	27	0.000	mreps																										A9NVN2_PICSI Putative uncharacterized protein. - Picea sitchensis .
Quercus			chene_16_09_2008_reconstruct_LG0AAD42YK19RM1	Singleton	0	(CAA)9.00	9.00	154	180	CAACAACAACAACAACAACAACAACAA	27	0.000	mreps																										DT491707
Quercus			chene_16_09_2008_reconstruct_WZ0AQRAQ15YF15FM1	Singleton	0	(CAA)9.33	9.33	56	83	CAACAACAACAACAACAACAACAACAAC	28	0.000	mreps																										VATH_DROME Vacuolar proton pump subunit H . - Drosophila melanogaster .
Quercus			chene_16_09_2008_reconstruct_CL9715_CT14668	CL9715_CT14668	764	(caa)9.67	9.67	563	591	caacaacaacaacaacaacaacaacaaca	29	0.000	mreps																										TC58546 similar to UP|Q8NQE3_CORGL Predicted transcriptional regulator, partial
Quercus			chene_16_09_2008_reconstruct_WZ0AQPAG1YI04CM1	Singleton	0	(CAAA)3.25	3.25	130	142	CAAACAAACAAAC	13	0.000	mreps																										TC44132 similar to UP|Q8W540_9FABA Early light-induced protein-like protein , partial
Quercus			chene_16_09_2008_reconstruct_WZ0AQPAA11YL03FM1	Singleton	0	(CAAA)3.50	3.50	35	48	CAAACAAACAAACA	14	0.000	mreps																										BP922871
Quercus			chene_16_09_2008_reconstruct_WZ0AQPAD3YO08FM1	Singleton	0	(CAAAA)3.00	3.00	40	54	CAAAACAAAACAAAA	15	0.000	mreps
Quercus			chene_16_09_2008_reconstruct_LG0AAD21YE07RM1	Singleton	0	(CAAAA)3.00	3.00	327	341	CAAAACAAAACAAAA	15	0.000	mreps
Quercus			chene_16_09_2008_reconstruct_LG0AAC6YN10RM1	Singleton	0	(CAAAA)3.00	3.00	378	392	CAAAACAAAACAAAA	15	0.000	mreps																										TC64161 homologue to UP|Q2L944_GOSHI Ribosomal protein L2, complete
Quercus			chene_16_09_2008_reconstruct_CL9715_CT16429	CL9715_CT16429	1078	(caaac)3.20	3.20	105	120	caaaccaaaccaaacc	16	0.000	mreps																										TC58546 similar to UP|Q8NQE3_CORGL Predicted transcriptional regulator, partial
Quercus			chene_16_09_2008_reconstruct_LG0AAD39YG11RM1	Singleton	0	(CAAAC)5.60	5.60	39	66	CAAACCAAACCAAACCAAACCAAACCAA	28	0.000	mreps																										HEM6_SOYBN Coproporphyrinogen III oxidase, chloroplast precursor . - Glycine max .
Quercus			chene_16_09_2008_reconstruct_LG0AAD28YH08RM1	Singleton	0	(CAAACA)3.00	3.00	209	226	CAAACACAAACACAAACA	18	0.000	mreps
Quercus			chene_16_09_2008_reconstruct_LG0AAD45YJ20RM1	Singleton	0	(CAAACC)3.17	3.17	271	289	CAAACCCAAACCCAAACCC	19	0.000	mreps																										Q9LNJ3_ARATH F6F3.10 protein . - Arabidopsis thaliana .
Quercus			chene_16_09_2008_reconstruct_LG0AAB23YK17RM1	Singleton	0	(CAAACG)4.83	4.83	216	244	CAAACGCAAACGCAAACGCAAACGCAAAC	29	0.000	mreps																										A7QDS1_VITVI Chromosome chr15 scaffold_82, whole genome shotgun sequence. - Vitis vinifera .
Quercus			chene_16_09_2008_reconstruct_WZ0AQPAC11YE07FM1	Singleton	0	(CAAAG)3.00	3.00	58	72	CAAAGCAAAGCAAAG	15	0.000	mreps																										A7QPR3_VITVI Chromosome chr10 scaffold_138, whole genome shotgun sequence. - Vitis vinifera .
Quercus			chene_16_09_2008_reconstruct_WZ0AQPAB1YO07FM1	Singleton	0	(CAAAG)3.60	3.60	314	331	CAAAGCAAAGCAAAGCAA	18	0.000	mreps																										BI137827
Quercus			chene_16_09_2008_reconstruct_WZ0AQRAP20YC21FM1	Singleton	0	(CAAATC)3.50	3.50	119	139	CAAATCCAAATCCAAATCCAA	21	0.000	mreps																										Q8RX89_ARATH AT5g23390/T32G24_2. - Arabidopsis thaliana .
Quercus			chene_16_09_2008_reconstruct_CL2604_CT2986	CL2604_CT2986	721	(caac)3.25	3.25	261	273	caaccaaccaacc	13	0.000	mreps
Quercus			chene_16_09_2008_reconstruct_CL9715_CT12597	CL9715_CT12597	549	(caac)3.50	3.50	419	432	caaccaaccaacca	14	0.000	mreps																										TC58546 similar to UP|Q8NQE3_CORGL Predicted transcriptional regulator, partial
Quercus			chene_16_09_2008_reconstruct_LG0AAA10YC06RM1	Singleton	0	(CAACA)3.20	3.20	53	68	CAACACAACACAACAC	16	0.000	mreps																										CA924026
Quercus	PIE124		chene_16_09_2008_reconstruct_CL1780_CT2088_CN1957	CL1780_CT2088_CN1957		(caacag)3	3				NO				GGCAACAGCAACAGCAAC		GGATGCTGAGAACTTTGCAC		196			3PxA4				Schuelke et al,1999
Quercus			chene_16_09_2008_reconstruct_LG0AAD36YO18RM1	Singleton	0	(CAACAG)3.33	3.33	327	346	CAACAGCAACAGCAACAGCA	20	0.000	mreps
Quercus			chene_16_09_2008_reconstruct_WZ0AQPAC9YM13FM1	Singleton	0	(CAACAG)3.50	3.50	332	352	CAACAGCAACAGCAACAGCAA	21	0.000	mreps
Quercus			chene_16_09_2008_reconstruct_CL9715_CT14668	CL9715_CT14668	764	(caacag)3.83	3.83	545	567	caacagcaacagcaacagcaaca	23	0.000	mreps																										TC58546 similar to UP|Q8NQE3_CORGL Predicted transcriptional regulator, partial
Quercus	PIE073		chene_16_09_2008_reconstruct_CL1323_CT1584	CL1323_CT1584		(CAACAG)4	4				NO				GCTGCTAGCTCCTCAAATGC		GCTCATGAATGGTGGACTCA		238			3PxA4				Schuelke et al,1999
Quercus			chene_16_09_2008_reconstruct_CL9715_CT14185	CL9715_CT14185	833	(caacag)4.83	4.83	149	177	caacagcaacagcaacagcaacagcaaca	29	0.000	mreps																										TC58546 similar to UP|Q8NQE3_CORGL Predicted transcriptional regulator, partial
Quercus			chene_16_09_2008_reconstruct_LG0AAA10YA02RM1	Singleton	0	(CAACAG)4.83	4.83	162	190	CAACAGCAACAGCAACAGCAACAGCAACA	29	0.000	mreps																										DT470973
Quercus			chene_16_09_2008_reconstruct_LG0AAD45YO03RM1	Singleton	0	(CAACAT)3.50	3.50	99	119	CAACATCAACATCAACATCAA	21	0.000	mreps
Quercus			chene_16_09_2008_reconstruct_CL9715_CT15285	CL9715_CT15285	659	(caacat)3.67	3.67	206	227	caacatcaacatcaacatcaac	22	0.000	mreps																										TC58546 similar to UP|Q8NQE3_CORGL Predicted transcriptional regulator, partial
Quercus			chene_16_09_2008_reconstruct_CL9715_CT13253	CL9715_CT13253	805	(caacat)3.83	3.83	381	403	caacatcaacatcaacatcaaca	23	0.000	mreps																										TC58546 similar to UP|Q8NQE3_CORGL Predicted transcriptional regulator, partial
Quercus			chene_16_09_2008_reconstruct_WZ0AQPAG6YE05CM1	Singleton	0	(CAACCA)3.67	3.67	408	429	CAACCACAACCACAACCACAAC	22	0.000	mreps																										CV258486
Quercus			chene_16_09_2008_reconstruct_CL6931_CT7742	CL6931_CT7742	1390	(caacct)3.50	3.50	448	468	caacctcaacctcaacctcaa	21	0.000	mreps
Quercus			chene_16_09_2008_reconstruct_CL5445_CT6101	CL5445_CT6101	832	(caactc)3.50	3.50	34	54	caactccaactccaactccaa	21	0.000	mreps																										DN492169
Quercus			chene_16_09_2008_reconstruct_CL709_CT880	CL709_CT880	829	(caag)3.25	3.25	808	820	caagcaagcaagc	13	0.000	mreps																										TC56141 similar to UP|Q9FYG8_ARATH F1N21.7, partial
Quercus			chene_16_09_2008_reconstruct_CL7122_CT7949	CL7122_CT7949	810	(caag)3.75	3.75	204	218	caagcaagcaagcaa	15	0.000	mreps
Quercus			chene_16_09_2008_reconstruct_LG0AAB3YL05RM1	Singleton	0	(CAAGAA)4.17	4.17	347	371	CAAGAACAAGAACAAGAACAAGAAC	25	0.000	mreps																										EP549917.1 marine metagenome - marine metagenome hypothetical protein
Quercus			chene_16_09_2008_reconstruct_CL7311_CT8163	CL7311_CT8163	1002	(caagag)4.00	4.00	45	68	caagagcaagagcaagagcaagag	24	0.000	mreps
Quercus			chene_16_09_2008_reconstruct_WZ0AQRAQ5YA18FM1	Singleton	0	(CAAGAT)4.00	4.00	260	283	CAAGATCAAGATCAAGATCAAGAT	24	0.000	mreps																										A5B131_VITVI Putative uncharacterized protein. - Vitis vinifera .
Quercus			chene_16_09_2008_reconstruct_WZ0AQPAA11YO18FM1	Singleton	0	(CAATAA)4.83	4.83	370	398	CAATAACAATAACAATAACAATAACAATA	29	0.000	mreps																										A7Q616_VITVI Chromosome chr14 scaffold_54, whole genome shotgun sequence. - Vitis vinifera .
Quercus			chene_16_09_2008_reconstruct_CL9715_CT13494	CL9715_CT13494	500	(caatag)5.33	5.33	24	55	caatagcaatagcaatagcaatagcaatagca	32	0.000	mreps																										TC58546 similar to UP|Q8NQE3_CORGL Predicted transcriptional regulator, partial
Quercus			chene_16_09_2008_reconstruct_WZ0AQPAC14YE22FM1	Singleton	0	(CAATCC)4.83	4.83	149	177	CAATCCCAATCCCAATCCCAATCCCAATC	29	0.000	mreps																										CH476726.1 Coccidioides immitis RS - Coccidioides immitis RS hypothetical protein
Quercus			chene_16_09_2008_reconstruct_LG0AAD7YC08RM1	Singleton	0	(CAATTC)4.50	4.50	56	82	CAATTCCAATTCCAATTCCAATTCCAA	27	0.000	mreps																										Q2MJ04_MEDTR Cytochrome P450 monooxygenase CYP94A14. - Medicago truncatula .
Quercus			chene_16_09_2008_reconstruct_WZ0AQRAP22YG03FM1	Singleton	0	(CAATTT)3.17	3.17	202	220	CAATTTCAATTTCAATTTC	19	0.000	mreps																										CU459238.1 Vitis vinifera - Vitis vinifera hypothetical protein
Quercus	PIE178		chene_16_09_2008_reconstruct_CL9715_CT13284	CL9715_CT13284		(cac)12	12				NO				ATGGCCGTTCTTAGTTGGTG		TTCAAATGGTGATGGTGGTG		201			3PxA4				Schuelke et al,1999
Quercus	PIE184		chene_16_09_2008_reconstruct_CL9715_CT13284	CL9715_CT13284		(cac)12	12				NO				ATGGCCGTTCTTAGTTGGTG		TTCAAATGGTGATGGTGGTG		201			3PxA4				Schuelke et al,1999
Quercus			chene_16_09_2008_reconstruct_LG0AAD3YB10RM1	Singleton	0	(CAC)4.00	4.00	390	401	CACCACCACCAC	12	0.000	mreps																										Q4VRW3_TOBAC Putative BY-2 cell cycle-related protein . - Nicotiana tabacum .
Quercus			chene_16_09_2008_reconstruct_CL3397_CT3855	CL3397_CT3855	230	(cac)4.00	4.00	64	75	caccaccaccac	12	0.000	mreps
Quercus			chene_16_09_2008_reconstruct_LG0AAD24YA09RM1_2X	Singleton	0	(CAC)4.00	4.00	352	363	CACCACCACCAC	12	0.000	mreps
Quercus			chene_16_09_2008_reconstruct_WZ0AQRAQ10YB24FM1	Singleton	0	(CAC)4.00	4.00	363	374	CACCACCACCAC	12	0.000	mreps																										Q7Q1A8_ANOGA Cuticular protein 77, RR-1 family . - Anopheles gambiae .
Quercus			chene_16_09_2008_reconstruct_LG0AAD24YB16RM1	Singleton	0	(CAC)4.00	4.00	39	50	CACCACCACCAC	12	0.000	mreps																										CN520808
Quercus			chene_16_09_2008_reconstruct_CL9715_CT13047	CL9715_CT13047	879	(cac)4.00	4.00	228	239	caccaccaccac	12	0.000	mreps																										TC58546 similar to UP|Q8NQE3_CORGL Predicted transcriptional regulator, partial
Quercus			chene_16_09_2008_reconstruct_CL5795_CT6495	CL5795_CT6495	1353	(cac)4.00	4.00	104	115	caccaccaccac	12	0.000	mreps																										A7PMB9_VITVI Chromosome chr14 scaffold_21, whole genome shotgun sequence. - Vitis vinifera .
Quercus			chene_16_09_2008_reconstruct_CL9715_CT12568	CL9715_CT12568	1141	(cac)4.00	4.00	946	957	caccaccaccac	12	0.000	mreps																										TC58546 similar to UP|Q8NQE3_CORGL Predicted transcriptional regulator, partial
Quercus			chene_16_09_2008_reconstruct_WZ0AQPAA11YO18FM1	Singleton	0	(CAC)4.00	4.00	99	110	CACCACCACCAC	12	0.000	mreps																										A7Q616_VITVI Chromosome chr14 scaffold_54, whole genome shotgun sequence. - Vitis vinifera .
Quercus			chene_16_09_2008_reconstruct_CL9715_CT16346	CL9715_CT16346	758	(cac)4.00	4.00	242	253	caccaccaccac	12	0.000	mreps																										TC58546 similar to UP|Q8NQE3_CORGL Predicted transcriptional regulator, partial
Quercus			chene_16_09_2008_reconstruct_WZ0AQPAB7YK06FM1	Singleton	0	(CAC)4.33	4.33	180	192	CACCACCACCACC	13	0.000	mreps																										TC45672 similar to UP|Q9FMU9_ARATH Similarity to ATFP3, partial
Quercus			chene_16_09_2008_reconstruct_WZ0AQPAC15YF17FM1	Singleton	0	(CAC)4.33	4.33	199	211	CACCACCACCACC	13	0.000	mreps																										A7QEV1_VITVI Chromosome chr16 scaffold_86, whole genome shotgun sequence. - Vitis vinifera .
Quercus			chene_16_09_2008_reconstruct_LG0AAD24YN16RM1	Singleton	0	(CAC)4.33	4.33	52	64	CACCACCACCACC	13	0.000	mreps
Quercus			chene_16_09_2008_reconstruct_CL9715_CT14265	CL9715_CT14265	1147	(cac)4.33	4.33	651	663	caccaccaccacc	13	0.000	mreps																										TC58546 similar to UP|Q8NQE3_CORGL Predicted transcriptional regulator, partial
Quercus			chene_16_09_2008_reconstruct_LG0AAB27YI11RM1	Singleton	0	(CAC)4.33	4.33	364	376	CACCACCACCACC	13	0.000	mreps																										A7PKX5_VITVI Chromosome chr7 scaffold_20, whole genome shotgun sequence. - Vitis vinifera .
Quercus			chene_16_09_2008_reconstruct_CL9715_CT15286	CL9715_CT15286	1247	(cac)4.33	4.33	285	297	caccaccaccacc	13	0.000	mreps																										TC58546 similar to UP|Q8NQE3_CORGL Predicted transcriptional regulator, partial
Quercus			chene_16_09_2008_reconstruct_LG0AAC20YB02RM1	Singleton	0	(CAC)4.33	4.33	62	74	CACCACCACCACC	13	0.000	mreps
Quercus			chene_16_09_2008_reconstruct_LG0AAD16YA06RM1	Singleton	0	(CAC)4.33	4.33	464	476	CACCACCACCACC	13	0.000	mreps
Quercus			chene_16_09_2008_reconstruct_CL9715_CT16136	CL9715_CT16136	858	(cac)4.33	4.33	154	166	caccaccaccacc	13	0.000	mreps																										TC58546 similar to UP|Q8NQE3_CORGL Predicted transcriptional regulator, partial
Quercus			chene_16_09_2008_reconstruct_WZ0AQRAQ12YJ17FM1	Singleton	0	(CAC)4.33	4.33	86	98	CACCACCACCACC	13	0.000	mreps																										A4FVT1_ARATH At1g74900. - Arabidopsis thaliana .
Quercus			chene_16_09_2008_reconstruct_CL9715_CT15675	CL9715_CT15675	762	(cac)4.33	4.33	292	304	caccaccaccacc	13	0.000	mreps																										TC58546 similar to UP|Q8NQE3_CORGL Predicted transcriptional regulator, partial
Quercus			chene_16_09_2008_reconstruct_WZ0AQRAQ5YL22FM1	Singleton	0	(CAC)4.33	4.33	101	113	CACCACCACCACC	13	0.000	mreps
Quercus			chene_16_09_2008_reconstruct_CL4460_CT5020	CL4460_CT5020	1199	(cac)4.33	4.33	79	91	caccaccaccacc	13	0.000	mreps																										A7NUB4_VITVI Chromosome chr18 scaffold_1, whole genome shotgun sequence. - Vitis vinifera .
Quercus			chene_16_09_2008_reconstruct_CL9715_CT14693	CL9715_CT14693	864	(cac)4.33	4.33	304	316	caccaccaccacc	13	0.000	mreps																										TC58546 similar to UP|Q8NQE3_CORGL Predicted transcriptional regulator, partial
Quercus			chene_16_09_2008_reconstruct_LG0AAD16YG04RM1	Singleton	0	(CAC)4.67	4.67	270	283	CACCACCACCACCA	14	0.000	mreps																										CU459220.1 Vitis vinifera - Vitis vinifera hypothetical protein
Quercus			chene_16_09_2008_reconstruct_CL9715_CT14253	CL9715_CT14253	921	(cac)4.67	4.67	26	39	caccaccaccacca	14	0.000	mreps																										TC58546 similar to UP|Q8NQE3_CORGL Predicted transcriptional regulator, partial
Quercus			chene_16_09_2008_reconstruct_CL9715_CT13661	CL9715_CT13661	853	(cac)4.67	4.67	156	169	caccaccaccacca	14	0.000	mreps																										TC58546 similar to UP|Q8NQE3_CORGL Predicted transcriptional regulator, partial
Quercus			chene_16_09_2008_reconstruct_LG0AAC3YO18RM1	Singleton	0	(CAC)4.67	4.67	189	202	CACCACCACCACCA	14	0.000	mreps																										TC43793 similar to UP|Q41102_PHAVU Phaseolin G-box binding protein PG2 , partial
Quercus			chene_16_09_2008_reconstruct_WZ0AQPAC9YJ07FM1	Singleton	0	(CAC)4.67	4.67	76	89	CACCACCACCACCA	14	0.000	mreps																										TC76946 similar to GB|AAM70526.1|21700805|AY124817 At2g20920/F5H14.11 {Arabidopsis thaliana} , partial
Quercus			chene_16_09_2008_reconstruct_LG0AAD24YA02RM1	Singleton	0	(CAC)4.67	4.67	162	175	CACCACCACCACCA	14	0.000	mreps																										TC53531 homologue to UP|Q9FL03_ARATH SCARECROW gene regulator, partial
Quercus			chene_16_09_2008_reconstruct_CL9715_CT14000	CL9715_CT14000	1506	(cac)4.67	4.67	502	515	caccaccaccacca	14	0.000	mreps																										TC58546 similar to UP|Q8NQE3_CORGL Predicted transcriptional regulator, partial
Quercus			chene_16_09_2008_reconstruct_LG0AAD16YG04RM1	Singleton	0	(CAC)4.67	4.67	318	331	CACCACCACCACCA	14	0.000	mreps																										CU459220.1 Vitis vinifera - Vitis vinifera hypothetical protein
Quercus			chene_16_09_2008_reconstruct_LG0AAC14YE20RM1	Singleton	0	(CAC)4.67	4.67	361	374	CACCACCACCACCA	14	0.000	mreps
Quercus	POR042		chene_16_09_2008_reconstruct_CL7169_CT8001_CN7141	CL7169_CT8001_CN7141		(cac)5	5				NO				CCACCTGAATCACACGATCT		AGTGCATGAATCTCGGGAAG		150			3PxA4				Schuelke et al,1999											0	0	0	0
Quercus	FIR119		chene_16_09_2008_reconstruct_CL7169_CT8001_CN7141	CL7169_CT8001_CN7141		(cac)5	5				NO				CTCCCTTCCTCCTCCTCAAT		AGTGCATGAATCTCGGGAAG		197			3PxA4				Schuelke et al,1999
Quercus			chene_16_09_2008_reconstruct_LG0AAD13YB16RM1	Singleton	0	(CAC)5.00	5.00	113	127	CACCACCACCACCAC	15	0.000	mreps																										LEU11_ARATH 2-isopropylmalate synthase 1, chloroplast precursor . - Arabidopsis thaliana .
Quercus			chene_16_09_2008_reconstruct_WZ0AQRAQ10YP20FM1	Singleton	0	(CAC)5.00	5.00	298	312	CACCACCACCACCAC	15	0.000	mreps																										Q0ZPW9_9ROSA CXE carboxylesterase . - Malus pumila.
Quercus			chene_16_09_2008_reconstruct_LG0AAD45YB04RM1	Singleton	0	(CAC)5.00	5.00	429	443	CACCACCACCACCAC	15	0.000	mreps																										TC54478 homologue to UP|Q9M2Y9_ARATH AtMYB84 , partial
Quercus			chene_16_09_2008_reconstruct_WZ0AQRAP10YH21FM1_2A	Singleton	0	(CAC)5.00	5.00	245	259	CACCACCACCACCAC	15	0.000	mreps
Quercus			chene_16_09_2008_reconstruct_WZ0AQRAQ11YD22FM1	Singleton	0	(CAC)5.00	5.00	215	229	CACCACCACCACCAC	15	0.000	mreps																										A7PNF0_VITVI Chromosome chr1 scaffold_22, whole genome shotgun sequence. - Vitis vinifera .
Quercus			chene_16_09_2008_reconstruct_CL7169_CT8001	CL7169_CT8001	706	(cac)5.00	5.00	217	231	caccaccaccaccac	15	0.000	mreps																										AAPC_CENCI Putative apospory-associated protein C. - Cenchrus ciliaris .
Quercus			chene_16_09_2008_reconstruct_LG0AAD3YA10RM1	Singleton	0	(CAC)5.00	5.00	189	203	CACCACCACCACCAC	15	0.000	mreps																										A5BJT4_VITVI Putative uncharacterized protein. - Vitis vinifera .
Quercus			chene_16_09_2008_reconstruct_LG0AAB4YH09RM1	Singleton	0	(CAC)5.00	5.00	153	167	CACCACCACCACCAC	15	0.000	mreps																										A7QZN7_VITVI Chromosome chr10 scaffold_282, whole genome shotgun sequence. - Vitis vinifera .
Quercus			chene_16_09_2008_reconstruct_WZ0AQRAP10YG17FM1	Singleton	0	(CAC)5.33	5.33	115	130	CACCACCACCACCACC	16	0.000	mreps																										TC77280
Quercus			chene_16_09_2008_reconstruct_LG0AAB5YO24RM1	Singleton	0	(CAC)5.33	5.33	78	93	CACCACCACCACCACC	16	0.000	mreps																										A7QAR6_VITVI Chromosome chr5 scaffold_72, whole genome shotgun sequence. - Vitis vinifera .
Quercus			chene_16_09_2008_reconstruct_LG0AAC5YJ21RM1	Singleton	0	(CAC)5.33	5.33	156	171	CACCACCACCACCACC	16	0.000	mreps																										TC77399 similar to UP|Q5KR50_LOTJA Sphingosine kinase, partial
Quercus			chene_16_09_2008_reconstruct_CL9715_CT12835	CL9715_CT12835	689	(cac)5.33	5.33	508	523	caccaccaccaccacc	16	0.000	mreps																										TC58546 similar to UP|Q8NQE3_CORGL Predicted transcriptional regulator, partial
Quercus			chene_16_09_2008_reconstruct_WZ0AQPAC2YE14FM1	Singleton	0	(CAC)5.33	5.33	89	104	CACCACCACCACCACC	16	0.000	mreps																										A7PPP0_VITVI Chromosome chr8 scaffold_23, whole genome shotgun sequence. - Vitis vinifera .
Quercus			chene_16_09_2008_reconstruct_SSH2pl1H08	Singleton	0	(CAC)5.67	5.67	319	335	CACCACCACCACCACCA	17	0.000	mreps																										A7PJE0_VITVI Chromosome chr12 scaffold_18, whole genome shotgun sequence. - Vitis vinifera .
Quercus	FIR021		chene_16_09_2008_reconstruct_CL8450_CT11820	CL8450_CT11820		(cac)6	6				6				CTCATCATCGGAGGTGGAGT		TTTGAGAAGAGGCGAGTCGT		210			3PxA4				Schuelke et al,1999
Quercus			chene_16_09_2008_reconstruct_LG0AAB10YJ03RM1	Singleton	0	(CAC)6.00	6.00	558	575	CACCACCACCACCACCAC	18	0.000	mreps																										A7QFF3_VITVI Chromosome chr8 scaffold_88, whole genome shotgun sequence. - Vitis vinifera .
Quercus			chene_16_09_2008_reconstruct_LG0AAD24YN16RM1	Singleton	0	(CAC)6.33	6.33	208	226	CACCACCACCACCACCACC	19	0.000	mreps
Quercus			chene_16_09_2008_reconstruct_CL9715_CT14913	CL9715_CT14913	2153	(cac)6.33	6.33	177	195	caccaccaccaccaccacc	19	0.000	mreps																										TC58546 similar to UP|Q8NQE3_CORGL Predicted transcriptional regulator, partial
Quercus			chene_16_09_2008_reconstruct_CL9715_CT14554	CL9715_CT14554	935	(cac)6.67	6.67	473	492	caccaccaccaccaccacca	20	0.000	mreps																										TC58546 similar to UP|Q8NQE3_CORGL Predicted transcriptional regulator, partial
Quercus			chene_16_09_2008_reconstruct_WZ0AQPAC2YD24FM1	Singleton	0	(CAC)6.67	6.67	79	98	CACCACCACCACCACCACCA	20	0.000	mreps																										TC69722 similar to UP|Q8W3M8_TOBAC 6b-interacting protein 1, partial
Quercus			chene_16_09_2008_reconstruct_LG0AAC28YB20RM1	Singleton	0	(CAC)6.67	6.67	113	132	CACCACCACCACCACCACCA	20	0.000	mreps																										CV240953
Quercus			chene_16_09_2008_reconstruct_WZ0AQPAC9YH03FM1	Singleton	0	(CAC)7.00	7.00	301	321	CACCACCACCACCACCACCAC	21	0.000	mreps																										CX178831
Quercus			chene_16_09_2008_reconstruct_CL9715_CT12543	CL9715_CT12543	975	(cac)7.67	7.67	520	542	caccaccaccaccaccaccacca	23	0.000	mreps																										TC58546 similar to UP|Q8NQE3_CORGL Predicted transcriptional regulator, partial
Quercus			chene_16_09_2008_reconstruct_WZ0AQRAQ12YC16FM1	Singleton	0	(CAC)7.67	7.67	235	257	CACCACCACCACCACCACCACCA	23	0.000	mreps																										A7PNG5_VITVI Chromosome chr1 scaffold_22, whole genome shotgun sequence. - Vitis vinifera .
Quercus			chene_16_09_2008_reconstruct_LG0AAD49YP16RM1	Singleton	0	(CAC)8	8	228	260	CACCACCACCACCCGCACGCGCACCACCACCAC	33	0.000	mreps																											merged SSRs : (CAC)4.33ZZZZZZZZZ(CAC)4.00
Quercus	POR012		chene_16_09_2008_reconstruct_CL9715_CT12606	CL9715_CT12606		(cac)8	8				6				TCAGCAGCACCAACAGAATC		TCGACAGTCTTGCAGTGTCC		130			3PxA4			67	Schuelke et al,1999	6										0	0	0	0
Quercus			chene_16_09_2008_reconstruct_LG0AAD37YC05RM1	Singleton	0	(CAC)8.00	8.00	249	272	CACCACCACCACCACCACCACCAC	24	0.000	mreps																										A9PDV1_POPTR Putative uncharacterized protein. - Populus trichocarpa .
Quercus			chene_16_09_2008_reconstruct_WZ0AQPAA10YK03FM1	Singleton	0	(CAC)8.33	8.33	338	362	CACCACCACCACCACCACCACCACC	25	0.000	mreps
Quercus			chene_16_09_2008_reconstruct_WZ0AQPAA3YJ08FM1	Singleton	0	(CAC)9	9	159	198	CACCACCACCACCATGTGAAGAGCATTCACCACCACCACC	40	0.000	mreps																											merged SSRs : (CAC)4.67ZZZZZZZZZZZZZZ(CAC)4.33
Quercus			chene_16_09_2008_reconstruct_WZ0AQRAQ7YA07FM1	Singleton	0	(CAC)9	9	321	362	CACCACCACCACCGAAAACGACAACGACACCACCACCACCAC	42	0.000	mreps																										CV236424	merged SSRs : (CAC)4.33ZZZZZZZZZZZZZZZ(CAC)5.00
Quercus	POR005		chene_16_09_2008_reconstruct_CL3317_CT3768	CL3317_CT3768		(cac)9	9				NO				GGGTCCGAAAAAGGGTTACT		GCTGCAGATACAGACGCCTA		120			3PxA4				Schuelke et al,1999											0	0	0	0
Quercus			chene_16_09_2008_reconstruct_CL9715_CT15424	CL9715_CT15424	1629	(cacaaa)3.00	3.00	218	235	cacaaacacaaacacaaa	18	0.000	mreps																										TC58546 similar to UP|Q8NQE3_CORGL Predicted transcriptional regulator, partial
Quercus			chene_16_09_2008_reconstruct_CL9715_CT13108	CL9715_CT13108	1023	(cacaaa)3.00	3.00	111	128	cacaaacacaaacacaaa	18	0.000	mreps																										TC58546 similar to UP|Q8NQE3_CORGL Predicted transcriptional regulator, partial
Quercus	VIT054		chene_16_09_2008_reconstruct_CL1514_CT1797	CL1514_CT1797		(CACAAG)4	4				NO				TTGGGAATTTGTTGGTGTCC		AGACCTTCAGGGCTCACAAA		158																		0	0	0	0
Quercus			chene_16_09_2008_reconstruct_LG0AAD15YI15RM1	Singleton	0	(CACAAT)3.50	3.50	458	478	CACAATCACAATCACAATCAC	21	0.000	mreps																										Q40451_TOBAC DNA-binding protein. - Nicotiana tabacum .
Quercus			chene_16_09_2008_reconstruct_LG0AAD28YH08RM1	Singleton	0	(CACAAT)4.83	4.83	237	265	CACAATCACAATCACAATCACAATCACAA	29	0.000	mreps
Quercus			chene_16_09_2008_reconstruct_CL9715_CT15503	CL9715_CT15503	461	(cacac)3.40	3.40	218	234	cacaccacaccacacca	17	0.000	mreps																										TC58546 similar to UP|Q8NQE3_CORGL Predicted transcriptional regulator, partial
Quercus			chene_16_09_2008_reconstruct_CL9715_CT12615	CL9715_CT12615	1290	(cacagc)3.17	3.17	179	197	cacagccacagccacagcc	19	0.000	mreps																										TC58546 similar to UP|Q8NQE3_CORGL Predicted transcriptional regulator, partial
Quercus			chene_16_09_2008_reconstruct_CL9715_CT14707	CL9715_CT14707	1312	(cacagc)7	7	168	219	cacagccacagccacagcctcagcctcagccacagccacagccacagccaca	52	0.000	mreps																										TC58546 similar to UP|Q8NQE3_CORGL Predicted transcriptional regulator, partial	merged SSRs : (cacagc)3.17ZZZZZZZZ(cagcca)4.33
Quercus			chene_16_09_2008_reconstruct_LG0AAC26YF10RM1	Singleton	0	(CACAGT)5.33	5.33	79	110	CACAGTCACAGTCACAGTCACAGTCACAGTCA	32	0.000	mreps																										A7PZJ3_VITVI Chromosome chr15 scaffold_40, whole genome shotgun sequence. - Vitis vinifera .
Quercus			chene_16_09_2008_reconstruct_LG0AAA2YH02RM1	Singleton	0	(CACC)3.25	3.25	118	130	CACCCACCCACCC	13	0.000	mreps																										PSPL4_ARATH PsbP-related thylakoid lumenal protein 4, chloroplast precursor. - Arabidopsis thaliana .
Quercus	PIE063		chene_16_09_2008_reconstruct_CL6127_CT6864	CL6127_CT6864		(CACCCC)3	3				NO				CTCACCGTTTCTTCCACGTC		GGATTGGGTGAAGAGTTTGC		180			3PxA4				Schuelke et al,1999
Quercus			chene_16_09_2008_reconstruct_CL9715_CT12850	CL9715_CT12850	252	(cacg)3.75	3.75	126	140	cacgcacgcacgcac	15	0.000	mreps																										TC58546 similar to UP|Q8NQE3_CORGL Predicted transcriptional regulator, partial
Quercus			chene_16_09_2008_reconstruct_LG0AAD8YM08RM1	Singleton	0	(CACT)3.25	3.25	26	38	CACTCACTCACTC	13	0.000	mreps
Quercus			chene_16_09_2008_reconstruct_CL424_CT538	CL424_CT538	1006	(cact)3.50	3.50	144	157	cactcactcactca	14	0.000	mreps																										TC58494 homologue to UP|Q9LWB6_ARATH Ribosomal protein L35, partial
Quercus			chene_16_09_2008_reconstruct_CL7215_CT8056	CL7215_CT8056	781	(cact)4.00	4.00	19	34	cactcactcactcact	16	0.000	mreps																										TC82061 similar to GB|AAQ65109.1|34365595|BT010486 At1g64160 {Arabidopsis thaliana} , partial
Quercus			chene_16_09_2008_reconstruct_WZ0AQPAC9YP21FM1	Singleton	0	(CACTCC)3.17	3.17	73	91	CACTCCCACTCCCACTCCC	19	0.000	mreps																										Q8VYL1_ARATH Putative adenylate kinase. - Arabidopsis thaliana .
Quercus			chene_16_09_2008_reconstruct_WZ0AQRAP20YH15FM1	Singleton	0	(CACTCT)3.33	3.33	61	80	CACTCTCACTCTCACTCTCA	20	0.000	mreps																										TC63791 similar to UP|Q9LPG8_ARATH T3F20.16 protein, partial
Quercus			chene_16_09_2008_reconstruct_LG0AAD34YJ01RM1	Singleton	0	(CACTGC)3.17	3.17	578	596	CACTGCCACTGCCACTGCC	19	0.000	mreps
Quercus			chene_16_09_2008_reconstruct_CL9715_CT13134	CL9715_CT13134	692	(cag)11	11	173	216	cagcaGCAGCAGCAGCAACAACAgcggcAGCAGCAGCAGcagca	44	0.000	mreps																										TC58546 similar to UP|Q8NQE3_CORGL Predicted transcriptional regulator, partial	merged SSRs : (cag)5.67ZZZZZZZZZZ(gca)6.00
Quercus			chene_16_09_2008_reconstruct_CL9715_CT13527	CL9715_CT13527	1410	(cag)17	17	1111	1180	cagcagcAGCAGCAGCAACAACAGCAGCAACAACAACAGCAGCAGCAGCAGCAGCAGCAgcagcagcagc	70	0.000	mreps																										TC58546 similar to UP|Q8NQE3_CORGL Predicted transcriptional regulator, partial	merged SSRs : (cag)5.67ZZZZZZZZZZZZZZZZZZZZ(cag)11.33
Quercus			chene_16_09_2008_reconstruct_WZ0AQRAQ24YJ17FM1	Singleton	0	(CAG)4.00	4.00	470	481	CAGCAGCAGCAG	12	0.000	mreps																										Q0HA68_MALDO DELLA protein. - Malus domestica .
Quercus			chene_16_09_2008_reconstruct_CL9715_CT13022	CL9715_CT13022	796	(cag)4.00	4.00	132	143	cagcagcagcag	12	0.000	mreps																										TC58546 similar to UP|Q8NQE3_CORGL Predicted transcriptional regulator, partial
Quercus			chene_16_09_2008_reconstruct_LG0AAD5YN11RM1	Singleton	0	(CAG)4.00	4.00	309	320	CAGCAGCAGCAG	12	0.000	mreps																										A6S994_BOTFB Putative uncharacterized protein. - Botryotinia fuckeliana .
Quercus			chene_16_09_2008_reconstruct_CL9715_CT12630	CL9715_CT12630	704	(cag)4.00	4.00	225	236	cagcagcagcag	12	0.000	mreps																										TC58546 similar to UP|Q8NQE3_CORGL Predicted transcriptional regulator, partial
Quercus			chene_16_09_2008_reconstruct_CL8429_CT11575	CL8429_CT11575	563	(cag)4.00	4.00	250	261	cagcagcagcag	12	0.000	mreps
Quercus			chene_16_09_2008_reconstruct_LG0AAC10YL03RM1	Singleton	0	(CAG)4.00	4.00	500	511	CAGCAGCAGCAG	12	0.000	mreps																										TC66998 similar to UP|Q52ZH7_PEA FPA , partial
Quercus			chene_16_09_2008_reconstruct_LG0AAD12YK08RM1	Singleton	0	(CAG)4.00	4.00	496	507	CAGCAGCAGCAG	12	0.000	mreps																										A2ZXQ0_ORYSJ Putative uncharacterized protein. - Oryza sativa subsp. japonica .
Quercus			chene_16_09_2008_reconstruct_CL9715_CT15645	CL9715_CT15645	441	(cag)4.00	4.00	148	159	cagcagcagcag	12	0.000	mreps																										TC58546 similar to UP|Q8NQE3_CORGL Predicted transcriptional regulator, partial
Quercus			chene_16_09_2008_reconstruct_CL2960_CT3373	CL2960_CT3373	1209	(cag)4.00	4.00	76	87	cagcagcagcag	12	0.000	mreps																										TC69604
Quercus			chene_16_09_2008_reconstruct_CL9715_CT14825	CL9715_CT14825	656	(cag)4.33	4.33	414	426	cagcagcagcagc	13	0.000	mreps																										TC58546 similar to UP|Q8NQE3_CORGL Predicted transcriptional regulator, partial
Quercus			chene_16_09_2008_reconstruct_CL9715_CT14468	CL9715_CT14468	632	(cag)4.33	4.33	287	299	cagcagcagcagc	13	0.000	mreps																										TC58546 similar to UP|Q8NQE3_CORGL Predicted transcriptional regulator, partial
Quercus			chene_16_09_2008_reconstruct_LG0AAB5YO06RM1	Singleton	0	(CAG)4.67	4.67	432	445	CAGCAGCAGCAGCA	14	0.000	mreps																										A7PGZ0_VITVI Chromosome chr17 scaffold_16, whole genome shotgun sequence. - Vitis vinifera .
Quercus			chene_16_09_2008_reconstruct_WZ0AQPAB2YH12CM1	Singleton	0	(CAG)4.67	4.67	421	434	CAGCAGCAGCAGCA	14	0.000	mreps																										TC79910 weakly similar to UP|Q8L867_ARATH Dimethyladenosine transferase-like protein , partial
Quercus			chene_16_09_2008_reconstruct_WZ0AQRAQ22YE12FM1	Singleton	0	(CAG)4.67	4.67	118	131	CAGCAGCAGCAGCA	14	0.000	mreps																										TC56274
Quercus			chene_16_09_2008_reconstruct_CL9715_CT13676	CL9715_CT13676	1185	(cag)4.67	4.67	727	740	cagcagcagcagca	14	0.000	mreps																										TC58546 similar to UP|Q8NQE3_CORGL Predicted transcriptional regulator, partial
Quercus			chene_16_09_2008_reconstruct_LG0AAD11YP23RM1	Singleton	0	(CAG)4.67	4.67	184	197	CAGCAGCAGCAGCA	14	0.000	mreps																										A7NYZ6_VITVI Chromosome chr6 scaffold_3, whole genome shotgun sequence. - Vitis vinifera .
Quercus	FIR013		chene_16_09_2008_reconstruct_CL95_CT128	CL95_CT128		(cag)5	5				2				CGGGGAGGTTGATGAGTATT		AACACTGTCACCCCCATAGC		160			3PxA4				Schuelke et al,1999
Quercus	FIR101		chene_16_09_2008_reconstruct_CL9715_CT12944	CL9715_CT12944		(cag)5	5				NO				TCTTCACACCAGCTTGCCTA		ATTCGGACATCCTCATCAGC		207			3PxA4				Schuelke et al,1999
Quercus	PIE050		chene_16_09_2008_reconstruct_CL4438_CT11449	CL4438_CT11449		(CAG)5	5				NO				ATTTGCATCAAGTCTTTTAAGCAG		TTCCATCAGAAGAGCTGCAA		170			3PxA4				Schuelke et al,1999
Quercus	VIT086		chene_16_09_2008_reconstruct_CL2492_CT2864	CL2492_CT2864		(CAG)5	5				NO				AAGAACACCCATTTCCACCA		TAAAATCCATTTGCCGGTTC		207			3PxA4			14	Schuelke et al,1999											0	0	0	0
Quercus			chene_16_09_2008_reconstruct_LG0AAD28YO03RM1	Singleton	0	(CAG)5.00	5.00	27	41	CAGCAGCAGCAGCAG	15	0.000	mreps
Quercus			chene_16_09_2008_reconstruct_SSH4pl4B09	Singleton	0	(CAG)5.33	5.33	141	156	CAGCAGCAGCAGCAGC	16	0.000	mreps
Quercus			chene_16_09_2008_reconstruct_LG0AAD25YC08RM1	Singleton	0	(CAG)5.33	5.33	189	204	CAGCAGCAGCAGCAGC	16	0.000	mreps																										B0D5L8_LACBI Predicted protein. - Laccaria bicolor S238N-H82.
Quercus			chene_16_09_2008_reconstruct_CL9715_CT12944	CL9715_CT12944	1189	(cag)5.67	5.67	377	393	cagcagcagcagcagca	17	0.000	mreps																										TC58546 similar to UP|Q8NQE3_CORGL Predicted transcriptional regulator, partial
Quercus			chene_16_09_2008_reconstruct_WZ0AQRAP14YE16FM1	Singleton	0	(CAG)5.67	5.67	480	496	CAGCAGCAGCAGCAGCA	17	0.000	mreps																										TC78704 similar to UP|GSHRC_PEA Glutathione reductase, cytosolic , partial
Quercus			chene_16_09_2008_reconstruct_WZ0AQPAC7YI03FM1	Singleton	0	(CAG)5.67	5.67	363	379	CAGCAGCAGCAGCAGCA	17	0.000	mreps
Quercus			chene_16_09_2008_reconstruct_WZ0AQRAP24YO15FM1	Singleton	0	(CAG)5.67	5.67	561	577	CAGCAGCAGCAGCAGCA	17	0.000	mreps																										AJ774325
Quercus			chene_16_09_2008_reconstruct_LG0AAD19YD04RM1	Singleton	0	(CAG)5.67	5.67	595	611	CAGCAGCAGCAGCAGCA	17	0.000	mreps
Quercus	VIT084		chene_16_09_2008_reconstruct_CL9715_CT15146	CL9715_CT15146		(CAG)6	6				3				AGCCACAACAGTCTCAGCAA		GTCGGATCCCCCTATTCTGT		150			3PxA4			14	Schuelke et al,1999
Quercus			chene_16_09_2008_reconstruct_WZ0AQPAC5YB02FM1	Singleton	0	(CAG)6.33	6.33	230	248	CAGCAGCAGCAGCAGCAGC	19	0.000	mreps																										A5ACP4_VITVI Putative uncharacterized protein. - Vitis vinifera .
Quercus			chene_16_09_2008_reconstruct_LG0AAD36YH18RM1	Singleton	0	(CAG)6.67	6.67	615	634	CAGCAGCAGCAGCAGCAGCA	20	0.000	mreps																										A7PCC4_VITVI Chromosome chr2 scaffold_11, whole genome shotgun sequence. - Vitis vinifera .
Quercus			chene_16_09_2008_reconstruct_LG0AAB14YG20RM1	Singleton	0	(CAG)6.67	6.67	136	155	CAGCAGCAGCAGCAGCAGCA	20	0.000	mreps																										DT520467
Quercus	FIR002		chene_16_09_2008_reconstruct_CL6962_CT7776	CL6962_CT7776		(cag)7	7				NO				TGGGTATTCCTGCAAATTCA		AAATTTCCCCAAATGCTGGT		300			3PxA4				Schuelke et al,1999
Quercus	FIR002		chene_16_09_2008_reconstruct_CL6962_CT7776	CL6962_CT7776		(cag)7	7				NO				TGGGTATTCCTGCAAATTCA		AAATTTCCCCAAATGCTGGT		300			3PxA4			46	Schuelke et al,1999	10
Quercus	WAG064		chene_16_09_2008_reconstruct_CL4228_CT4771_CN4377	CL4228_CT4771_CN4377		(CAG)7	7				NO	no assignation			ACTCAGCAGCAGCATCAAAG		CTGATTGGGAGGAGCATAGC		140			3PxA4			14	Schuelke et al,1999	9
Quercus			chene_16_09_2008_reconstruct_CL9715_CT16593	CL9715_CT16593	1080	(cag)7.00	7.00	70	90	cagcagcagcagcagcagcag	21	0.000	mreps																										TC58546 similar to UP|Q8NQE3_CORGL Predicted transcriptional regulator, partial
Quercus			chene_16_09_2008_reconstruct_WZ0AQPAC2YF19FM1	Singleton	0	(CAG)7.67	7.67	270	292	CAGCAGCAGCAGCAGCAGCAGCA	23	0.000	mreps																										CU460914.1 Vitis vinifera - Vitis vinifera hypothetical protein
Quercus			chene_16_09_2008_reconstruct_WZ0AQRAP13YO15FM1	Singleton	0	(CAG)9	9	203	231	CAGCAGCAGCAGTTGCAGCAGCAGCAGCA	29	0.000	mreps																										DT523751	merged SSRs : (CAG)4.00ZZZ(GCA)5.00
Quercus			chene_16_09_2008_reconstruct_CL5474_CT6134	CL5474_CT6134	867	(caga)4.00	4.00	3	18	cagacagacagacaga	16	0.000	mreps																										TC51120 similar to RF|NP_564718.2|30696124|NM_104525 catalytic/ hydrolase {Arabidopsis thaliana} , partial
Quercus			chene_16_09_2008_reconstruct_CL9715_CT12742	CL9715_CT12742	96	(cagaca)3.50	3.50	39	59	cagacacagacacagacacag	21	0.000	mreps																										TC58546 similar to UP|Q8NQE3_CORGL Predicted transcriptional regulator, partial
Quercus			chene_16_09_2008_reconstruct_CL5548_CT6216	CL5548_CT6216	1328	(cagaca)3.50	3.50	14	34	cagacacagacacagacacag	21	0.000	mreps
Quercus			chene_16_09_2008_reconstruct_CL2242_CT2584	CL2242_CT2584	745	(cagagg)3.67	3.67	44	65	cagaggcagaggcagaggcaga	22	0.000	mreps																										JMT_ARATH Jasmonate O-methyltransferase . - Arabidopsis thaliana .
Quercus			chene_16_09_2008_reconstruct_WZ0AQPAG6YE05CM1	Singleton	0	(CAGAT)3.20	3.20	220	235	CAGATCAGATCAGATC	16	0.000	mreps																										CV258486
Quercus	PIE082		chene_16_09_2008_reconstruct_CL5389_CT6039	CL5389_CT6039		(CAGCAA)3	3				NO				GAATTCGATTTTTGATCGAAGC		GAGCAGAGTCCGGTTGTGAC		220			3PxA4				Schuelke et al,1999
Quercus			chene_16_09_2008_reconstruct_WZ0AQRAP13YO15FM1	Singleton	0	(CAGCAA)3.00	3.00	260	277	CAGCAACAGCAACAGCAA	18	0.000	mreps																										DT523751
Quercus			chene_16_09_2008_reconstruct_CL9715_CT13134	CL9715_CT13134	692	(cagcaa)3.83	3.83	380	402	cagcaacagcaacagcaacagca	23	0.000	mreps																										TC58546 similar to UP|Q8NQE3_CORGL Predicted transcriptional regulator, partial
Quercus	PIE090		chene_16_09_2008_reconstruct_CL4327_CT4874	CL4327_CT4874	699	(cagcaa)4.33	4.33	402	427	cagcaacagcaacagcaacagcaaca	26	0.000	mreps		GAAACGTTCCTGTTGGAGGA		GGAAAGCTGGGAAACCAAG		180			3PxA4			44	Schuelke et al,1999	8
Quercus			chene_16_09_2008_reconstruct_CL9715_CT14917	CL9715_CT14917	1092	(cagcaa)4.33	4.33	473	498	cagcaacagcaacagcaacagcaaca	26	0.000	mreps																										TC58546 similar to UP|Q8NQE3_CORGL Predicted transcriptional regulator, partial
Quercus	PIE119		chene_16_09_2008_reconstruct_CL9715_CT13527	CL9715_CT13527	1410	(cagcaa)4.83	4.83	1087	1115	cagcaacagcaacagcaacagcaacagca	29	0.000	mreps		ACTGCTCCTCTACGATGGTC		GCTTGTACTGGATGGGAATG		146			3PxA4				Schuelke et al,1999													TC58546 similar to UP|Q8NQE3_CORGL Predicted transcriptional regulator, partial
Quercus			chene_16_09_2008_reconstruct_WZ0AQRAP19YP06FM1	Singleton	0	(CAGCAA)6.00	6.00	475	510	CAGCAACAGCAACAGCAACAGCAACAGCAACAGCAA	36	0.000	mreps
Quercus	PIE064		chene_16_09_2008_reconstruct_CL7857_CT8764	CL7857_CT8764		(CAGCAC)3	3				NO				GGGTTGTTCGAATCCAAATC		AAGGGCTTGGTTGGGTTAGT		220			3PxA4				Schuelke et al,1999
Quercus			chene_16_09_2008_reconstruct_CL9715_CT14693	CL9715_CT14693	864	(cagcac)3.17	3.17	349	367	cagcaccagcaccagcacc	19	0.000	mreps																										TC58546 similar to UP|Q8NQE3_CORGL Predicted transcriptional regulator, partial
Quercus			chene_16_09_2008_reconstruct_CL9715_CT14917	CL9715_CT14917	1092	(cagcac)3.33	3.33	503	522	cagcaccagcaccagcacca	20	0.000	mreps																										TC58546 similar to UP|Q8NQE3_CORGL Predicted transcriptional regulator, partial
Quercus			chene_16_09_2008_reconstruct_CL9715_CT13054	CL9715_CT13054	803	(cagcac)3.50	3.50	10	30	cagcaccagcaccagcaccag	21	0.000	mreps																										TC58546 similar to UP|Q8NQE3_CORGL Predicted transcriptional regulator, partial
Quercus			chene_16_09_2008_reconstruct_CL1449_CT1721	CL1449_CT1721	1188	(cagctg)4.00	4.00	338	361	cagctgcagctgcagctgcagctg	24	0.000	mreps																										TC52911 homologue to RF|NP_198242.1|15241978|NM_122774 calcium ion binding {Arabidopsis thaliana} , partial
Quercus			chene_16_09_2008_reconstruct_WZ0AQRAQ7YC09FM1	Singleton	0	(CAGGCA)4.33	4.33	89	114	CAGGCACAGGCACAGGCACAGGCACA	26	0.000	mreps																										Q39399_BETVE MADS3 protein. - Betula verrucosa .
Quercus			chene_16_09_2008_reconstruct_LG0AAD45YB04RM1	Singleton	0	(CAGGCT)3.33	3.33	169	188	CAGGCTCAGGCTCAGGCTCA	20	0.000	mreps																										TC54478 homologue to UP|Q9M2Y9_ARATH AtMYB84 , partial
Quercus			chene_16_09_2008_reconstruct_WZ0AQPAD2YF19FM1	Singleton	0	(CAGGGA)3.33	3.33	361	380	CAGGGACAGGGACAGGGACA	20	0.000	mreps																										A7P8Q9_VITVI Chromosome chr3 scaffold_8, whole genome shotgun sequence. - Vitis vinifera .
Quercus			chene_16_09_2008_reconstruct_WZ0AQRAP17YB22FM1	Singleton	0	(CAGTG)3.20	3.20	59	74	CAGTGCAGTGCAGTGC	16	0.000	mreps
Quercus			chene_16_09_2008_reconstruct_CL5072_CT5684	CL5072_CT5684	641	(cagtt)3.20	3.20	50	65	cagttcagttcagttc	16	0.000	mreps																										A5BAG3_VITVI Putative uncharacterized protein. - Vitis vinifera .
Quercus			chene_16_09_2008_reconstruct_CL9715_CT16164	CL9715_CT16164	1147	(cat)4.00	4.00	975	986	catcatcatcat	12	0.000	mreps																										TC58546 similar to UP|Q8NQE3_CORGL Predicted transcriptional regulator, partial
Quercus			chene_16_09_2008_reconstruct_LG0AAD22YK04RM1	Singleton	0	(CAT)4.00	4.00	26	37	CATCATCATCAT	12	0.000	mreps																										XYN1_TRIRE Endo-1,4-beta-xylanase 1 precursor . - Trichoderma reesei .
Quercus			chene_16_09_2008_reconstruct_WZ0AQPAB7YG15CM1_2T	Singleton	0	(CAT)4.00	4.00	142	153	CATCATCATCAT	12	0.000	mreps
Quercus			chene_16_09_2008_reconstruct_LG0AAD24YF03RM1	Singleton	0	(CAT)4.33	4.33	79	91	CATCATCATCATC	13	0.000	mreps																										TC64554 weakly similar to UP|Q8W042_ARATH Prenylated Rab receptor 2, partial
Quercus			chene_16_09_2008_reconstruct_WZ0AQPAC14YH22FM1	Singleton	0	(CAT)4.33	4.33	78	90	CATCATCATCATC	13	0.000	mreps																										TC71909 similar to UP|Q9FLV3_ARATH Similarity to ribosomal protein 30S subunit, partial
Quercus			chene_16_09_2008_reconstruct_CL9715_CT16386	CL9715_CT16386	949	(cat)4.33	4.33	369	381	catcatcatcatc	13	0.000	mreps																										TC58546 similar to UP|Q8NQE3_CORGL Predicted transcriptional regulator, partial
Quercus			chene_16_09_2008_reconstruct_LG0AAD39YG11RM1	Singleton	0	(CAT)4.33	4.33	328	340	CATCATCATCATC	13	0.000	mreps																										HEM6_SOYBN Coproporphyrinogen III oxidase, chloroplast precursor . - Glycine max .
Quercus			chene_16_09_2008_reconstruct_CL9715_CT16047	CL9715_CT16047	1772	(cat)4.33	4.33	1013	1025	catcatcatcatc	13	0.000	mreps																										TC58546 similar to UP|Q8NQE3_CORGL Predicted transcriptional regulator, partial
Quercus			chene_16_09_2008_reconstruct_CL9623_CT11156	CL9623_CT11156	765	(cat)4.33	4.33	387	399	catcatcatcatc	13	0.000	mreps																										CATR_ATRNU Caltractin . - Atriplex nummularia .
Quercus			chene_16_09_2008_reconstruct_LG0AAB4YP17RM1	Singleton	0	(CAT)4.33	4.33	126	138	CATCATCATCATC	13	0.000	mreps																										DT498199
Quercus			chene_16_09_2008_reconstruct_CL8450_CT11821	CL8450_CT11821	649	(cat)4.67	4.67	197	210	catcatcatcatca	14	0.000	mreps																										TC76036 similar to UP|Q7PXR5_ANOGA ENSANGP00000011698 , partial
Quercus			chene_16_09_2008_reconstruct_LG0AAB27YL16RM1	Singleton	0	(CAT)4.67	4.67	292	305	CATCATCATCATCA	14	0.000	mreps																										DT522564
Quercus			chene_16_09_2008_reconstruct_LG0AAD16YL09RM1	Singleton	0	(CAT)4.67	4.67	159	172	CATCATCATCATCA	14	0.000	mreps																										A5BMT3_VITVI Putative uncharacterized protein. - Vitis vinifera .
Quercus			chene_16_09_2008_reconstruct_LG0AAD1YK18RM1_2X	Singleton	0	(CAT)4.67	4.67	56	69	CATCATCATCATCA	14	0.000	mreps																										A9PGJ5_POPTR Putative uncharacterized protein. - Populus trichocarpa .
Quercus			chene_16_09_2008_reconstruct_LG0AAD16YN16RM1	Singleton	0	(CAT)4.67	4.67	121	134	CATCATCATCATCA	14	0.000	mreps																										TC63289 similar to UP|Q9LR54_ARATH F21B7.33, partial
Quercus			chene_16_09_2008_reconstruct_CL9715_CT16270	CL9715_CT16270	1194	(cat)4.67	4.67	569	582	catcatcatcatca	14	0.000	mreps																										TC58546 similar to UP|Q8NQE3_CORGL Predicted transcriptional regulator, partial
Quercus			chene_16_09_2008_reconstruct_LG0AAD40YF18RM1	Singleton	0	(CAT)4.67	4.67	225	238	CATCATCATCATCA	14	0.000	mreps																										TC50868 similar to GB|AAK50075.1|13937163|AF372935 At1g55160/T7N22.11 {Arabidopsis thaliana} , partial
Quercus	FIR063		chene_16_09_2008_reconstruct_CL7253_CT8100	CL7253_CT8100		(cat)5	5				NO				AACAACCTTTGCAAACAGCA		TTGTTGTTGAATCCCCATGA		160			3PxA4				Schuelke et al,1999
Quercus			chene_16_09_2008_reconstruct_CL3773_CT4264	CL3773_CT4264	792	(cat)5.33	5.33	332	347	catcatcatcatcatc	16	0.000	mreps
Quercus			chene_16_09_2008_reconstruct_LG0AAD38YH10RM1	Singleton	0	(CAT)5.33	5.33	84	99	CATCATCATCATCATC	16	0.000	mreps																										PATT5_SOLTU Patatin-T5 precursor . - Solanum tuberosum .
Quercus			chene_16_09_2008_reconstruct_WZ0AQPAC7YB16FM1	Singleton	0	(CAT)5.33	5.33	80	95	CATCATCATCATCATC	16	0.000	mreps																										TC71285 similar to GB|CAA90018.1|1082054|ATCTRPPRO copper transporter protein {Arabidopsis thaliana} , partial
Quercus			chene_16_09_2008_reconstruct_LG0AAD41YM01RM1_1T	Singleton	0	(CAT)5.67	5.67	65	81	CATCATCATCATCATCA	17	0.000	mreps																										CU459259.1 Vitis vinifera - Vitis vinifera hypothetical protein
Quercus			chene_16_09_2008_reconstruct_WZ0AQRAP5YK07FM1	Singleton	0	(CAT)5.67	5.67	94	110	CATCATCATCATCATCA	17	0.000	mreps																										Q0UZL7_PHANO Putative uncharacterized protein. - Phaeosphaeria nodorum .
Quercus			chene_16_09_2008_reconstruct_LG0AAD30YO01RM1	Singleton	0	(CAT)5.67	5.67	397	413	CATCATCATCATCATCA	17	0.000	mreps																										B0D731_LACBI Clitocypin cysteine proteinase inhibitor. - Laccaria bicolor S238N-H82.
Quercus			chene_16_09_2008_reconstruct_LG0AAC13YP23RM1	Singleton	0	(CAT)5.67	5.67	39	55	CATCATCATCATCATCA	17	0.000	mreps																										TC47006 weakly similar to UP|Q2LC22_9ASTR Ribose 5-phosphate isomerase-like, partial
Quercus	FIR076		chene_16_09_2008_reconstruct_CL3711_CT4199	CL3711_CT4199		(cat)6	6				NO				CAGACTCAGCAGCAATACGG		TACTCGCTGTCAGAGCCATC		164			3PxA4				Schuelke et al,1999
Quercus	PIE198		chene_16_09_2008_reconstruct_CL9715_CT14860	CL9715_CT14860		(CAT)6	6				NO				GGTGCTGTGTTGGTAACTGC		GTTCGAAGCCGAATCCATAC		205			3PxA4				Schuelke et al,1999
Quercus	FIR096		chene_16_09_2008_reconstruct_CL9715_CT14860	CL9715_CT14860		(cat)6	6				NO				GGTGCTGTGTTGGTAACTGC		ATCCTCCTCCTCAGCCAACT		177			3PxA4			42	Schuelke et al,1999	2
Quercus			chene_16_09_2008_reconstruct_CL9715_CT14579	CL9715_CT14579	937	(cat)6.67	6.67	104	123	catcatcatcatcatcatca	20	0.000	mreps																										TC58546 similar to UP|Q8NQE3_CORGL Predicted transcriptional regulator, partial
Quercus	VIT075		chene_16_09_2008_reconstruct_CL459_CT11290	CL459_CT11290		(CAT)7	7				NO				CTGCCACTGCCACTCTCTCT		TGTAACCTTGGGGAGGAGAA		145			3PxA4			14	Schuelke et al,1999											0	0	0	0
Quercus			chene_16_09_2008_reconstruct_LG0AAD19YI08RM1	Singleton	0	(CAT)7.00	7.00	56	76	CATCATCATCATCATCATCAT	21	0.000	mreps																										MDARP_ARATH Monodehydroascorbate reductase, chloroplast precursor . - Arabidopsis thaliana .
Quercus			chene_16_09_2008_reconstruct_WZ0AQPAA14YG20FM1	Singleton	0	(CAT)7.67	7.67	289	311	CATCATCATCATCATCATCATCA	23	0.000	mreps
Quercus			chene_16_09_2008_reconstruct_LG0AAD12YI15RM1	Singleton	0	(CAT)7.67	7.67	92	114	CATCATCATCATCATCATCATCA	23	0.000	mreps
Quercus	PIE192		chene_16_09_2008_reconstruct_LG0AAA18YF05RM1	Singleton	0	(CAT)8.33	8.33	138	162	CATCATCATCATCATCATCATCATC	25	0.000	mreps		TTGAAAGTGGTCGAAATGGAG		GGCTTAGGGAGAGGGTCAAG		134			3PxA4			36	Schuelke et al,1999	3												TC46486 weakly similar to UP|Q5ZDX8_ORYSA Heterogeneous nuclear ribonucleoprotein A2/B1-like, partial
Quercus			chene_16_09_2008_reconstruct_WZ0AQRAP27YN15FM1	Singleton	0	(CAT)8.33	8.33	108	132	CATCATCATCATCATCATCATCATC	25	0.000	mreps																										Q41650_VICFA CREB-like protein. - Vicia faba .
Quercus			chene_16_09_2008_reconstruct_LG0AAD8YB13RM1	Singleton	0	(CATCAA)5.33	5.33	102	133	CATCAACATCAACATCAACATCAACATCAACA	32	0.000	mreps																										CX184626
Quercus			chene_16_09_2008_reconstruct_CL9715_CT15392	CL9715_CT15392	1996	(catcac)3.83	3.83	1336	1358	catcaccatcaccatcaccatca	23	0.000	mreps																										TC58546 similar to UP|Q8NQE3_CORGL Predicted transcriptional regulator, partial
Quercus	PIE068		chene_16_09_2008_reconstruct_CL3535_CT4003	CL3535_CT4003		(CATCAC)4	4				NO				GAGGGTCGTCGAGTGCTTT		CCCTCTCCTGATAGGCAAGA		236			3PxA4				Schuelke et al,1999
Quercus			chene_16_09_2008_reconstruct_LG0AAD11YD16RM1_1X	Singleton	0	(CATG)3.50	3.50	162	175	CATGCATGCATGCA	14	0.000	mreps
Quercus			chene_16_09_2008_reconstruct_LG0AAA11YL06RM1	Singleton	0	(CATGAA)4.17	4.17	717	741	CATGAACATGAACATGAACATGAAC	25	0.000	mreps
Quercus			chene_16_09_2008_reconstruct_WZ0AQPAA14YK16FM1_1T	Singleton	0	(CATGGG)3.00	3.00	273	290	CATGGGCATGGGCATGGG	18	0.000	mreps																										TC76849 similar to GB|AAM64579.1|21592630|AY087018 silencing group B protein {Arabidopsis thaliana} , partial
Quercus	PIE085		chene_16_09_2008_reconstruct_CL5286_CT5929	CL5286_CT5929		(CATGTC)5	5				NO				ACTGTGAGGCGTGAGGAAAC		TCTGGGAGAGGCTGAAACTC		175			3PxA4				Schuelke et al,1999
Quercus			chene_16_09_2008_reconstruct_LG0AAB2YG11RM1	Singleton	0	(CATT)3.50	3.50	278	291	CATTCATTCATTCA	14	0.000	mreps
Quercus			chene_16_09_2008_reconstruct_LG0AAD8YM08RM1	Singleton	0	(CATT)3.50	3.50	463	476	CATTCATTCATTCA	14	0.000	mreps
Quercus			chene_16_09_2008_reconstruct_LG0AAC20YJ03RM1	Singleton	0	(CATT)4.00	4.00	98	113	CATTCATTCATTCATT	16	0.000	mreps
Quercus			chene_16_09_2008_reconstruct_LG0AAD40YE08RM1	Singleton	0	(CATTA)3.00	3.00	551	565	CATTACATTACATTA	15	0.000	mreps
Quercus	VIT018		chene_16_09_2008_reconstruct_LG0DAAD17YN19RM1	LG0DAAD17YN19RM1		(CCA)(AAC)	7				4				TGATGCGTTTGTGTTTGTTG		CCAACAACATGTGCCAAAAC		101																		0	0	0	0
Quercus	PIE185		chene_16_09_2008_reconstruct_LG0AAA10YA16RM1	Singleton	0	(CCA)10.67	10.67	178	209	CCACCACCACCACCACCACCACCACCACCACC	32	0.000	mreps		TCGAGAAATGCAAAGAGTGG		CCAATGCCAGAACAAGCAC		192			3PxA4			36	Schuelke et al,1999	4												A2YTW4_ORYSI Putative uncharacterized protein. - Oryza sativa subsp. indica .
Quercus			chene_16_09_2008_reconstruct_LG0AAD3YJ11RM1	Singleton	0	(CCA)12	12	217	258	CCACCACCACCACTACCAACACCACCACCACCACCACCACCA	42	0.000	mreps																											merged SSRs : (CCA)4.33ZZZZZZZ(CAC)7.67
Quercus			chene_16_09_2008_reconstruct_WZ0AQRAP8YB15FM1	Singleton	0	(CCA)4.00	4.00	473	484	CCACCACCACCA	12	0.000	mreps																										TC60526 similar to UP|Q3E7M4_ARATH Protein At4g20300, partial
Quercus			chene_16_09_2008_reconstruct_LG0AAD20YO05RM1	Singleton	0	(CCA)4.00	4.00	245	256	CCACCACCACCA	12	0.000	mreps
Quercus			chene_16_09_2008_reconstruct_CL9715_CT16529	CL9715_CT16529	1365	(cca)4.00	4.00	515	526	ccaccaccacca	12	0.000	mreps																										TC58546 similar to UP|Q8NQE3_CORGL Predicted transcriptional regulator, partial
Quercus			chene_16_09_2008_reconstruct_WZ0AQRAQ4YI18FM1	Singleton	0	(CCA)4.00	4.00	246	257	CCACCACCACCA	12	0.000	mreps																										CF231424
Quercus			chene_16_09_2008_reconstruct_WZ0AQRAQ12YF18FM1	Singleton	0	(CCA)4.00	4.00	50	61	CCACCACCACCA	12	0.000	mreps
Quercus			chene_16_09_2008_reconstruct_CL9715_CT14345	CL9715_CT14345	811	(cca)4.00	4.00	215	226	ccaccaccacca	12	0.000	mreps																										TC58546 similar to UP|Q8NQE3_CORGL Predicted transcriptional regulator, partial
Quercus			chene_16_09_2008_reconstruct_CL7257_CT8104	CL7257_CT8104	794	(cca)4.00	4.00	321	332	ccaccaccacca	12	0.000	mreps																										UXS1_RAT UDP-glucuronic acid decarboxylase 1 . - Rattus norvegicus .
Quercus			chene_16_09_2008_reconstruct_LG0AAD19YM07RM1_1X	Singleton	0	(CCA)4.00	4.00	121	132	CCACCACCACCA	12	0.000	mreps
Quercus			chene_16_09_2008_reconstruct_CL9715_CT14593	CL9715_CT14593	822	(cca)4.00	4.00	409	420	ccaccaccacca	12	0.000	mreps																										TC58546 similar to UP|Q8NQE3_CORGL Predicted transcriptional regulator, partial
Quercus			chene_16_09_2008_reconstruct_WZ0AQRAQ9YA17FM1	Singleton	0	(CCA)4.00	4.00	348	359	CCACCACCACCA	12	0.000	mreps
Quercus			chene_16_09_2008_reconstruct_CL9715_CT12697	CL9715_CT12697	848	(cca)4.00	4.00	156	167	ccaccaccacca	12	0.000	mreps																										TC58546 similar to UP|Q8NQE3_CORGL Predicted transcriptional regulator, partial
Quercus			chene_16_09_2008_reconstruct_CL9715_CT12881	CL9715_CT12881	801	(cca)4.00	4.00	753	764	ccaccaccacca	12	0.000	mreps																										TC58546 similar to UP|Q8NQE3_CORGL Predicted transcriptional regulator, partial
Quercus			chene_16_09_2008_reconstruct_LG0AAD20YO05RM1	Singleton	0	(CCA)4.00	4.00	188	199	CCACCACCACCA	12	0.000	mreps
Quercus			chene_16_09_2008_reconstruct_LG0AAD20YO05RM1	Singleton	0	(CCA)4.00	4.00	140	151	CCACCACCACCA	12	0.000	mreps
Quercus			chene_16_09_2008_reconstruct_CL9715_CT13435	CL9715_CT13435	212	(cca)4.33	4.33	200	212	ccaccaccaccac	13	0.000	mreps																										TC58546 similar to UP|Q8NQE3_CORGL Predicted transcriptional regulator, partial
Quercus			chene_16_09_2008_reconstruct_CL7079_CT7904	CL7079_CT7904	999	(cca)4.33	4.33	131	143	ccaccaccaccac	13	0.000	mreps																										TC56165 similar to GB|AAP12844.1|30017221|BT006195 At1g18650 {Arabidopsis thaliana} , partial
Quercus			chene_16_09_2008_reconstruct_WZ0AQRAQ21YM04FM1	Singleton	0	(CCA)4.33	4.33	113	125	CCACCACCACCAC	13	0.000	mreps																										RPIA_ARATH Probable ribose-5-phosphate isomerase . - Arabidopsis thaliana .
Quercus			chene_16_09_2008_reconstruct_LG0AAC28YM04RM1	Singleton	0	(CCA)4.33	4.33	114	126	CCACCACCACCAC	13	0.000	mreps																										A7PFY8_VITVI Chromosome chr6 scaffold_15, whole genome shotgun sequence. - Vitis vinifera .
Quercus			chene_16_09_2008_reconstruct_LG0AAD37YD15RM1	Singleton	0	(CCA)4.33	4.33	322	334	CCACCACCACCAC	13	0.000	mreps																										TC80765 similar to RF|NP_195480.1|15235646|NM_119928 SHR ; transcription factor {Arabidopsis thaliana} , partial
Quercus			chene_16_09_2008_reconstruct_CL9715_CT13701	CL9715_CT13701	571	(cca)4.33	4.33	150	162	ccaccaccaccac	13	0.000	mreps																										TC58546 similar to UP|Q8NQE3_CORGL Predicted transcriptional regulator, partial
Quercus			chene_16_09_2008_reconstruct_WZ0AQPAC2YE14FM1	Singleton	0	(CCA)4.33	4.33	201	213	CCACCACCACCAC	13	0.000	mreps																										A7PPP0_VITVI Chromosome chr8 scaffold_23, whole genome shotgun sequence. - Vitis vinifera .
Quercus			chene_16_09_2008_reconstruct_WZ0AQPAC2YL19FM1	Singleton	0	(CCA)4.33	4.33	154	166	CCACCACCACCAC	13	0.000	mreps																										A7PM79_VITVI Chromosome chr14 scaffold_21, whole genome shotgun sequence. - Vitis vinifera .
Quercus			chene_16_09_2008_reconstruct_CL9715_CT14823	CL9715_CT14823	521	(cca)4.33	4.33	469	481	ccaccaccaccac	13	0.000	mreps																										TC58546 similar to UP|Q8NQE3_CORGL Predicted transcriptional regulator, partial
Quercus			chene_16_09_2008_reconstruct_CL9715_CT14555	CL9715_CT14555	1285	(cca)4.33	4.33	38	50	ccaccaccaccac	13	0.000	mreps																										TC58546 similar to UP|Q8NQE3_CORGL Predicted transcriptional regulator, partial
Quercus			chene_16_09_2008_reconstruct_WZ0AQPAC9YM13FM1	Singleton	0	(CCA)4.67	4.67	175	188	CCACCACCACCACC	14	0.000	mreps
Quercus			chene_16_09_2008_reconstruct_LG0AAD9YL20RM1	Singleton	0	(CCA)4.67	4.67	53	66	CCACCACCACCACC	14	0.000	mreps																										TYRA2_ARATH Arogenate dehydrogenase 2, chloroplast precursor . - Arabidopsis thaliana .
Quercus			chene_16_09_2008_reconstruct_WZ0AQRAP6YC14FM1	Singleton	0	(CCA)4.67	4.67	320	333	CCACCACCACCACC	14	0.000	mreps																										TC52513 similar to UP|Q6NKU3_ARATH At1g55340, partial
Quercus			chene_16_09_2008_reconstruct_CL9715_CT12628	CL9715_CT12628	459	(cca)4.67	4.67	336	349	ccaccaccaccacc	14	0.000	mreps																										TC58546 similar to UP|Q8NQE3_CORGL Predicted transcriptional regulator, partial
Quercus			chene_16_09_2008_reconstruct_CL9715_CT15259	CL9715_CT15259	724	(cca)4.67	4.67	321	334	ccaccaccaccacc	14	0.000	mreps																										TC58546 similar to UP|Q8NQE3_CORGL Predicted transcriptional regulator, partial
Quercus			chene_16_09_2008_reconstruct_WZ0AQPAC1YF10FM1	Singleton	0	(CCA)4.67	4.67	387	400	CCACCACCACCACC	14	0.000	mreps																										A7Q0P9_VITVI Chromosome chr7 scaffold_42, whole genome shotgun sequence. - Vitis vinifera .
Quercus			chene_16_09_2008_reconstruct_LG0AAC19YO03RM1	Singleton	0	(CCA)4.67	4.67	119	132	CCACCACCACCACC	14	0.000	mreps																										A7PP85_VITVI Chromosome chr8 scaffold_23, whole genome shotgun sequence. - Vitis vinifera .
Quercus	POR049		chene_16_09_2008_reconstruct_CL8461_CT11997	CL8461_CT11997		(cca)5	5				NO				TTGAAGATTGAAGCATCCCATA		CCTCTCAGTTTTGGCAGCTC		191																		0	0	0	0
Quercus	PIE112		chene_16_09_2008_reconstruct_CL9715_CT13691_CN13703	CL9715_CT13691_CN13703		(cca)5	5				NO				AGTGATTCGCCACGTTTAAG		AAACGGACAGAGCCTGAAC		114			3PxA4				Schuelke et al,1999	6
Quercus			chene_16_09_2008_reconstruct_WZ0AQPAC7YB16FM1	Singleton	0	(CCA)5.00	5.00	67	81	CCACCACCACCACCA	15	0.000	mreps																										TC71285 similar to GB|CAA90018.1|1082054|ATCTRPPRO copper transporter protein {Arabidopsis thaliana} , partial
Quercus			chene_16_09_2008_reconstruct_CL9715_CT13906	CL9715_CT13906	723	(cca)5.00	5.00	103	117	ccaccaccaccacca	15	0.000	mreps																										TC58546 similar to UP|Q8NQE3_CORGL Predicted transcriptional regulator, partial
Quercus			chene_16_09_2008_reconstruct_LG0AAB21YG04RM1	Singleton	0	(CCA)5.00	5.00	307	321	CCACCACCACCACCA	15	0.000	mreps																										A5AJH6_VITVI Putative uncharacterized protein . - Vitis vinifera .
Quercus			chene_16_09_2008_reconstruct_CL9715_CT14233	CL9715_CT14233	1171	(cca)5.00	5.00	369	383	ccaccaccaccacca	15	0.000	mreps																										TC58546 similar to UP|Q8NQE3_CORGL Predicted transcriptional regulator, partial
Quercus			chene_16_09_2008_reconstruct_LG0AAC3YA13RM1	Singleton	0	(CCA)5.00	5.00	176	190	CCACCACCACCACCA	15	0.000	mreps																										TC57717 similar to UP|Q2V3I3_ARATH Protein At4g14723, partial
Quercus			chene_16_09_2008_reconstruct_LG0AAD50YI15RM1	Singleton	0	(CCA)5.00	5.00	80	94	CCACCACCACCACCA	15	0.000	mreps																										BP928923
Quercus			chene_16_09_2008_reconstruct_LG0AAB13YN05RM1	Singleton	0	(CCA)5.00	5.00	162	176	CCACCACCACCACCA	15	0.000	mreps																										TC65251 similar to GB|AAB95293.1|2088659|AF002109 expressed protein {Arabidopsis thaliana} , partial
Quercus			chene_16_09_2008_reconstruct_LG0AAD24YJ08RM1	Singleton	0	(CCA)5.00	5.00	335	349	CCACCACCACCACCA	15	0.000	mreps																										TC59104
Quercus			chene_16_09_2008_reconstruct_LG0AAD12YJ14RM1_1X	Singleton	0	(CCA)5.33	5.33	171	186	CCACCACCACCACCAC	16	0.000	mreps																										DS547091.1 Laccaria bicolor S238N-H82 - Laccaria bicolor S238N-H82 predicted protein
Quercus			chene_16_09_2008_reconstruct_CL9715_CT14251	CL9715_CT14251	647	(cca)5.33	5.33	255	270	ccaccaccaccaccac	16	0.000	mreps																										TC58546 similar to UP|Q8NQE3_CORGL Predicted transcriptional regulator, partial
Quercus			chene_16_09_2008_reconstruct_WZ0AQRAP25YC03FM1	Singleton	0	(CCA)5.33	5.33	146	161	CCACCACCACCACCAC	16	0.000	mreps																										A5C7N3_VITVI Putative uncharacterized protein . - Vitis vinifera .
Quercus			chene_16_09_2008_reconstruct_CL3986_CT4498	CL3986_CT4498	1178	(cca)5.33	5.33	866	881	ccaccaccaccaccac	16	0.000	mreps																										SUBL_ARATH Subtilisin-like protease precursor . - Arabidopsis thaliana .
Quercus			chene_16_09_2008_reconstruct_SSH3GFpl3F08	Singleton	0	(CCA)5.33	5.33	475	490	CCACCACCACCACCAC	16	0.000	mreps																										CV268274
Quercus			chene_16_09_2008_reconstruct_WZ0AQPAC10YC14FM1	Singleton	0	(CCA)5.33	5.33	102	117	CCACCACCACCACCAC	16	0.000	mreps																										TC61460 similar to UP|Q93ZQ1_ARATH At2g41680/T32G6.20, partial
Quercus			chene_16_09_2008_reconstruct_WZ0AQRAQ12YM20FM1	Singleton	0	(CCA)5.33	5.33	171	186	CCACCACCACCACCAC	16	0.000	mreps																										AJ776170
Quercus			chene_16_09_2008_reconstruct_LG0AAD2YJ11RM1	Singleton	0	(CCA)5.67	5.67	226	242	CCACCACCACCACCACC	17	0.000	mreps																										Q8L7Z8_TOBAC Glutamate/malate translocator. - Nicotiana tabacum .
Quercus			chene_16_09_2008_reconstruct_WZ0AQPAC7YE01FM1	Singleton	0	(CCA)5.67	5.67	92	108	CCACCACCACCACCACC	17	0.000	mreps																										Q0WNC4_ARATH Putative uncharacterized protein At3g48500. - Arabidopsis thaliana .
Quercus			chene_16_09_2008_reconstruct_LG0AAB13YD19RM1	Singleton	0	(CCA)5.67	5.67	239	255	CCACCACCACCACCACC	17	0.000	mreps																										TC57596 similar to UP|Q27U75_EUCGG Pectate lyase , partial
Quercus			chene_16_09_2008_reconstruct_WZ0AQPAA10YK03FM1	Singleton	0	(CCA)5.67	5.67	37	53	CCACCACCACCACCACC	17	0.000	mreps
Quercus	WAG054		chene_16_09_2008_reconstruct_CL9715_CT14717	CL9715_CT14717		(CCA)6	6				NO				AACAGCTCATCCAAGATGCC		AGGACGAGGCTTCTTGTTCC		290			3PxA4				Schuelke et al,1999
Quercus	VIT035		chene_16_09_2008_reconstruct_CL2415_CT2781	CL2415_CT2781		(CCA)6	6				NO				CCTGAACCACCAACATCACC		AGTTGGGAGCAATGGTGGTA		108																		0	0	0	0
Quercus	WAG016		chene_16_09_2008_reconstruct_CL6482_CT7249	CL6482_CT7249		(CCA)6	6				4				CCCATGACCTCATCCTCAAC		GTGAGCCGTATAATCGGACG		120			3PxA4			46	Schuelke et al,1999	4
Quercus	FIR113		chene_16_09_2008_reconstruct_CL9715_CT14374	CL9715_CT14374		(cca)6	6				NO				CCACCATCACCAAGTCATCA		AGGTGGGTGTGGTTTTGAAG		213			3PxA4				Schuelke et al,1999
Quercus	WAG031		chene_16_09_2008_reconstruct_CL3940_CT4444	CL3940_CT4444		(CCA)6	6				NO				CCAACAGCAACAGCAACATC		AAGTAGGTCACGCCGAATTG		158			3PxA4				Schuelke et al,1999
Quercus			chene_16_09_2008_reconstruct_CL9715_CT12881	CL9715_CT12881	801	(cca)6.00	6.00	699	716	ccaccaccaccaccacca	18	0.000	mreps																										TC58546 similar to UP|Q8NQE3_CORGL Predicted transcriptional regulator, partial
Quercus			chene_16_09_2008_reconstruct_WZ0AQPAC15YE01FM1	Singleton	0	(CCA)6.33	6.33	183	201	CCACCACCACCACCACCAC	19	0.000	mreps																										A7PFH0_VITVI Chromosome chr11 scaffold_14, whole genome shotgun sequence. - Vitis vinifera .
Quercus	PIE028		chene_16_09_2008_reconstruct_CL7587_CT8468	CL7587_CT8468		(CCA)7	7				9				GAACATGTTGAAAGCCAATTCA		GGATTGGGGAAATGGGATAG		170			3PxA4			45	Schuelke et al,1999	9										0	0	0	0
Quercus			chene_16_09_2008_reconstruct_WZ0AQPAC13YB12FM1	Singleton	0	(CCA)7.00	7.00	201	221	CCACCACCACCACCACCACCA	21	0.000	mreps																										A7P0J8_VITVI Chromosome chr19 scaffold_4, whole genome shotgun sequence. - Vitis vinifera .
Quercus			chene_16_09_2008_reconstruct_WZ0AQRAQ3YI13FM1	Singleton	0	(CCA)7.33	7.33	80	101	CCACCACCACCACCACCACCAC	22	0.000	mreps																										TC45052 similar to UP|Q5KT13_9CARY Tryptophan synthase beta subunit, partial
Quercus			chene_16_09_2008_reconstruct_CL9715_CT15962	CL9715_CT15962	456	(cca)7.67	7.67	347	369	ccaccaccaccaccaccaccacc	23	0.000	mreps																										TC58546 similar to UP|Q8NQE3_CORGL Predicted transcriptional regulator, partial
Quercus	VIT026		chene_16_09_2008_reconstruct_CL9715_CT13700	CL9715_CT13700		(CCA)8	8				1				CCACCTAAACCAAACCCTCA		TGTTGCCAATACCGATTCCT		163																		0	0	0	0
Quercus	PIE233		chene_16_09_2008_reconstruct_CL274_CT352	CL274_CT352		(CCA)8	8				NO				CATCAATATCCATGGCAGCA		GAAGCTGGGAAAGAAGCAGA		160			3PxA4				Schuelke et al,1999											0	0	0	0
Quercus			chene_16_09_2008_reconstruct_LG0AAD40YF18RM1	Singleton	0	(CCA)8.00	8.00	266	289	CCACCACCACCACCACCACCACCA	24	0.000	mreps																										TC50868 similar to GB|AAK50075.1|13937163|AF372935 At1g55160/T7N22.11 {Arabidopsis thaliana} , partial
Quercus			chene_16_09_2008_reconstruct_CL9715_CT13661	CL9715_CT13661	853	(cca)8.33	8.33	336	360	ccaccaccaccaccaccaccaccac	25	0.000	mreps																										TC58546 similar to UP|Q8NQE3_CORGL Predicted transcriptional regulator, partial
Quercus			chene_16_09_2008_reconstruct_LG0AAD6YK04RM1	Singleton	0	(CCA)9.00	9.00	332	358	CCACCACCACCACCACCACCACCACCA	27	0.000	mreps																										A7QKF3_VITVI Chromosome chr2 scaffold_112, whole genome shotgun sequence. - Vitis vinifera .
Quercus			chene_16_09_2008_reconstruct_CL9715_CT15943	CL9715_CT15943	318	(ccaaaa)3.17	3.17	192	210	ccaaaaccaaaaccaaaac	19	0.000	mreps																										TC58546 similar to UP|Q8NQE3_CORGL Predicted transcriptional regulator, partial
Quercus			chene_16_09_2008_reconstruct_CL41_CT55	CL41_CT55	1283	(ccaaaa)3.50	3.50	166	186	ccaaaaccaaaaccaaaacca	21	0.000	mreps																										TC66225 homologue to UP|RUXF_ARATH Probable small nuclear ribonucleoprotein F , complete
Quercus			chene_16_09_2008_reconstruct_WZ0AQPAC9YK22FM1	Singleton	0	(CCAAAA)3.83	3.83	146	168	CCAAAACCAAAACCAAAACCAAA	23	0.000	mreps																										A7P5M8_VITVI Chromosome chr4 scaffold_6, whole genome shotgun sequence. - Vitis vinifera .
Quercus	PIE060		chene_16_09_2008_reconstruct_CL9715_CT14196	CL9715_CT14196		(CCAAAA)4	4				2				CCCTCCACATTCACTTCTCTATC		TTTTCCGGTGACCTTGAATC		224			3PxA4			45	Schuelke et al,1999	2
Quercus			chene_16_09_2008_reconstruct_WZ0AQRAP20YF19FM1	Singleton	0	(CCAAAA)4.33	4.33	155	180	CCAAAACCAAAACCAAAACCAAAACC	26	0.000	mreps																										CU459285.1 Vitis vinifera - Vitis vinifera hypothetical protein
Quercus			chene_16_09_2008_reconstruct_CL5634_CT6317	CL5634_CT6317	824	(ccaaac)3.50	3.50	141	161	ccaaacccaaacccaaaccca	21	0.000	mreps
Quercus			chene_16_09_2008_reconstruct_LG0AAC17YF13RM1	Singleton	0	(CCAAAT)3.67	3.67	88	109	CCAAATCCAAATCCAAATCCAA	22	0.000	mreps																										Q67V32_ORYSJ NAM-like protein . - Oryza sativa subsp. japonica .
Quercus			chene_16_09_2008_reconstruct_WZ0AQRAP10YB13FM1	Singleton	0	(CCAAAT)3.67	3.67	261	282	CCAAATCCAAATCCAAATCCAA	22	0.000	mreps																										Q67V32_ORYSJ NAM-like protein . - Oryza sativa subsp. japonica .
Quercus			chene_16_09_2008_reconstruct_WZ0AQRAP11YI20FM1	Singleton	0	(CCAAAT)4.83	4.83	110	138	CCAAATCCAAATCCAAATCCAAATCCAAA	29	0.000	mreps																										TC45787 similar to UP|Q6YYC5_ORYSA Copine I-like protein, partial
Quercus	GOT050		chene_16_09_2008_reconstruct_CL9293_CT10806	CL9293_CT10806		(CCAACA)3	3				NO				AGAAAAGGCGGCTAAGAAGG		GAAACAAAACCAACCAACCAA		158			3PxA4				Schuelke et al,1999
Quercus			chene_16_09_2008_reconstruct_LG0AAD7YH13RM1	Singleton	0	(CCAACT)3.50	3.50	336	356	CCAACTCCAACTCCAACTCCA	21	0.000	mreps																										A7PVK5_VITVI Chromosome chr9 scaffold_33, whole genome shotgun sequence. - Vitis vinifera .
Quercus			chene_16_09_2008_reconstruct_WZ0AQPAC11YD22FM1	Singleton	0	(CCAAG)3.60	3.60	41	58	CCAAGCCAAGCCAAGCCA	18	0.000	mreps																										A5BH42_VITVI Putative uncharacterized protein. - Vitis vinifera .
Quercus			chene_16_09_2008_reconstruct_WZ0AQRAP20YC21FM1	Singleton	0	(CCAATG)3.00	3.00	136	153	CCAATGCCAATGCCAATG	18	0.000	mreps																										Q8RX89_ARATH AT5g23390/T32G24_2. - Arabidopsis thaliana .
Quercus			chene_16_09_2008_reconstruct_WZ0AQPAG9YI20NM1	Singleton	0	(CCAC)3.25	3.25	685	697	CCACCCACCCACC	13	0.000	mreps																										TC73877 homologue to UP|Q9FEZ7_SOYBN Ribosomal protein L2, partial
Quercus			chene_16_09_2008_reconstruct_LG0AAB14YJ09RM1	Singleton	0	(CCAC)4.25	4.25	33	49	CCACCCACCCACCCACC	17	0.000	mreps																										TC65066 similar to UP|HAT22_ARATH Homeobox-leucine zipper protein HAT22 , partial
Quercus			chene_16_09_2008_reconstruct_WZ0AQRAQ4YC19FM1	Singleton	0	(CCACCG)3.50	3.50	278	298	CCACCGCCACCGCCACCGCCA	21	0.000	mreps																										A7Y7E3_STYHA Leucine-rich repeat-like protein. - Stylosanthes hamata .
Quercus			chene_16_09_2008_reconstruct_CL9715_CT12767	CL9715_CT12767	1601	(ccacct)4.33	4.33	398	423	ccacctccacctccacctccacctcc	26	0.000	mreps																										TC58546 similar to UP|Q8NQE3_CORGL Predicted transcriptional regulator, partial
Quercus			chene_16_09_2008_reconstruct_WZ0AQRAQ14YP17FM1	Singleton	0	(CCACTG)4.00	4.00	317	340	CCACTGCCACTGCCACTGCCACTG	24	0.000	mreps																										A5B8T4_VITVI Putative uncharacterized protein. - Vitis vinifera .
Quercus			chene_16_09_2008_reconstruct_WZ0AQPAG12YH12CM1	Singleton	0	(CCAG)5.75	5.75	162	184	CCAGCCAGCCAGCCAGCCAGCCA	23	0.000	mreps																										TC44934 similar to UP|Q8W540_9FABA Early light-induced protein-like protein , partial
Quercus	PIE117		chene_16_09_2008_reconstruct_CL2_CT1_CN1	CL2_CT1_CN1		(CCAGCA)3	3				NO				CCCTTGCCTGATGATTCC		CCTTTACAACCAACCAGGTG		113			3PxA4				Schuelke et al,1999
Quercus			chene_16_09_2008_reconstruct_CL9715_CT14762	CL9715_CT14762	1146	(ccagca)3.00	3.00	318	335	ccagcaccagcaccagca	18	0.000	mreps																										TC58546 similar to UP|Q8NQE3_CORGL Predicted transcriptional regulator, partial
Quercus			chene_16_09_2008_reconstruct_WZ0AQRAQ7YM06FM1	Singleton	0	(CCAGCA)3.33	3.33	88	107	CCAGCACCAGCACCAGCACC	20	0.000	mreps																										Q002B3_TOBAC Cytokinesis negative regulator RCP1. - Nicotiana tabacum .
Quercus			chene_16_09_2008_reconstruct_CL932_CT1136	CL932_CT1136	999	(ccagt)3.80	3.80	71	89	ccagtccagtccagtccag	19	0.000	mreps																										WRK17_ARATH Probable WRKY transcription factor 17 . - Arabidopsis thaliana .
Quercus			chene_16_09_2008_reconstruct_LG0AAD1YO15RM1_2A	Singleton	0	(CCATAG)4.33	4.33	247	272	CCATAGCCATAGCCATAGCCATAGCC	26	0.000	mreps																										Q2V732_SOYBN VHS and GAT domain protein. - Glycine max .
Quercus			chene_16_09_2008_reconstruct_CL2729_CT3122	CL2729_CT3122	704	(ccatg)3.00	3.00	219	233	ccatgccatgccatg	15	0.000	mreps																										A8P4I0_COPCI Putative uncharacterized protein. - Coprinopsis cinerea okayama7#130.
Quercus			chene_16_09_2008_reconstruct_CL9715_CT14345	CL9715_CT14345	811	(ccattc)3.83	3.83	26	48	ccattcccattcccattcccatt	23	0.000	mreps																										TC58546 similar to UP|Q8NQE3_CORGL Predicted transcriptional regulator, partial
Quercus			chene_16_09_2008_reconstruct_LG0AAC18YH15RM1	Singleton	0	(CCCA)3.25	3.25	180	192	CCCACCCACCCAC	13	0.000	mreps
Quercus			chene_16_09_2008_reconstruct_WZ0AQRAI2YN11FM1	Singleton	0	(CCCA)3.25	3.25	163	175	CCCACCCACCCAC	13	0.000	mreps
Quercus			chene_16_09_2008_reconstruct_WZ0AQPAC4YD16FM1	Singleton	0	(CCCA)3.25	3.25	31	43	CCCACCCACCCAC	13	0.000	mreps
Quercus			chene_16_09_2008_reconstruct_CL9715_CT13052	CL9715_CT13052	555	(ccca)3.50	3.50	191	204	cccacccacccacc	14	0.000	mreps																										TC58546 similar to UP|Q8NQE3_CORGL Predicted transcriptional regulator, partial
Quercus			chene_16_09_2008_reconstruct_CL9715_CT12966	CL9715_CT12966	755	(cccag)3.80	3.80	132	150	cccagcccagcccagccca	19	0.000	mreps																										TC58546 similar to UP|Q8NQE3_CORGL Predicted transcriptional regulator, partial
Quercus			chene_16_09_2008_reconstruct_LG0AAD4YL16RM1	Singleton	0	(CCCATC)3.83	3.83	579	601	CCCATCCCCATCCCCATCCCCAT	23	0.000	mreps																										A7PW69_VITVI Chromosome chr8 scaffold_34, whole genome shotgun sequence. - Vitis vinifera .
Quercus			chene_16_09_2008_reconstruct_CL9715_CT13309	CL9715_CT13309	1194	(cccatt)5.33	5.33	744	775	cccattcccattcccattcccattcccattcc	32	0.000	mreps																										TC58546 similar to UP|Q8NQE3_CORGL Predicted transcriptional regulator, partial
Quercus			chene_16_09_2008_reconstruct_LG0AAB4YN05RM1	Singleton	0	(CCCGCA)3.67	3.67	162	183	CCCGCACCCGCACCCGCACCCG	22	0.000	mreps
Quercus			chene_16_09_2008_reconstruct_WZ0AQPAB11YN20FM1	Singleton	0	(CCCT)3.25	3.25	58	70	CCCTCCCTCCCTC	13	0.000	mreps
Quercus	GOT049		chene_16_09_2008_reconstruct_CL546_CT683	CL546_CT683		(CCCTTT)5	5				NO				CCCATCTTGCATGCATTTAG		TCCAGCTCCAGCTCCTTCTA		161			3PxA4				Schuelke et al,1999
Quercus			chene_16_09_2008_reconstruct_CL9715_CT13478	CL9715_CT13478	1021	(ccg)4.00	4.00	228	239	ccgccgccgccg	12	0.000	mreps																										TC58546 similar to UP|Q8NQE3_CORGL Predicted transcriptional regulator, partial
Quercus			chene_16_09_2008_reconstruct_CL9715_CT14041	CL9715_CT14041	663	(ccg)4.00	4.00	406	417	ccgccgccgccg	12	0.000	mreps																										TC58546 similar to UP|Q8NQE3_CORGL Predicted transcriptional regulator, partial
Quercus			chene_16_09_2008_reconstruct_LG0AAC12YC18RM1_2A	Singleton	0	(CCG)4.00	4.00	210	221	CCGCCGCCGCCG	12	0.000	mreps																										Q9FFZ0_ARATH Similarity to unknown protein . - Arabidopsis thaliana .
Quercus			chene_16_09_2008_reconstruct_CL9715_CT12573	CL9715_CT12573	573	(ccg)4.00	4.00	500	511	ccgccgccgccg	12	0.000	mreps																										TC58546 similar to UP|Q8NQE3_CORGL Predicted transcriptional regulator, partial
Quercus			chene_16_09_2008_reconstruct_CL9715_CT15191	CL9715_CT15191	664	(ccg)4.00	4.00	407	418	ccgccgccgccg	12	0.000	mreps																										TC58546 similar to UP|Q8NQE3_CORGL Predicted transcriptional regulator, partial
Quercus			chene_16_09_2008_reconstruct_WZ0AQRAP12YE01FM1	Singleton	0	(CCG)4.00	4.00	352	363	CCGCCGCCGCCG	12	0.000	mreps
Quercus			chene_16_09_2008_reconstruct_LG0AAD7YM15RM1	Singleton	0	(CCG)4.00	4.00	304	315	CCGCCGCCGCCG	12	0.000	mreps
Quercus			chene_16_09_2008_reconstruct_WZ0AQRAQ24YE17FM1	Singleton	0	(CCG)4.33	4.33	248	260	CCGCCGCCGCCGC	13	0.000	mreps																										DEGP7_ARATH Protease Do-like 7 . - Arabidopsis thaliana .
[truncated: 3,219 more rows]
