# Supplementary material for: A fast and cost-effective approach to develop and map EST-SSR markers: oak as a case study
Source: BMC Genomics. 2010 Oct 15;11:570. doi: 10.1186/1471-2164-11-570 (PMC3091719; doi:10.1186/1471-2164-11-570)
Supplement: Additional file 4 — Table S1. Transferability of dinucleotide EST-SSRs from oak to chesnut. [file 1471-2164-11-570-S4.XLS]

## Sheet: table S1
Name	motif type	expected size (bp)	observed size (bp)	forward primer	reverse primer	Quercus	Castanea
GOT024	(GA)10	271	-	cgaaccctctggtctttcct	attcaccacacacctgctga	++	--
GOT037	(CT)11	260	274-298	ccatccttttcattctttcca	tgttgttgttgctgttgtcg	++	--
GOT044	(AT)12	178	-	tcccattgaagtcacggttag	aatgaaaagacaaatggagatgtt	++	--
PIE013	(AT)10	230	248-252	gttggtgtagtgaaggaacaaataaaa	caggaagctgtgacatgatga	++	--
PIE135	(CT)15	227	233-291	ttgtctacctttatcaaacatcattg	caaatacgagaataccacagcaac	++	--
PIE138	(GA)7	186	-	tgacgaagacaacaaatctacag	ccctaaaaactaagggtctcactc	++	--
PIE141	(CT)20	157	157-171	gcgctgttcctagtttttgc	ttgtctggtctttgcgtgtg	++	--
PIE142	(TC)11	163	183-209	cctcttgttaaatgatggttcaaag	tttgcttgcccaaatactttc	++	--
PIE144	(CT)12.5	218	-	tgcaaggtgggaactttgat	cggcattaaaagagccttctc	++	--
PIE145	(TC)12	228	232-252	tctctgataatggtgggtgttc	agtggagtttctgggggaat	++	--
PIE146	(AT)11	142	230-270	tgaattgaggaaatgttttatgg	ccgtttcgggtttaccacta	++	--
PIE148	(GA)10	174	186-212	gggtgttgaagtttttgtttcc	atcctttggtgggtgtgg	++	--
PIE149	(AT)18	199	199-229	gattttgttccaatcacatcaga	tcgcctgtcttcaaattatgtc	++	--
PIE150	(TG)11	154	170-198	catgaccccatgacttgttg	cagcctcaatatgggcatta	++	--
PIE151	(AG)10.5	158	164-194	gttgggattaggggttaggg	tggatgcggttcttcttgtt	++	--
PIE162	(CT)12	211	-	ttcgattatctgatttttcagtgtc	ccgagcaagccatctaacat	++	--
PIE164	(AT)12	235	247-265	ccagccctgcttattttcag	tgtttgggggacttttcttg	++	--
FIR008	(TC)9	148-174	173-189	aatcagccgtgagtttctcg	accgaaatcgaagagggagt	++	--
FIR058	(TC)7	119-121	119-123	tgattttaattgtgcccttga	gggggtggtaggggtagg	++	--
FIR069	(TC)7	120-124	120-124	taccccatttgaccattcct	ggaattgtgagaaaggatagagg	++	--
FIR072	(TC)13	163-183	153-183	tgtttctaaaatttcttctcaacaaaa	cactgtaagattggcttgatctg	++	--
FIR073	(TA)13	170-175	158-192	tcgctgagaaaagaaacaaaaa	gaatttctgggaaagcgtga	++	--
FIR075	(GA)9	154-162	142-162	gcaagcagcagactgtgtgt	ctcaaactcacttgggaatcg	++	--
FIR081	(TA)10	207-219	-	tgcatgctaaacggtgtttt	tcatgaccaaatcaaagcaga	++	--
FIR083	(AG)13	162	198-226	gcgtagcacgaagaaacca	ggcgacgaagctataaatcg	++	--
FIR085	(TG)8	198-202	196-202	ttccaatttcccaactgctt	tctgcttcagccacttttca	++	--
FIR088	(AG)14	185-194	173-201	actttccgagcaaccaaaca	aaggattgcatcttgctgtg	++	--
FIR090	(AG)15	202-204	196-208	caggtttgcggtagctttgt	accaggacgtccataagcaa	++	--
FIR099	(TC)10	186	186-196	tcccttcacttccaagtttca	gtgaggaggaggaggagctt	++	--
FIR112	(CT)9	240-256	-	tctcttctataatcctctctcaaggtc	gcgccagagtgaaacaaagt	++	--
WAG067	(AG)7	140	-	tgaagctgcactaacatggc	tttgtggtccccaatttttc	++	--
WAG079	(CT)13		308-332	caaaacgacaaggaaggagc	ctaacactggctgctgttgc	++	--
POR015	(CT)10	139-143	129-145	gcaaagcaaagcaaaacaca	cccccaatcatacaaattcaa	++	--
POR022	(CT)15	152-162	144-162	cttatctttccggcctgctt	cgagctgttcttgaaggttg	++	--
POR024	(AG)10	180-186	172-188	gccccggatttatttctctg	tgagcctcaaccaaaacaaa	++	--
POR033	(TC)10	210-212	206-216	tctcttacaacccagtacttcca	accctacaggtgcctctctg	++	--
FIR001	(AG)9	160	150-166	ccactctcttcctccccttc	acttgcttttcttcccaattt	++	--
GOT004	(TG)12	290	300-316	gggcatattgatcgcttagg	tgagcattcatacattccatgat	++	++
GOT005	(TC)8	179	195-199	tccctctgcaaaacgtaacc	agattttggcgaggattgtg	++	++
GOT008	(TA)8	188	200-242	gcgcgacacattcatctaac	tcacattgccagcatcaaat	++	++
GOT009	(TC)7	226	244-270	cacctcactaagcaacctgtca	ttttggaggcggagataatg	++	++
GOT011	(TC)11	188	196-216	ccccaccgtctactctcaaa	gcgttcaccacgtccataat	++	++
GOT012	(AC)12	205	213-223	tgatgatcccaaaccacaaa	aaggctgcaggacttttcaa	++	++
GOT014	(TC)11	112	124-136	cccaatactcccaatgaactc	tgagagcctgaggaagaagc	++	++
GOT016	(TC)8	145	165-167	ttgtgttctccgtctgtgga	atgctgtccctcccattaaa	++	++
GOT020	(GA)13	289	-	cactcagagctagcgagcaa	ctttctccacacctgccact	++	++
GOT021	(AT)13	113	115-139	agaaagttccagggaaagca	cttcgtccccagttgaatgt	++	++
GOT022	(TA)6	197	206-212	gccttgccaatccattaaaa	tacaaggctcttggcagctt	++	++
GOT025	(GA)21	232	220-254	acactcccaacagcctcaac	tctttgcttgccatctcctt	++	++
GOT032	(AT)10	143	159-175	ttacagccattccctttgct	agacgaggctgagcaagtgt	++	++
GOT040	(GA)11	232	245-263	aaggcactcgtcgctttcta	accgatttgaagctcgagaa	++	++
PIE002	(AG)12	170	170-184	gtctcctccatttcccaattca	tcgcttgtggtacatcttgg	++	++
PIE136	(TG)8	228	246-256	ttatccactctgcggacatg	atacacagccagacccatcc	++	++
PIE137	(TC)9	242	-	tctcctaccaccaaaacaagg	cacttctctaaccccatcagc	++	++
PIE147	(AT)15	233	205-211	cggttgcgaggtaagtagc	ccccaactgcaataccaaat	++	++
PIE152	(AG)11	247	253-279	tgtacctctttcctctctctaaaact	gaatttctaaaccactagcattgac	++	++
PIE153	(TC)11	207	211-231	ttctgtggtagtatgaaaatctcaa	gatgccatacacataagcatga	++	++
PIE154	(TC)13.5	250	-	ctccgccactgctaactcc	ttgttctcccttttgctgct	++	++
PIE156	(AG)11	150	-	tcccatccctactaaatcaatca	gcagtttcctttggacttttg	++	++
PIE163	(TC)16.5	220	220-246	gagaggcatgtggaaccaag	caagcataggtggtggaacc	++	++
FIR003	(TC)12	170	166-198	ggcttcagctttacgtctgc	caaagggctctaccttggtg	++	++
FIR020	(AG)8	221-223	221-223	tgccaccttttccttctcat	attcaccttacccccattcc	++	++
FIR026	(TC)11	211-215	209-221	cttcatgcaccaattcctca	ggccatgtatgtgtgcaaaa	++	++
FIR059	(GA)15	157-169	157-171	ggtggtttccgtgagcatag	ttgccacaccttctcgttag	++	++
FIR077	(AG)7	192	-	tttaattccggcgagttttg	tctttcgcttgttcgctttt	++	++
FIR078	(TC)16	175	-	gtgaggttggtgaggtcgat	caggttaatgggttgggtca	++	++
FIR087	(CA)6	212-222	206-230	ggcccctctctctctctctc	gcgtgggaattgcaaattat	++	++
FIR089	(GA)6	202-206	192-210	agcgactaacccaacttcca	gcggattcgatagcattttt	++	++
FIR091	(CT)7	215-220	215-217	gccctgaagctgttgatctc	ggcttccaagtctcgtgttt	++	++
FIR093	(AG)6	192-194	190-196	tgtccgaaaccgtcattaca	aaagcagcgatacgaagcac	++	++
FIR094	(CT)10	199-215	-	caaaagcctctcactcttgagc	tcaaacccaaacaaaacgaa	++	++
FIR095	(CT)14	177-189	169-199	tcccactttccctctcacac	tggaatatggaagtgggttca	++	++
FIR100	(AG)7	204	200-208	tttcagctctagccgtcagc	ttgacgcaacaatgacgagt	++	++
FIR105	(CT)7	244-252	242-286	ttgatccaaacacccaaaact	acgcgtacggaaatagcttc	++	++
FIR107	(TC)12	273-291	-	cttgttggttgctggagtga	ttcagttttcaaagcctgtca	++	++
FIR108	(TC)11	286-288	-	tggggaaaagaacagtcgaa	agttggtggtgggagtgaaa	++	++
FIR110	(AG)12	210-224	-	acttgctcgcttcaaccttc	attcctcctcatcaggctca	++	++
FIR111	(TC)6	215	-	ttctgtggaacctgaacaacc	gtgtggtggtggtgaatttg	++	++
FIR122	(CT)7	131	-	tccatttctctctcctctctcc	tttttcgaatcacggtctgc	++	++
WAG066	(AG)14	180	164-222	aacctgtttggcttcgtgtg	aacaaaagattgggaggtgc	++	++
WAG068	(AG)16	180	170-204	tctgcaacaaaaccaaaacac	cggaggagagagtcagcaac	++	++
WAG070	(AG)8	320	306-322	gagtttctgtttgggaaccg	gcacgagcctccacttctac	++	++
WAG071	(AT)8		279-305	caataattgcatggaggagtc	tcttgattttgtcactgcttg	++	++
WAG074	(CT)6	220	206-228	gccctacatgggtgacaatg	acagctttgcctggagagag	++	++
WAG076	(CT)7		280-300	ttacctttcctcacttcttcg	caattgcagccgtgagatac	++	++
WAG078	(CT)7		328-348	ctcaagaatccgttcacacg	tgaagctgcactaacatggc	++	++
POR003	(CT)8	119-133	117-137	ctcgctctcctcccctaatc	agctttgatcgagtccgaaa	++	++
POR010	(CT)12	162-166	-	gaaatctgaacccaggtggt	ttcaaccaagaagaacaagaagaa	++	++
POR014	(CT)8	173-183	165-193	ttcccacacatcaatttttcc	tgagacgtaagagccaatcct	++	++
POR017	(CT)12	135-143	137-143	cccatatccctctacgaaagaa	ctggagatgacatagtgtctcaaa	++	++
POR019	(TA)13	176-178	172-184	atcacaaaccccaacccata	gccatccttaaacccctttg	++	++
POR025	(TC)10	115-125	113-145	cacacaaacccatatgatctgaa	tctctttcgatcccttctgc	++	++
POR026	(TC)8	157-165	157-165	caatccccacatccaagttt	ttgctgttgcttgtttttgc	++	++
POR027	(GA)10	125-131	119-135	aggcccagttcatccttaca	tggtaatccaactccaagctg	++	++
POR031	(GT)8	191-205	187-193	tgtatccaattgaacccaaaaa	tcaaacctctgaacccaaca	++	++
POR032	(CT)9	120-130	118-146	gctactctcaccgcaccatt	gagccagatgggtcacagag	++	++
POR037	(CT)12	125-137	-	cccatatccctctacgaaagaa	ctggagatgacatagtgtctcaaa	++	++
FIR004	(CT)18	152-168	-	tctctctcagggcagcttct	aaccaaactcagatccagattca	++	++
FIR015	(AC)10	131-137	125-165	accctaaaaccccaatcacc	cggatcttcggctattcttg	++	++
FIR028	(TC)8	221-229	221-229	ggaagagtgttcggaaagca	ccagctcctccacaatagca	++	++
